# Supplementary material for: Immune-Response Patterns and Next Generation Sequencing Diagnostics for the Detection of Mycoses in Patients with Septic Shock—Results of a Combined Clinical and Experimental Investigation
Source: Int J Mol Sci. 2017 Aug 18;18(8):1796. doi: 10.3390/ijms18081796 (PMC5578184; doi:10.3390/ijms18081796)
Supplement: Supplementary file 1 [file ijms-18-01796-s001.zip]

Archive with 4 entries (4 files):
- Supplemental Table 2_RNAseq_revised.xlsx
- Supplemental Table S1_NGS.xlsx
- Supplemental Table S3.docx
- Supplemental Table S4.docx
