# Supplementary material for: Immune-Response Patterns and Next Generation Sequencing Diagnostics for the Detection of Mycoses in Patients with Septic Shock—Results of a Combined Clinical and Experimental Investigation
Source: Int J Mol Sci. 2017 Aug 18;18(8):1796. doi: 10.3390/ijms18081796 (PMC5578184; doi:10.3390/ijms18081796)
Supplement: Supplementary file 1 [file ijms-18-01796-s001.zip › Supplemental Table 2_RNAseq_revised.xlsx]

## Sheet: Table S2A_readcounts
Ensembl gene ID	HGNC symbol	Description	Control_0'_br1	Control_0'_br2	Control_60'_br1	Control_60'_br2	Cd_60'_br1	Cd_60'_br2	Ca_60'_br1	Ca_60'_br2	Control_180'_br1	Control_180'_br2	Cd_180'_br1	Cd_180'_br2	Ca_180'_br1	Ca_180'_br2	Control: uninfected RHE
ENSG00000000003	TSPAN6	tetraspanin 6	3535	3602	2858	3384	3557	3369	3357	3413	2984	3080	2677	2609	4150	2883	Ca: RHE infected with C. albicans
ENSG00000000005	TNMD	tenomodulin	0	0	0	0	0	1	0	0	0	0	0	0	0	0	Cd: RHE infected with C. dubliniensis
ENSG00000000419	DPM1	dolichyl-phosphate mannosyltransferase polypeptide 1, catalytic subunit	3273	3107	2370	2940	2970	2631	2859	2721	2505	2682	2116	2050	3538	2248	br: biological replicate
ENSG00000000457	SCYL3	SCY1-like, kinase-like 3	576	549	405	511	517	478	512	523	397	431	357	381	569	415
ENSG00000000460	C1orf112	chromosome 1 open reading frame 112	535	538	395	485	499	460	487	487	491	440	402	422	646	475
ENSG00000000938	FGR	FGR proto-oncogene, Src family tyrosine kinase	9	18	15	13	9	9	16	8	9	8	5	10	14	8
ENSG00000000971	CFH	complement factor H	0	0	0	2	0	0	2	0	0	0	0	0	0	0
ENSG00000001036	FUCA2	fucosidase, alpha-L- 2, plasma	5230	5263	3944	4431	4804	4567	4520	4408	4121	4247	3583	3433	5384	3895
ENSG00000001084	GCLC	glutamate-cysteine ligase, catalytic subunit	6593	6599	5841	5925	6527	6332	6435	6397	5065	6075	5556	5039	8553	5812
ENSG00000001167	NFYA	nuclear transcription factor Y, alpha	3290	3205	2454	2955	3219	2880	2763	2716	2114	2399	1868	1686	2904	2029
ENSG00000001460	STPG1	sperm-tail PG-rich repeat containing 1	596	586	480	603	670	563	603	508	423	474	434	388	560	447
ENSG00000001461	NIPAL3	NIPA-like domain containing 3	2931	2906	2439	2910	3021	2714	2763	2387	2044	2256	1399	1246	1833	1315
ENSG00000001497	LAS1L	LAS1-like, ribosome biogenesis factor	3988	3968	3121	3243	3578	3432	3710	3738	3038	3535	2786	2633	4357	3129
ENSG00000001561	ENPP4	ectonucleotide pyrophosphatase/phosphodiesterase 4 (putative)	0	0	0	0	0	0	0	0	0	0	0	0	0	0
ENSG00000001617	SEMA3F	sema domain, immunoglobulin domain (Ig), short basic domain, secreted, (semaphorin) 3F	2343	2436	1852	2182	2329	2311	2302	2056	1782	2201	1619	1475	2321	1599
ENSG00000001626	CFTR	cystic fibrosis transmembrane conductance regulator (ATP-binding cassette sub-family C, member 7)	0	0	0	0	0	0	0	1	0	0	0	0	2	0
ENSG00000001629	ANKIB1	ankyrin repeat and IBR domain containing 1	6369	6340	5261	5844	6470	6260	6011	5785	4963	5472	4822	4428	7199	4970
ENSG00000001630	CYP51A1	cytochrome P450, family 51, subfamily A, polypeptide 1	1225	1123	909	1111	1200	1063	1121	901	761	883	726	629	1027	771
ENSG00000001631	KRIT1	KRIT1, ankyrin repeat containing	2094	2116	1628	1874	2042	2015	1945	1818	1578	1692	1676	1382	2317	1737
ENSG00000002016	RAD52	RAD52 homolog, DNA repair protein	231	238	198	169	220	262	227	240	162	190	109	108	178	148
ENSG00000002330	BAD	BCL2-associated agonist of cell death	1892	1954	1452	1540	1786	1572	1803	1605	1503	1519	1131	1034	1680	1365
ENSG00000002549	LAP3	leucine aminopeptidase 3	1800	1717	1318	1519	1729	1689	1764	1731	1502	1504	1207	1164	2195	1352
ENSG00000002586	CD99	CD99 molecule	6544	6296	4588	5550	6110	5621	5674	5641	4772	5164	4360	3909	6905	4454
ENSG00000002587	HS3ST1	heparan sulfate (glucosamine) 3-O-sulfotransferase 1	1675	1500	1614	1505	1544	1415	1661	1326	843	921	725	583	1165	752
ENSG00000002726	AOC1	amine oxidase, copper containing 1	7	5	2	3	5	2	4	3	5	4	2	2	6	3
ENSG00000002745	WNT16	wingless-type MMTV integration site family, member 16	3	2	5	2	2	4	5	3	2	3	0	1	4	1
ENSG00000002746	HECW1	HECT, C2 and WW domain containing E3 ubiquitin protein ligase 1	2	1	2	3	3	2	0	0	3	3	4	0	2	0
ENSG00000002822	MAD1L1	MAD1 mitotic arrest deficient-like 1 (yeast)	2121	2088	1581	1629	1909	1803	2227	1906	1425	1735	1527	1537	2523	1796
ENSG00000002834	LASP1	LIM and SH3 protein 1	26214	26300	20877	22498	24304	23729	24766	23270	18814	22315	17516	15754	25177	17765
ENSG00000002919	SNX11	sorting nexin 11	2032	1925	1316	1686	1742	1609	1802	1724	1395	1493	1264	1035	1758	1156
ENSG00000002933	TMEM176A	transmembrane protein 176A	0	0	0	0	0	0	1	0	0	0	0	1	2	1
ENSG00000003056	M6PR	mannose-6-phosphate receptor (cation dependent)	5423	5371	4371	4614	5019	4780	4984	4840	4077	4469	3851	3461	5883	4008
ENSG00000003096	KLHL13	kelch-like family member 13	150	192	147	164	185	170	144	152	137	144	167	140	206	115
ENSG00000003137	CYP26B1	cytochrome P450, family 26, subfamily B, polypeptide 1	46	37	26	41	44	30	27	36	27	40	24	15	24	23
ENSG00000003147	ICA1	islet cell autoantigen 1, 69kDa	1	0	1	0	0	0	0	0	1	0	1	1	4	0
ENSG00000003249	DBNDD1	dysbindin (dystrobrevin binding protein 1) domain containing 1	2266	2115	1589	1849	1976	1871	1990	1883	1430	1786	1478	1275	1930	1493
ENSG00000003393	ALS2	amyotrophic lateral sclerosis 2 (juvenile)	1458	1461	1211	1313	1475	1422	1486	1350	1198	1290	1132	1131	1650	1176
ENSG00000003400	CASP10	caspase 10, apoptosis-related cysteine peptidase	982	1023	833	1108	1222	967	1019	833	599	652	635	621	941	592
ENSG00000003402	CFLAR	CASP8 and FADD-like apoptosis regulator	3401	3499	3472	3347	3895	3379	3681	3118	2556	2895	2750	2407	4322	2759
ENSG00000003436	TFPI	tissue factor pathway inhibitor (lipoprotein-associated coagulation inhibitor)	2036	2042	1824	1838	2028	1758	2028	1774	1708	1596	1482	1357	2497	1632
ENSG00000003509	NDUFAF7	NADH dehydrogenase (ubiquinone) complex I, assembly factor 7	863	860	681	753	879	852	819	732	666	769	717	634	974	695
ENSG00000003756	RBM5	RNA binding motif protein 5	1246	1232	1112	1021	1118	1107	1157	1128	890	1060	740	722	1162	820
ENSG00000003987	MTMR7	myotubularin related protein 7	53	52	55	63	52	43	49	61	48	43	43	36	55	52
ENSG00000003989	SLC7A2	solute carrier family 7 (cationic amino acid transporter, y+ system), member 2	5	5	5	2	6	2	7	4	1	2	1	3	3	4
ENSG00000004059	ARF5	ADP-ribosylation factor 5	7574	7318	5224	5902	6557	6095	6700	6765	5317	5621	4795	4203	7040	5080
ENSG00000004139	SARM1	sterile alpha and TIR motif containing 1	30	25	26	30	25	17	17	21	15	27	13	9	28	15
ENSG00000004142	POLDIP2	polymerase (DNA-directed), delta interacting protein 2	8932	8998	6409	7556	7852	7577	8072	8232	6646	7651	6053	5371	8993	6602
ENSG00000004399	PLXND1	plexin D1	5177	5541	4564	4543	5263	5142	5345	4821	4010	4847	3370	3084	4586	3439
ENSG00000004455	AK2	adenylate kinase 2	7985	7753	5998	6703	7065	6840	7147	7513	6628	7027	5842	5124	9136	6026
ENSG00000004468	CD38	CD38 molecule	11	15	8	16	22	8	7	5	4	8	12	10	5	5
ENSG00000004478	FKBP4	FK506 binding protein 4, 59kDa	7251	7080	5508	6060	6446	6658	6603	6723	6238	7272	5201	4826	7906	5855
ENSG00000004487	KDM1A	lysine (K)-specific demethylase 1A	12735	13021	10373	10868	11555	11222	12469	12284	10597	10645	9096	8512	15383	10637
ENSG00000004534	RBM6	RNA binding motif protein 6	2217	2207	1949	1867	2083	1952	2145	1988	1364	1752	1481	1353	2245	1405
ENSG00000004660	CAMKK1	calcium/calmodulin-dependent protein kinase kinase 1, alpha	1179	1134	948	1020	1109	1020	1215	1093	990	1081	782	697	1108	854
ENSG00000004700	RECQL	RecQ helicase-like	2197	2129	1691	1881	2031	1852	2007	2049	1668	1915	1569	1451	2432	1783
ENSG00000004766	VPS50	VPS50 EARP/GARPII complex subunit	1001	1103	870	1050	1053	1021	1028	964	966	1022	856	777	1318	907
ENSG00000004776	HSPB6	heat shock protein, alpha-crystallin-related, B6	29	17	17	14	14	16	14	11	19	14	23	12	17	16
ENSG00000004777	ARHGAP33	Rho GTPase activating protein 33	396	414	406	358	469	422	422	355	247	335	361	289	460	349
ENSG00000004779	NDUFAB1	NADH dehydrogenase (ubiquinone) 1, alpha/beta subcomplex, 1, 8kDa	2904	3043	2044	2493	2774	2647	2696	2524	2304	2398	1881	1775	2843	2044
ENSG00000004799	PDK4	pyruvate dehydrogenase kinase, isozyme 4	0	0	1	0	0	1	0	0	1	0	0	1	2	0
ENSG00000004809	SLC22A16	solute carrier family 22 (organic cation/carnitine transporter), member 16	0	0	1	0	0	0	0	0	0	0	0	0	1	0
ENSG00000004838	ZMYND10	zinc finger, MYND-type containing 10	233	212	155	169	174	168	210	210	136	167	119	92	181	148
ENSG00000004846	ABCB5	ATP-binding cassette, sub-family B (MDR/TAP), member 5	0	0	0	0	0	0	1	0	1	0	0	1	0	0
ENSG00000004848	ARX	aristaless related homeobox	2	0	3	3	2	1	2	1	1	2	1	3	2	2
ENSG00000004864	SLC25A13	solute carrier family 25 (aspartate/glutamate carrier), member 13	2981	3044	2606	2475	2577	2567	2948	2871	2480	2689	1847	1850	2989	2086
ENSG00000004866	ST7	suppression of tumorigenicity 7	1343	1468	1217	1242	1316	1248	1406	1361	1316	1417	1250	1127	1884	1343
ENSG00000004897	CDC27	cell division cycle 27	5613	5755	4673	5123	5770	5251	5424	5328	4681	4590	4334	3848	6568	4662
ENSG00000004939	SLC4A1	solute carrier family 4 (anion exchanger), member 1 (Diego blood group)	1	1	1	2	0	1	0	0	1	0	0	2	3	1
ENSG00000004948	CALCR	calcitonin receptor	32	36	11	28	30	19	26	23	7	15	8	9	21	15
ENSG00000004961	HCCS	holocytochrome c synthase	2585	2521	1977	2275	2426	2248	2293	2243	1929	2027	1586	1510	2570	1546
ENSG00000004975	DVL2	dishevelled segment polarity protein 2	2875	2899	2238	2517	3022	2755	2927	2550	1909	2044	2067	1907	3019	2068
ENSG00000005001	PRSS22	protease, serine, 22	2984	2587	2529	1970	2571	2363	2855	2036	1507	1588	1344	1138	2265	1422
ENSG00000005007	UPF1	UPF1 regulator of nonsense transcripts homolog (yeast)	8607	8899	7435	6824	8059	8024	8636	8576	7486	8825	7262	6572	10905	8240
ENSG00000005020	SKAP2	src kinase associated phosphoprotein 2	6051	6039	4942	6187	6546	5696	5787	5039	4119	4796	4745	4233	6960	4353
ENSG00000005022	SLC25A5	solute carrier family 25 (mitochondrial carrier; adenine nucleotide translocator), member 5	29265	28409	20723	25250	26113	24359	26092	26502	22109	23911	20296	18504	31904	21648
ENSG00000005059	CCDC109B	coiled-coil domain containing 109B	1035	1052	797	937	961	953	913	922	826	844	744	616	1074	744
ENSG00000005073	HOXA11	homeobox A11	282	272	234	269	274	274	280	261	192	232	193	171	280	194
ENSG00000005075	POLR2J	polymerase (RNA) II (DNA directed) polypeptide J, 13.3kDa	1499	1425	1014	1124	1276	1172	1239	1283	1019	1108	983	839	1433	990
ENSG00000005100	DHX33	DEAH (Asp-Glu-Ala-His) box polypeptide 33	4013	4000	3371	3305	3871	3754	3951	3801	3359	3791	3226	3005	4960	3729
ENSG00000005102	MEOX1	mesenchyme homeobox 1	1	2	1	3	3	2	5	1	3	7	6	2	2	2
ENSG00000005108	THSD7A	thrombospondin, type I, domain containing 7A	5	2	2	2	0	6	1	3	3	3	4	2	2	1
ENSG00000005156	LIG3	ligase III, DNA, ATP-dependent	1873	1851	1468	1717	1851	1764	1764	1611	1430	1555	1516	1332	2150	1546
ENSG00000005175	RPAP3	RNA polymerase II associated protein 3	2401	2447	1841	2195	2606	2334	2339	2199	2010	2146	2093	1941	3026	2209
ENSG00000005187	ACSM3	acyl-CoA synthetase medium-chain family member 3	167	160	108	141	175	150	136	151	102	140	123	99	160	135
ENSG00000005189		Putative RNA exonuclease NEF-sp	635	664	405	512	576	492	511	554	392	417	374	337	537	489
ENSG00000005194	CIAPIN1	cytokine induced apoptosis inhibitor 1	2708	2542	2000	2148	2290	2231	2391	2571	2053	2274	1820	1628	2719	1944
ENSG00000005206	SPPL2B	signal peptide peptidase like 2B	1561	1547	1421	1239	1394	1309	1457	1285	1217	1343	1026	939	1640	1176
ENSG00000005238	FAM214B	family with sequence similarity 214, member B	1321	1251	1001	1007	1145	945	1315	1007	488	538	451	355	768	489
ENSG00000005243	COPZ2	coatomer protein complex, subunit zeta 2	1067	1002	734	912	847	811	1007	955	727	774	707	592	1103	716
ENSG00000005249	PRKAR2B	protein kinase, cAMP-dependent, regulatory, type II, beta	28	34	30	28	39	34	35	31	19	16	24	18	29	21
ENSG00000005302	MSL3	male-specific lethal 3 homolog (Drosophila)	1504	1491	1178	1412	1362	1491	1289	1319	1212	1296	994	913	1448	984
ENSG00000005339	CREBBP	CREB binding protein	2334	2279	2181	2100	2485	2074	2686	2299	1603	1915	2254	1866	3243	2370
ENSG00000005379	BZRAP1	benzodiazepine receptor (peripheral) associated protein 1	0	0	0	2	0	1	1	2	0	0	2	0	1	2
ENSG00000005381	MPO	myeloperoxidase	31	29	22	25	34	26	33	30	46	24	24	36	36	31
ENSG00000005421	PON1	paraoxonase 1	0	0	3	0	0	0	3	4	1	0	0	0	0	1
ENSG00000005436	GCFC2	GC-rich sequence DNA-binding factor 2	1926	1892	1459	1683	1873	1682	1869	1747	1485	1618	1447	1310	2218	1664
ENSG00000005448	WDR54	WD repeat domain 54	1636	1544	1049	1332	1458	1377	1454	1473	1177	1346	1105	1073	1603	1169
ENSG00000005469	CROT	carnitine O-octanoyltransferase	638	643	541	619	621	578	640	652	645	620	473	492	722	519
ENSG00000005471	ABCB4	ATP-binding cassette, sub-family B (MDR/TAP), member 4	3	7	3	2	2	2	4	3	4	6	6	2	3	0
ENSG00000005483	KMT2E	lysine (K)-specific methyltransferase 2E	3882	4091	3275	3315	3994	3393	3896	3085	2852	3185	3105	2627	4458	3203
ENSG00000005486	RHBDD2	rhomboid domain containing 2	5511	5336	4206	4408	4728	4502	5181	5118	4235	4370	3680	3201	5651	4204
ENSG00000005513	SOX8	SRY (sex determining region Y)-box 8	2	5	5	2	2	2	2	1	1	3	2	0	2	3
ENSG00000005700	IBTK	inhibitor of Bruton agammaglobulinemia tyrosine kinase	5340	5393	4308	4986	5259	4635	4822	4539	3547	3925	3486	3034	5354	3797
ENSG00000005801	ZNF195	zinc finger protein 195	977	965	945	990	919	899	999	901	894	998	846	834	1399	909
ENSG00000005810	MYCBP2	MYC binding protein 2, E3 ubiquitin protein ligase	3026	2988	3041	2894	3523	3330	3651	3314	2834	3177	4313	3510	5471	4431
ENSG00000005812	FBXL3	F-box and leucine-rich repeat protein 3	4248	4112	3329	3963	4369	3501	3737	3756	2983	3092	2698	2465	4211	2948
ENSG00000005844	ITGAL	integrin, alpha L (antigen CD11A (p180), lymphocyte function-associated antigen 1; alpha polypeptide)	3	1	4	5	2	2	2	1	1	3	0	4	4	2
ENSG00000005882	PDK2	pyruvate dehydrogenase kinase, isozyme 2	1321	1306	1046	1157	1270	1175	1206	1150	817	970	945	763	1340	941
ENSG00000005884	ITGA3	integrin, alpha 3 (antigen CD49C, alpha 3 subunit of VLA-3 receptor)	60718	59099	44128	46118	52529	49062	55910	53560	43038	47812	39445	35742	60796	45056
ENSG00000005889	ZFX	zinc finger protein, X-linked	2167	2103	2030	2035	2276	2049	2301	2151	1877	1889	2086	1893	3087	2237
ENSG00000005893	LAMP2	lysosomal-associated membrane protein 2	16983	16562	13003	15618	16735	15380	15309	14664	13453	13961	12612	11402	19445	12837
ENSG00000005961	ITGA2B	integrin, alpha 2b (platelet glycoprotein IIb of IIb/IIIa complex, antigen CD41)	172	176	117	155	167	131	162	147	83	126	96	85	129	111
ENSG00000005981	ASB4	ankyrin repeat and SOCS box containing 4	36	43	23	35	26	26	27	24	15	18	15	25	32	13
ENSG00000006007	GDE1	glycerophosphodiester phosphodiesterase 1	9650	9753	7843	8827	9608	8762	9134	8626	7650	7893	6743	6123	9841	7135
ENSG00000006015	C19orf60	chromosome 19 open reading frame 60	808	854	630	637	740	715	746	625	689	709	488	447	793	595
ENSG00000006016	CRLF1	cytokine receptor-like factor 1	33	25	36	19	32	29	20	19	26	28	21	12	27	21
ENSG00000006025	OSBPL7	oxysterol binding protein-like 7	850	817	757	642	728	851	829	815	571	628	616	594	1057	769
ENSG00000006042	TMEM98	transmembrane protein 98	314	327	250	287	318	327	288	330	253	282	254	254	323	257
ENSG00000006047	YBX2	Y box binding protein 2	0	4	2	1	2	3	5	3	3	4	3	2	3	3
ENSG00000006059	KRT33A	keratin 33A, type I	4	5	4	5	5	1	4	3	1	3	1	3	6	2
ENSG00000006062	MAP3K14	mitogen-activated protein kinase kinase kinase 14	1102	1131	1010	979	988	950	1067	926	992	1166	947	838	1378	1041
ENSG00000006071	ABCC8	ATP-binding cassette, sub-family C (CFTR/MRP), member 8	0	1	0	1	2	0	1	0	0	2	1	2	3	1
ENSG00000006116	CACNG3	calcium channel, voltage-dependent, gamma subunit 3	1	0	0	0	0	0	0	0	0	0	0	0	0	0
ENSG00000006118	TMEM132A	transmembrane protein 132A	8454	8459	6894	6704	8301	7776	8298	7702	6591	6917	5205	4779	7910	5678
ENSG00000006125	AP2B1	adaptor-related protein complex 2, beta 1 subunit	20189	20297	16157	18616	21150	19519	19797	19187	15944	18060	16723	14991	23867	17481
ENSG00000006128	TAC1	tachykinin, precursor 1	0	0	0	0	0	0	0	0	0	0	0	0	0	0
ENSG00000006194	ZNF263	zinc finger protein 263	1704	1619	1307	1342	1505	1433	1589	1604	1135	1379	1176	1059	1807	1229
ENSG00000006210	CX3CL1	chemokine (C-X3-C motif) ligand 1	3	3	1	0	5	5	0	1	2	5	0	2	4	1
ENSG00000006282	SPATA20	spermatogenesis associated 20	3354	3366	2731	2757	2916	2805	3188	3204	2371	2716	2143	1912	3178	2427
ENSG00000006283	CACNA1G	calcium channel, voltage-dependent, T type, alpha 1G subunit	2	3	1	4	6	3	4	3	0	5	1	0	4	1
ENSG00000006327	TNFRSF12A	tumor necrosis factor receptor superfamily, member 12A	6074	5986	4447	4606	5382	4472	5341	4684	3521	4237	3030	2745	4989	3425
ENSG00000006377	DLX6	distal-less homeobox 6	2	3	1	2	0	1	2	0	1	0	0	2	1	0
ENSG00000006432	MAP3K9	mitogen-activated protein kinase kinase kinase 9	7413	7261	6293	6220	7280	5655	6919	5447	3845	4525	2617	2064	3559	2748
ENSG00000006451	RALA	v-ral simian leukemia viral oncogene homolog A (ras related)	5672	5537	4116	4816	5532	5073	5041	4813	4230	4462	4049	3558	6017	3977
ENSG00000006453	BAIAP2L1	BAI1-associated protein 2-like 1	4521	4500	3841	4062	4380	4097	4332	3863	2703	3265	2816	2446	4134	2797
ENSG00000006459	KDM7A	lysine (K)-specific demethylase 7A	597	510	572	586	710	523	650	476	492	526	596	562	838	595
ENSG00000006468	ETV1	ets variant 1	11	12	6	14	14	5	7	5	8	13	8	7	8	3
ENSG00000006530	AGK	acylglycerol kinase	1476	1550	1204	1332	1439	1369	1422	1464	1252	1335	1144	1002	1808	1291
ENSG00000006534	ALDH3B1	aldehyde dehydrogenase 3 family, member B1	3768	3636	2778	2793	3129	2766	3191	3209	2309	2512	2259	1894	3348	2398
ENSG00000006555	TTC22	tetratricopeptide repeat domain 22	1600	1675	1322	1290	1569	1609	1687	1574	1325	1446	1059	1073	1775	1300
ENSG00000006576	PHTF2	putative homeodomain transcription factor 2	2317	2210	1781	2013	2218	2036	2003	1882	1707	1889	1432	1191	2140	1585
ENSG00000006606	CCL26	chemokine (C-C motif) ligand 26	10	2	5	8	3	2	5	0	9	5	3	5	10	9
ENSG00000006607	FARP2	FERM, RhoGEF and pleckstrin domain protein 2	2643	2602	2326	2337	2548	2588	2847	2577	2597	2637	2526	2134	3747	2739
ENSG00000006611	USH1C	Usher syndrome 1C	4	0	2	0	2	2	0	0	0	2	1	3	2	0
ENSG00000006625	GGCT	gamma-glutamylcyclotransferase	2515	2296	1679	2045	2126	2027	2092	2224	1769	1995	1641	1486	2553	1737
ENSG00000006634	DBF4	DBF4 zinc finger	1160	1124	862	1051	1112	1084	981	1027	986	1051	655	650	1023	816
ENSG00000006638	TBXA2R	thromboxane A2 receptor	1	1	1	2	0	0	2	0	1	0	3	1	2	1
ENSG00000006652	IFRD1	interferon-related developmental regulator 1	2298	2328	1741	2182	2213	2042	1782	1841	1618	2022	1082	939	1491	1082
ENSG00000006659	LGALS14	lectin, galactoside-binding, soluble, 14	0	0	0	0	0	0	0	0	0	0	0	0	0	0
ENSG00000006695	COX10	COX10 heme A:farnesyltransferase cytochrome c oxidase assembly factor	1213	1255	1000	1118	1332	1285	1281	1189	1038	1137	1148	1078	1739	1275
ENSG00000006704	GTF2IRD1	GTF2I repeat domain containing 1	3765	3847	3047	3294	3572	3159	3847	3261	1952	2189	2415	2023	3452	2321
ENSG00000006712	PAF1	PAF1 homolog, Paf1/RNA polymerase II complex component	3700	3714	2926	3067	3471	3161	3528	3379	2740	3023	2584	2422	4086	2858
ENSG00000006715	VPS41	vacuolar protein sorting 41 homolog (S. cerevisiae)	3620	3734	3035	3411	3724	3315	3564	3241	2694	2981	2712	2442	4197	2676
ENSG00000006740	ARHGAP44	Rho GTPase activating protein 44	241	227	174	202	289	232	195	181	124	194	188	175	260	156
ENSG00000006744	ELAC2	elaC ribonuclease Z 2	4881	4731	3831	4039	4208	4219	4702	4458	4116	4639	3534	3414	5473	4156
ENSG00000006747	SCIN	scinderin	1	3	2	1	1	2	2	1	3	1	2	0	2	0
ENSG00000006756	ARSD	arylsulfatase D	5151	5150	3983	4685	5178	4720	4795	4474	3567	4124	3743	3268	5450	3701
ENSG00000006757	PNPLA4	patatin-like phospholipase domain containing 4	2538	2403	1675	2206	2078	1999	2229	2267	1816	1971	1620	1526	2629	1755
ENSG00000006788	MYH13	myosin, heavy chain 13, skeletal muscle	0	0	0	0	0	0	1	3	1	0	1	3	0	0
ENSG00000006831	ADIPOR2	adiponectin receptor 2	13295	13287	10470	12738	13651	12613	12285	11551	9159	10962	9973	8591	13796	9613
ENSG00000006837	CDKL3	cyclin-dependent kinase-like 3	31	35	22	40	34	30	41	39	22	22	23	25	35	22
ENSG00000007001	UPP2	uridine phosphorylase 2	0	0	0	1	0	0	0	0	0	1	2	0	2	0
ENSG00000007038	PRSS21	protease, serine, 21 (testisin)	1718	1750	1308	1570	1540	1412	1534	1632	1324	1456	1203	1008	1756	1279
ENSG00000007047	MARK4	MAP/microtubule affinity-regulating kinase 4	2822	2828	2486	2408	2814	2699	2939	2568	2096	2376	2298	2018	3607	2419
ENSG00000007062	PROM1	prominin 1	11	5	7	10	8	8	6	3	4	8	2	3	7	1
ENSG00000007080	CCDC124	coiled-coil domain containing 124	3382	3076	2351	2600	2809	2703	3013	2818	2461	2767	2100	1985	3299	2455
ENSG00000007129	CEACAM21	carcinoembryonic antigen-related cell adhesion molecule 21	0	3	2	3	3	2	0	1	1	0	2	4	3	4
ENSG00000007168	PAFAH1B1	platelet-activating factor acetylhydrolase 1b, regulatory subunit 1 (45kDa)	11526	11278	9721	10036	11170	10381	10844	10496	8464	9492	7581	6731	11281	7901
ENSG00000007171	NOS2	nitric oxide synthase 2, inducible	1	0	1	0	1	0	0	0	0	0	1	0	0	0
ENSG00000007174	DNAH9	dynein, axonemal, heavy chain 9	1	1	3	1	1	3	0	1	0	1	2	1	1	1
ENSG00000007202	KIAA0100	KIAA0100	12489	12600	9984	11084	12023	11849	12105	11382	9871	11248	8497	7506	11334	8374
ENSG00000007216	SLC13A2	solute carrier family 13 (sodium-dependent dicarboxylate transporter), member 2	0	0	0	0	0	0	1	0	0	0	0	1	3	1
ENSG00000007237	GAS7	growth arrest-specific 7	2	1	1	1	4	1	1	1	0	1	1	0	0	1
ENSG00000007255	TRAPPC6A	trafficking protein particle complex 6A	1039	985	768	865	906	798	939	946	704	743	605	588	1014	659
ENSG00000007264	MATK	megakaryocyte-associated tyrosine kinase	4	3	1	3	6	5	5	4	5	6	2	3	3	2
ENSG00000007306	CEACAM7	carcinoembryonic antigen-related cell adhesion molecule 7	0	0	0	0	0	1	0	0	0	0	1	0	0	0
ENSG00000007312	CD79B	CD79b molecule, immunoglobulin-associated beta	0	2	0	1	0	0	0	0	1	0	0	0	0	0
ENSG00000007314	SCN4A	sodium channel, voltage gated, type IV alpha subunit	31	34	19	26	37	26	26	18	12	11	17	11	24	17
ENSG00000007341	ST7L	suppression of tumorigenicity 7 like	683	693	553	627	710	637	609	581	529	571	482	448	778	518
ENSG00000007350	TKTL1	transketolase-like 1	1	2	0	2	2	1	0	2	0	0	0	1	7	1
ENSG00000007372	PAX6	paired box 6	46	60	50	42	69	48	59	55	42	48	28	31	55	51
ENSG00000007376	RPUSD1	RNA pseudouridylate synthase domain containing 1	1849	1822	1396	1346	1568	1578	1724	1684	1581	1659	1184	1068	1893	1465
ENSG00000007384	RHBDF1	rhomboid 5 homolog 1 (Drosophila)	959	918	805	801	882	794	917	834	680	813	624	575	944	672
ENSG00000007392	LUC7L	LUC7-like	675	719	637	553	606	705	683	700	776	822	539	531	900	662
ENSG00000007402	CACNA2D2	calcium channel, voltage-dependent, alpha 2/delta subunit 2	22	18	16	11	14	12	9	21	14	13	11	6	19	16
ENSG00000007516	BAIAP3	BAI1-associated protein 3	80	80	67	101	98	75	77	73	76	69	45	55	79	64
ENSG00000007520	TSR3	TSR3, 20S rRNA accumulation, homolog (S. cerevisiae)	1518	1538	1059	1263	1418	1302	1399	1408	1129	1266	958	890	1452	1052
ENSG00000007541	PIGQ	phosphatidylinositol glycan anchor biosynthesis, class Q	2871	2785	2331	2428	2832	2634	2812	2567	2225	2438	2094	1871	3118	2250
ENSG00000007545	CRAMP1L	Crm, cramped-like (Drosophila)	521	601	524	505	575	588	600	541	385	452	319	279	470	323
ENSG00000007866	TEAD3	TEA domain family member 3	2811	2661	2113	2326	2627	2330	2618	2269	1576	1964	1647	1431	2383	1617
ENSG00000007908	SELE	selectin E	0	0	0	0	0	0	0	0	0	0	0	0	1	0
ENSG00000007923	DNAJC11	DnaJ (Hsp40) homolog, subfamily C, member 11	2769	2608	2065	2079	2212	2287	2476	2435	2069	2522	1750	1663	2861	2042
ENSG00000007933	FMO3	flavin containing monooxygenase 3	2	0	0	0	1	0	0	1	0	0	0	0	1	0
ENSG00000007944	MYLIP	myosin regulatory light chain interacting protein	602	586	511	543	608	537	559	526	365	418	353	288	538	339
ENSG00000007952	NOX1	NADPH oxidase 1	8	15	9	6	16	9	10	14	7	10	15	7	18	11
ENSG00000007968	E2F2	E2F transcription factor 2	624	659	552	530	585	577	609	663	592	652	446	464	657	572
ENSG00000008018	PSMB1	proteasome (prosome, macropain) subunit, beta type, 1	5962	5731	4013	4874	5293	4953	5002	5350	4621	4798	3993	3594	6052	4207
ENSG00000008056	SYN1	synapsin I	3	2	3	0	3	0	3	1	2	1	1	1	1	0
ENSG00000008083	JARID2	jumonji, AT rich interactive domain 2	3315	3293	3554	3052	3242	3880	3716	3554	2958	3745	3171	2963	5160	3417
ENSG00000008086	CDKL5	cyclin-dependent kinase-like 5	556	647	562	643	733	679	686	614	417	528	739	562	843	615
ENSG00000008118	CAMK1G	calcium/calmodulin-dependent protein kinase IG	7	7	8	7	13	3	10	14	5	11	7	3	12	6
ENSG00000008128	CDK11A	cyclin-dependent kinase 11A	267	224	261	260	258	245	260	229	201	296	210	205	310	228
ENSG00000008130	NADK	NAD kinase	3861	3757	2982	3079	3356	3241	3478	3322	2815	3348	2482	2326	3694	2758
ENSG00000008196	TFAP2B	transcription factor AP-2 beta (activating enhancer binding protein 2 beta)	0	2	0	0	1	1	2	0	0	0	0	2	0	0
ENSG00000008197	TFAP2D	transcription factor AP-2 delta (activating enhancer binding protein 2 delta)	0	0	0	0	0	0	0	0	0	0	0	0	0	0
ENSG00000008226	DLEC1	deleted in lung and esophageal cancer 1	10	13	18	19	6	10	14	19	12	11	8	8	9	18
ENSG00000008256	CYTH3	cytohesin 3	6091	6035	4899	5379	6158	5635	5695	5218	4122	4974	3757	3266	5229	3760
ENSG00000008277	ADAM22	ADAM metallopeptidase domain 22	624	590	498	539	625	566	556	485	432	474	465	394	657	389
ENSG00000008282	SYPL1	synaptophysin-like 1	13928	13603	10901	13070	13971	13027	12899	12588	11547	12524	10759	9736	16262	10905
ENSG00000008283	CYB561	cytochrome b561	11674	11305	8496	9494	10263	9546	10321	10063	8226	9136	7175	6285	10415	7501
ENSG00000008294	SPAG9	sperm associated antigen 9	8316	8543	7221	7245	8268	7500	8320	7522	5962	6674	6483	5760	9725	7022
ENSG00000008300	CELSR3	cadherin, EGF LAG seven-pass G-type receptor 3	3201	3214	2689	2660	3058	2853	3209	2955	2393	2804	2032	1756	2640	2002
ENSG00000008311	AASS	aminoadipate-semialdehyde synthase	215	237	180	234	269	234	210	192	158	197	187	157	242	165
ENSG00000008323	PLEKHG6	pleckstrin homology domain containing, family G (with RhoGef domain) member 6	79	94	60	71	71	59	79	81	73	66	49	69	92	57
ENSG00000008324	SS18L2	synovial sarcoma translocation gene on chromosome 18-like 2	744	783	606	738	701	708	685	706	518	583	521	475	839	554
ENSG00000008382	MPND	MPN domain containing	627	655	492	509	573	565	604	605	442	559	451	401	693	506
ENSG00000008394	MGST1	microsomal glutathione S-transferase 1	1	4	1	4	1	4	3	5	2	3	1	3	6	3
ENSG00000008405	CRY1	cryptochrome circadian clock 1	1254	1231	1043	990	1064	1127	1190	1170	1293	1296	649	616	1142	843
ENSG00000008438	PGLYRP1	peptidoglycan recognition protein 1	0	3	1	1	0	1	1	1	0	2	1	0	2	0
ENSG00000008441	NFIX	nuclear factor I/X (CCAAT-binding transcription factor)	3893	4104	3243	3379	3806	3722	4071	3630	3315	3836	2956	2701	4498	3251
ENSG00000008513	ST3GAL1	ST3 beta-galactoside alpha-2,3-sialyltransferase 1	5110	4925	4289	4255	4729	4342	4990	4136	3032	3718	2778	2425	3980	2629
ENSG00000008516	MMP25	matrix metallopeptidase 25	50	60	51	44	51	40	61	38	24	40	37	31	52	30
ENSG00000008517	IL32	interleukin 32	3005	2812	2148	2458	2595	2391	2667	2634	2352	2664	2048	1772	3423	2121
ENSG00000008710	PKD1	polycystic kidney disease 1 (autosomal dominant)	2292	2269	2067	1942	2324	2031	2291	1896	1498	1901	1283	1067	1687	1298
ENSG00000008735	MAPK8IP2	mitogen-activated protein kinase 8 interacting protein 2	226	238	195	218	244	195	267	248	143	198	151	118	206	142
ENSG00000008838	MED24	mediator complex subunit 24	3331	3303	2688	2849	3068	2886	3147	3022	2679	3075	2417	2227	3770	2686
ENSG00000008853	RHOBTB2	Rho-related BTB domain containing 2	1620	1625	1236	1286	1435	1438	1598	1501	1155	1292	928	810	1341	1027
ENSG00000008869	HEATR5B	HEAT repeat containing 5B	2217	2301	2083	1959	2262	2033	2414	2060	1753	2017	1924	1767	3055	2140
ENSG00000008952	SEC62	SEC62 homolog (S. cerevisiae)	15197	15104	11830	13667	14839	14051	14067	13527	11816	12895	10963	10031	17233	11106
ENSG00000008988	RPS20	ribosomal protein S20	17491	16145	12540	14164	15453	13831	14887	14954	12778	13033	11324	10152	17807	11953
ENSG00000009307	CSDE1	cold shock domain containing E1, RNA-binding	41034	41095	32595	35114	39248	35723	37719	36987	32270	34377	30203	27356	46996	31682
ENSG00000009335	UBE3C	ubiquitin protein ligase E3C	9529	9621	7729	8510	8723	8624	9116	9057	8187	9196	6835	6301	10171	7384
ENSG00000009413	REV3L	REV3-like, polymerase (DNA directed), zeta, catalytic subunit	1116	1206	1051	1155	1126	1034	1226	1077	982	1169	1090	932	1499	1245
ENSG00000009694	TENM1	teneurin transmembrane protein 1	584	596	488	471	497	476	580	497	411	400	347	299	507	354
ENSG00000009709	PAX7	paired box 7	0	1	1	2	2	0	0	0	1	1	1	1	0	1
ENSG00000009724	MASP2	mannan-binding lectin serine peptidase 2	57	40	68	31	29	34	34	30	30	39	19	8	23	10
ENSG00000009765	IYD	iodotyrosine deiodinase	0	0	1	3	2	0	0	0	1	0	2	2	1	3
ENSG00000009780	FAM76A	family with sequence similarity 76, member A	782	829	584	719	768	752	751	730	676	700	571	580	936	669
ENSG00000009790	TRAF3IP3	TRAF3 interacting protein 3	9	15	8	16	9	16	13	10	12	11	6	5	13	7
ENSG00000009830	POMT2	protein-O-mannosyltransferase 2	2127	2055	1739	1736	1912	1895	2073	1901	1538	1792	1161	1180	1896	1372
ENSG00000009844	VTA1	vesicle (multivesicular body) trafficking 1	3922	3853	3067	3556	3827	3727	3524	3524	3180	3373	3012	2715	4601	3124
ENSG00000009950	MLXIPL	MLX interacting protein-like	161	150	164	146	163	151	184	164	98	140	142	117	198	127
ENSG00000009954	BAZ1B	bromodomain adjacent to zinc finger domain, 1B	9289	9355	7747	7528	8948	9006	9249	9149	7753	8995	8137	7348	12344	9244
ENSG00000010017	RANBP9	RAN binding protein 9	3508	3464	2906	3199	3542	3146	3419	3134	2231	2595	2518	2218	3665	2486
ENSG00000010030	ETV7	ets variant 7	209	245	211	217	236	298	256	267	163	229	172	140	274	190
ENSG00000010072	SPRTN	SprT-like N-terminal domain	1413	1398	1061	1208	1358	1251	1304	1267	888	1059	836	809	1260	908
ENSG00000010165	METTL13	methyltransferase like 13	3075	2912	2327	2379	2687	2795	2697	2907	2536	2982	1966	1865	3077	2171
ENSG00000010219	DYRK4	dual-specificity tyrosine-(Y)-phosphorylation regulated kinase 4	674	680	466	614	598	569	634	643	488	523	429	426	689	527
ENSG00000010244	ZNF207	zinc finger protein 207	7744	7686	6647	6761	6942	6904	7442	7616	7088	7455	5718	5287	9318	6531
ENSG00000010256	UQCRC1	ubiquinol-cytochrome c reductase core protein I	9337	9049	6229	7532	7611	7317	8102	8084	6613	7129	6123	5322	9000	6371
ENSG00000010270	STARD3NL	STARD3 N-terminal like	1869	1718	1262	1666	1741	1516	1533	1522	1285	1297	1097	956	1633	1137
ENSG00000010278	CD9	CD9 molecule	20260	18504	14923	18226	19510	16707	17859	17451	14717	15368	13658	11503	22743	13761
ENSG00000010282	HHATL	hedgehog acyltransferase-like	0	0	0	0	0	0	1	0	0	3	0	0	1	0
ENSG00000010292	NCAPD2	non-SMC condensin I complex, subunit D2	4762	4745	3763	4021	4605	4027	4309	4162	3410	3834	3593	3162	4897	3999
ENSG00000010295	IFFO1	intermediate filament family orphan 1	10	10	11	7	17	11	8	10	6	12	10	5	11	12
ENSG00000010310	GIPR	gastric inhibitory polypeptide receptor	93	84	96	98	90	95	93	96	98	104	102	72	135	83
ENSG00000010318	PHF7	PHD finger protein 7	263	264	240	248	276	202	235	217	119	176	142	133	208	135
ENSG00000010319	SEMA3G	sema domain, immunoglobulin domain (Ig), short basic domain, secreted, (semaphorin) 3G	101	126	88	101	129	127	128	120	90	117	84	88	133	87
ENSG00000010322	NISCH	nischarin	2413	2333	2347	2084	2236	2156	2350	2144	1755	2078	1719	1534	2514	1930
ENSG00000010327	STAB1	stabilin 1	4	2	3	4	3	7	4	3	3	7	5	3	6	3
ENSG00000010361	FUZ	fuzzy planar cell polarity protein	11	5	3	8	13	14	11	16	11	8	11	4	15	10
ENSG00000010379	SLC6A13	solute carrier family 6 (neurotransmitter transporter), member 13	1	2	0	0	0	3	0	1	2	0	1	0	1	2
ENSG00000010404	IDS	iduronate 2-sulfatase	5557	5566	5312	5123	5926	5493	5775	5307	4993	5453	4645	4043	6761	4975
ENSG00000010438	PRSS3	protease, serine, 3	716	702	497	517	551	476	681	673	521	548	416	364	741	488
ENSG00000010539	ZNF200	zinc finger protein 200	585	581	440	525	564	428	483	466	398	427	202	225	346	251
ENSG00000010610	CD4	CD4 molecule	59	77	64	46	66	53	58	62	45	45	30	32	73	42
ENSG00000010626	LRRC23	leucine rich repeat containing 23	660	657	467	551	574	566	508	582	410	455	426	366	633	470
ENSG00000010671	BTK	Bruton agammaglobulinemia tyrosine kinase	18	23	8	33	18	13	16	12	4	18	11	16	9	11
ENSG00000010704	HFE	hemochromatosis	2106	2105	1635	2076	2154	2000	1947	1798	1626	1745	1557	1480	2289	1513
ENSG00000010803	SCMH1	sex comb on midleg homolog 1 (Drosophila)	2230	2376	1785	2153	2252	2115	2307	2120	1580	1858	1591	1351	2400	1667
ENSG00000010810	FYN	FYN proto-oncogene, Src family tyrosine kinase	815	824	634	803	821	770	766	712	419	610	502	442	734	455
ENSG00000010818	HIVEP2	human immunodeficiency virus type I enhancer binding protein 2	2625	2678	2265	2288	2871	2102	2789	1920	1959	2026	2033	1708	3190	2262
ENSG00000010932	FMO1	flavin containing monooxygenase 1	10	10	4	2	3	8	3	7	1	1	3	0	7	3
ENSG00000011007	TCEB3	transcription elongation factor B (SIII), polypeptide 3 (110kDa, elongin A)	6076	6103	4962	5147	5573	5235	5780	5664	4495	5331	3823	3517	5834	4237
ENSG00000011009	LYPLA2	lysophospholipase II	2861	2663	2261	2125	2373	2382	2594	2519	2177	2421	1934	1793	2861	2114
ENSG00000011021	CLCN6	chloride channel, voltage-sensitive 6	792	818	738	734	787	635	778	614	513	601	486	456	724	477
ENSG00000011028	MRC2	mannose receptor, C type 2	7	4	1	4	3	1	3	6	5	5	3	2	5	8
ENSG00000011052	NME2	NME/NM23 nucleoside diphosphate kinase 2	0	0	0	0	0	0	0	0	0	0	0	0	0	0
ENSG00000011083	SLC6A7	solute carrier family 6 (neurotransmitter transporter), member 7	4	4	5	5	4	1	5	0	5	9	3	2	8	0
ENSG00000011105	TSPAN9	tetraspanin 9	917	948	693	770	867	773	849	798	617	704	599	528	825	633
ENSG00000011114	BTBD7	BTB (POZ) domain containing 7	3321	3427	2746	2904	3372	2954	3301	3047	2456	2686	2113	1737	2968	2261
ENSG00000011132	APBA3	amyloid beta (A4) precursor protein-binding, family A, member 3	864	834	655	781	928	826	881	698	599	677	584	517	847	581
ENSG00000011143	MKS1	Meckel syndrome, type 1	957	956	677	827	921	807	939	807	584	654	621	534	826	613
ENSG00000011198	ABHD5	abhydrolase domain containing 5	986	889	753	923	1017	911	935	823	673	743	685	542	981	619
ENSG00000011201	ANOS1	anosmin 1	66	64	56	69	74	73	68	57	59	57	54	57	84	56
ENSG00000011243	AKAP8L	A kinase (PRKA) anchor protein 8-like	1633	1506	1410	1368	1588	1499	1650	1538	1072	1339	1289	1132	2033	1492
ENSG00000011258	MBTD1	mbt domain containing 1	1191	1192	1079	1162	1199	1085	1101	1024	849	964	741	637	1119	789
ENSG00000011260	UTP18	UTP18 small subunit (SSU) processome component homolog (yeast)	2043	2150	1563	1687	1873	1768	1957	1917	1850	1944	1511	1393	2375	1719
ENSG00000011275	RNF216	ring finger protein 216	6356	6269	5580	5706	6453	6545	6608	6647	5132	6107	5322	4910	7701	5869
ENSG00000011295	TTC19	tetratricopeptide repeat domain 19	4828	4845	3788	4098	4269	3896	4189	4362	3626	3815	3152	2992	5261	3460
ENSG00000011304	PTBP1	polypyrimidine tract binding protein 1	18882	18632	15863	14881	17118	15581	17619	16396	15102	16205	12383	11524	20457	15127
ENSG00000011332	DPF1	D4, zinc and double PHD fingers family 1	188	202	139	131	176	168	158	173	139	181	132	124	202	159
ENSG00000011347	SYT7	synaptotagmin VII	4859	4828	3858	4254	4621	4233	4446	4179	3204	4041	2842	2604	4083	2956
ENSG00000011376	LARS2	leucyl-tRNA synthetase 2, mitochondrial	1331	1264	1050	1063	1212	1270	1291	1222	1155	1267	1050	1028	1654	1211
ENSG00000011405	PIK3C2A	phosphatidylinositol-4-phosphate 3-kinase, catalytic subunit type 2 alpha	7255	7325	6565	6954	7901	6954	7397	6354	5837	6540	5986	5428	8672	6335
ENSG00000011422	PLAUR	plasminogen activator, urokinase receptor	7229	6679	7434	7377	7229	5950	7805	6058	4027	4778	5431	4342	8593	5120
ENSG00000011426	ANLN	anillin actin binding protein	6334	6243	4943	5467	6506	5720	5402	5664	5660	5847	5406	5111	7881	6549
ENSG00000011451	WIZ	widely interspaced zinc finger motifs	4889	5051	4078	4234	4993	4614	5093	4571	3928	4630	3815	3476	5619	4299
ENSG00000011454	RABGAP1	RAB GTPase activating protein 1	2402	2431	2048	2065	2541	2192	2299	2161	1864	1953	2101	1901	3220	2146
ENSG00000011465	DCN	decorin	0	0	0	0	1	0	0	0	1	0	0	1	0	0
ENSG00000011478	QPCTL	glutaminyl-peptide cyclotransferase-like	2034	1947	1434	1721	1882	1719	1735	1668	1506	1539	1504	1290	2188	1577
ENSG00000011485	PPP5C	protein phosphatase 5, catalytic subunit	3647	3367	2585	2933	3229	3086	3142	3175	2595	2898	2455	2211	3903	2663
ENSG00000011523	CEP68	centrosomal protein 68kDa	1438	1344	1154	1289	1392	1391	1369	1254	1033	1219	1067	1034	1582	1182
ENSG00000011566	MAP4K3	mitogen-activated protein kinase kinase kinase kinase 3	2339	2542	2074	2278	2408	2305	2336	2275	2079	2268	1989	1848	3111	2118
ENSG00000011590	ZBTB32	zinc finger and BTB domain containing 32	67	58	87	52	50	53	63	62	54	59	48	29	74	28
ENSG00000011600	TYROBP	TYRO protein tyrosine kinase binding protein	0	0	0	0	1	0	0	0	0	0	0	0	0	0
ENSG00000011638	TMEM159	transmembrane protein 159	3677	3432	2683	3278	3623	2991	3117	2988	2328	2426	2441	2013	3763	2429
ENSG00000011677	GABRA3	gamma-aminobutyric acid (GABA) A receptor, alpha 3	32	22	27	24	28	30	33	25	28	29	11	15	32	21
ENSG00000012048	BRCA1	breast cancer 1, early onset	2585	2449	1839	2111	2590	2293	2223	2094	1731	1884	1686	1436	2337	1795
ENSG00000012061	ERCC1	excision repair cross-complementation group 1	3522	3349	2592	2859	2912	2861	3150	3118	2561	2900	2281	2070	3511	2501
ENSG00000012124	CD22	CD22 molecule	218	199	152	128	150	157	171	181	108	149	137	89	178	144
ENSG00000012171	SEMA3B	sema domain, immunoglobulin domain (Ig), short basic domain, secreted, (semaphorin) 3B	4019	3978	3461	3244	3511	3199	3655	3401	3168	3577	2425	2246	3892	2909
ENSG00000012174	MBTPS2	membrane-bound transcription factor peptidase, site 2	3439	3449	2841	3380	3684	3178	3330	3172	2721	2955	2754	2399	3772	2816
ENSG00000012211	PRICKLE3	prickle homolog 3	1880	1856	1508	1613	1806	1764	1807	1594	1473	1769	1453	1318	2173	1527
ENSG00000012223	LTF	lactotransferrin	1	2	8	3	8	5	3	6	4	0	6	2	2	1
ENSG00000012232	EXTL3	exostosin-like glycosyltransferase 3	12001	12049	9755	10484	11157	11398	11708	11615	9296	10635	7556	6855	10681	8420
ENSG00000012504	NR1H4	nuclear receptor subfamily 1, group H, member 4	0	0	1	0	0	0	0	0	0	0	0	0	0	0
ENSG00000012660	ELOVL5	ELOVL fatty acid elongase 5	13503	13635	10689	13271	14235	13337	12322	11958	10162	11578	10218	9353	14538	9734
ENSG00000012779	ALOX5	arachidonate 5-lipoxygenase	60	51	43	52	47	34	56	50	32	31	41	25	60	35
ENSG00000012817	KDM5D	lysine (K)-specific demethylase 5D	5	5	2	2	2	4	3	4	0	2	4	2	1	5
ENSG00000012822	CALCOCO1	calcium binding and coiled-coil domain 1	2756	2627	2138	2379	2508	2408	2640	2299	1578	1824	1880	1574	2928	1796
ENSG00000012963	UBR7	ubiquitin protein ligase E3 component n-recognin 7 (putative)	1307	1326	974	1148	1293	1126	1160	1221	1028	1029	891	822	1323	905
ENSG00000012983	MAP4K5	mitogen-activated protein kinase kinase kinase kinase 5	3528	3630	3077	3282	3523	3134	3322	3211	2592	3023	2769	2468	4115	2797
ENSG00000013016	EHD3	EH-domain containing 3	703	730	575	647	667	725	726	677	618	720	554	474	754	533
ENSG00000013275	PSMC4	proteasome (prosome, macropain) 26S subunit, ATPase, 4	4558	4555	3556	4156	4038	4058	4256	4323	3849	4380	3363	3064	5226	3642
ENSG00000013288	MAN2B2	mannosidase, alpha, class 2B, member 2	5055	5209	4150	4550	4909	4761	4946	4610	3766	4330	3694	3257	5337	3952
ENSG00000013293	SLC7A14	solute carrier family 7, member 14	0	1	0	0	0	0	0	0	1	0	0	0	1	0
ENSG00000013297	CLDN11	claudin 11	0	4	2	2	2	6	1	3	4	1	2	1	4	1
ENSG00000013306	SLC25A39	solute carrier family 25, member 39	14154	13561	10186	11712	12695	11956	12623	12814	10454	11770	9892	8845	13954	10417
ENSG00000013364	MVP	major vault protein	10357	10338	8797	8395	9558	9403	10601	10269	7826	9073	7397	6795	11631	8006
ENSG00000013374	NUB1	negative regulator of ubiquitin-like proteins 1	4486	4557	3469	4054	4498	4305	4343	4125	3268	3753	3551	2928	5179	3369
ENSG00000013375	PGM3	phosphoglucomutase 3	3278	3210	2528	2944	3098	2843	2941	2794	2252	2535	2477	2071	3533	2337
ENSG00000013392	RWDD2A	RWD domain containing 2A	567	479	356	445	453	394	439	430	305	299	245	214	381	222
ENSG00000013441	CLK1	CDC-like kinase 1	1211	1255	1250	932	960	780	1146	1201	1684	1838	1832	1785	3111	2191
ENSG00000013503	POLR3B	polymerase (RNA) III (DNA directed) polypeptide B	821	878	742	687	728	776	823	786	750	808	695	672	1164	753
ENSG00000013523	ANGEL1	angel homolog 1 (Drosophila)	1934	1904	1500	1950	2069	1951	1824	1796	1571	1921	1540	1347	1867	1471
ENSG00000013561	RNF14	ring finger protein 14	2375	2252	1760	2325	2381	2006	2107	2015	1676	1689	1331	1198	1994	1280
ENSG00000013563	DNASE1L1	deoxyribonuclease I-like 1	1322	1187	863	1046	1141	973	1083	1058	868	966	818	716	1198	859
ENSG00000013573	DDX11	DEAD/H (Asp-Glu-Ala-Asp/His) box helicase 11	1276	1217	1036	927	1066	1023	1160	1143	855	1057	776	770	1203	903
ENSG00000013583	HEBP1	heme binding protein 1	1878	1757	1284	1553	1698	1584	1715	1704	1491	1586	1423	1237	2296	1489
ENSG00000013588	GPRC5A	G protein-coupled receptor, class C, group 5, member A	19898	19150	25242	21720	24019	24356	24844	22175	25851	27952	31600	25909	42520	28097
ENSG00000013619	MAMLD1	mastermind-like domain containing 1	994	917	913	810	899	855	1053	1000	963	976	918	782	1393	1137
ENSG00000013725	CD6	CD6 molecule	1	5	2	1	2	2	1	2	4	2	3	2	2	2
ENSG00000013810	TACC3	transforming, acidic coiled-coil containing protein 3	3162	2992	2220	2447	2783	2649	2718	2689	1964	2256	2013	1777	2905	2261
ENSG00000014123	UFL1	UFM1-specific ligase 1	2461	2420	1979	2189	2440	2054	2239	2209	1673	1734	1591	1408	2533	1695
ENSG00000014138	POLA2	polymerase (DNA directed), alpha 2, accessory subunit	1336	1335	1038	1043	1140	1137	1171	1244	1093	1068	800	738	1347	1018
ENSG00000014164	ZC3H3	zinc finger CCCH-type containing 3	1900	1861	1501	1507	1784	1735	1854	1768	1362	1553	1437	1284	2130	1579
ENSG00000014216	CAPN1	calpain 1, (mu/I) large subunit	21540	21056	16563	17844	19724	18463	19961	19130	15241	17492	14495	12884	20944	15303
ENSG00000014257	ACPP	acid phosphatase, prostate	146	156	101	140	123	127	123	132	119	110	99	76	144	81
ENSG00000014641	MDH1	malate dehydrogenase 1, NAD (soluble)	7554	7297	5794	6812	7018	6520	6585	7018	5820	6192	5529	4999	8362	5645
ENSG00000014824	SLC30A9	solute carrier family 30 (zinc transporter), member 9	3987	3869	3012	3427	3668	3365	3539	3445	3093	3209	2768	2532	4388	3114
ENSG00000014914	MTMR11	myotubularin related protein 11	720	715	587	752	714	631	658	585	470	563	434	349	532	404
ENSG00000014919	COX15	cytochrome c oxidase assembly homolog 15 (yeast)	3489	3380	2738	2957	3192	2998	3258	3117	2785	2827	2508	2377	3897	2775
ENSG00000015133	CCDC88C	coiled-coil domain containing 88C	2053	2065	1891	1781	2050	1964	2259	2054	1554	1800	1744	1554	2691	1951
ENSG00000015153	YAF2	YY1 associated factor 2	833	771	716	784	846	718	846	766	683	613	661	638	1169	792
ENSG00000015171	ZMYND11	zinc finger, MYND-type containing 11	6084	6206	5142	5600	6472	5906	5842	5658	4521	5254	4144	3794	6391	4434
ENSG00000015285	WAS	Wiskott-Aldrich syndrome	18	7	15	19	17	16	12	21	8	8	11	16	16	9
ENSG00000015413	DPEP1	dipeptidase 1 (renal)	2	0	0	0	1	3	3	3	1	1	2	3	3	2
ENSG00000015475	BID	BH3 interacting domain death agonist	4168	3912	2919	3051	3542	3468	3550	3635	2870	3262	2704	2408	4006	2833
ENSG00000015479	MATR3	matrin 3	123	111	133	134	120	128	110	110	120	144	130	127	176	142
ENSG00000015520	NPC1L1	NPC1-like 1	9	9	8	11	8	11	9	6	16	10	3	11	8	15
ENSG00000015532	XYLT2	xylosyltransferase II	4195	4208	3127	3647	3942	3993	3919	3803	3407	3898	3203	2991	4557	3487
ENSG00000015568	RGPD5	RANBP2-like and GRIP domain containing 5	13	7	6	8	8	5	9	4	2	7	8	10	7	3
ENSG00000015592	STMN4	stathmin-like 4	1	0	0	1	0	0	1	1	2	4	0	0	1	0
ENSG00000015676	NUDCD3	NudC domain containing 3	5329	5136	4052	4674	4791	4530	5012	4889	3860	4460	3758	3345	5731	4115
ENSG00000016082	ISL1	ISL LIM homeobox 1	0	0	0	1	0	0	0	1	0	0	0	1	1	0
ENSG00000016391	CHDH	choline dehydrogenase	231	217	179	187	194	206	217	202	147	176	142	131	224	157
ENSG00000016402	IL20RA	interleukin 20 receptor, alpha	122	122	102	122	137	126	95	108	93	113	63	67	120	74
ENSG00000016490	CLCA1	chloride channel accessory 1	0	0	1	0	0	0	1	0	0	0	1	1	0	0
ENSG00000016602	CLCA4	chloride channel accessory 4	0	2	1	0	1	0	0	0	1	0	0	0	0	0
ENSG00000016864	GLT8D1	glycosyltransferase 8 domain containing 1	2335	2343	1640	2156	2137	2097	2100	2199	1816	1991	1570	1541	2515	1730
ENSG00000017260	ATP2C1	ATPase, Ca++ transporting, type 2C, member 1	13035	12902	10409	12068	13280	12163	12032	11657	10382	11437	10106	9474	15049	10481
ENSG00000017427	IGF1	insulin-like growth factor 1 (somatomedin C)	0	0	0	0	0	1	0	0	0	0	0	1	0	0
ENSG00000017483	SLC38A5	solute carrier family 38, member 5	3228	3119	2423	2666	2594	2639	2986	2990	2765	3299	2386	2198	3778	2777
ENSG00000017797	RALBP1	ralA binding protein 1	4613	4726	3675	4021	4598	4499	4349	4099	3260	3828	3467	3082	4922	3627
ENSG00000018189	RUFY3	RUN and FYVE domain containing 3	548	565	485	488	623	532	555	510	456	464	448	423	659	436
ENSG00000018236	CNTN1	contactin 1	0	0	0	1	1	2	0	0	0	1	0	0	1	0
ENSG00000018280	SLC11A1	solute carrier family 11 (proton-coupled divalent metal ion transporter), member 1	18	15	7	13	14	13	10	15	10	16	23	11	15	19
ENSG00000018408	WWTR1	WW domain containing transcription regulator 1	11525	10974	9526	9862	11195	10884	11518	10511	8682	9473	7882	6885	12662	8640
ENSG00000018510	AGPS	alkylglycerone phosphate synthase	4527	4431	3781	4189	4621	4275	4507	4182	3727	3795	3428	3342	5383	3744
ENSG00000018610	CXorf56	chromosome X open reading frame 56	1825	1766	1460	1652	1702	1590	1663	1726	1455	1477	1176	1068	1896	1323
ENSG00000018625	ATP1A2	ATPase, Na+/K+ transporting, alpha 2 polypeptide	6	6	6	2	1	4	3	6	4	1	3	1	4	7
ENSG00000018699	TTC27	tetratricopeptide repeat domain 27	1931	1944	1450	1818	1891	1911	1939	1862	1660	1834	1550	1558	2389	1613
ENSG00000018869	ZNF582	zinc finger protein 582	0	0	0	1	0	1	0	0	1	0	1	0	0	0
ENSG00000019102	VSIG2	V-set and immunoglobulin domain containing 2	2	5	5	3	3	4	3	5	2	5	3	2	2	8
ENSG00000019144	PHLDB1	pleckstrin homology-like domain, family B, member 1	977	1059	843	911	1087	878	1000	952	637	707	649	616	1021	742
ENSG00000019169	MARCO	macrophage receptor with collagenous structure	9	5	8	3	7	3	3	8	8	3	3	6	4	3
ENSG00000019186	CYP24A1	cytochrome P450, family 24, subfamily A, polypeptide 1	6	6	6	3	5	8	5	5	7	6	1	3	3	4
ENSG00000019485	PRDM11	PR domain containing 11	546	547	403	504	513	453	493	444	382	439	340	305	479	339
ENSG00000019505	SYT13	synaptotagmin XIII	0	0	1	0	0	1	0	0	0	0	1	1	0	0
ENSG00000019549	SNAI2	snail family zinc finger 2	7090	6721	4356	5441	5877	5057	5718	5386	2716	3173	2048	1929	3744	2278
ENSG00000019582	CD74	CD74 molecule, major histocompatibility complex, class II invariant chain	8457	8526	6443	7661	7940	7895	8429	7831	6670	7503	6391	5408	9691	6351
ENSG00000019991	HGF	hepatocyte growth factor (hepapoietin A; scatter factor)	0	0	0	0	1	0	0	0	0	0	0	0	0	0
ENSG00000019995	ZRANB1	zinc finger, RAN-binding domain containing 1	1282	1393	1046	1129	1438	1217	1315	1160	934	1100	805	822	1250	880
ENSG00000020129	NCDN	neurochondrin	3290	3174	2822	2545	2768	2858	3256	3053	2653	2877	2018	1905	3343	2378
ENSG00000020181	ADGRA2	adhesion G protein-coupled receptor A2	301	343	239	271	351	272	292	271	176	250	191	172	269	210
ENSG00000020256	ZFP64	ZFP64 zinc finger protein	2201	2244	1779	1839	2064	1912	2059	1988	1758	2019	1475	1399	2305	1726
ENSG00000020426	MNAT1	MNAT CDK-activating kinase assembly factor 1	3320	3159	2303	2995	3249	2896	2879	2891	2203	2451	2476	2100	3588	2455
ENSG00000020577	SAMD4A	sterile alpha motif domain containing 4A	2367	2255	2189	2209	2240	2137	2145	2073	1785	2024	1073	1030	1591	1171
ENSG00000020633	RUNX3	runt-related transcription factor 3	0	0	1	0	2	0	1	0	0	0	0	0	1	1
ENSG00000020922	MRE11A	MRE11 homolog A, double strand break repair nuclease	1013	997	852	953	1054	992	955	894	780	855	755	688	1086	777
ENSG00000021300	PLEKHB1	pleckstrin homology domain containing, family B (evectins) member 1	250	279	245	227	243	238	280	238	207	167	149	140	310	197
ENSG00000021355	SERPINB1	serpin peptidase inhibitor, clade B (ovalbumin), member 1	7084	6801	5757	6006	6482	6224	6370	6199	5551	5644	4747	4276	7552	4975
ENSG00000021461	CYP3A43	cytochrome P450, family 3, subfamily A, polypeptide 43	0	1	1	0	0	1	1	4	0	6	0	0	1	1
ENSG00000021488	SLC7A9	solute carrier family 7 (amino acid transporter light chain, bo,+ system), member 9	2	1	1	2	2	5	1	3	1	1	4	1	10	2
ENSG00000021574	SPAST	spastin	2453	2416	2035	2226	2475	2153	2255	2227	1804	2029	1700	1533	2566	1779
ENSG00000021645	NRXN3	neurexin 3	3	0	2	1	2	1	1	1	0	2	4	0	3	0
ENSG00000021762	OSBPL5	oxysterol binding protein-like 5	781	753	618	676	786	723	756	634	555	608	525	516	746	587
ENSG00000021776	AQR	aquarius intron-binding spliceosomal factor	2766	2934	2559	2601	2939	2761	2998	2707	2545	2860	2603	2330	4010	2878
ENSG00000021826	CPS1	carbamoyl-phosphate synthase 1, mitochondrial	152	129	115	125	129	106	117	126	91	92	97	87	151	107
ENSG00000021852	C8B	complement component 8, beta polypeptide	0	0	0	0	0	0	0	0	0	0	0	0	0	0
ENSG00000022267	FHL1	four and a half LIM domains 1	12	7	6	8	3	6	4	7	10	7	7	4	7	9
ENSG00000022277	RTFDC1	replication termination factor 2 domain containing 1	3995	3935	3193	3515	3760	3562	3663	3885	2870	3360	2883	2653	4466	3157
ENSG00000022355	GABRA1	gamma-aminobutyric acid (GABA) A receptor, alpha 1	3	1	1	0	0	1	0	0	1	0	1	1	0	1
ENSG00000022556	NLRP2	NLR family, pyrin domain containing 2	6785	6732	5926	5996	6592	6606	6663	6747	5538	6737	5605	5206	8074	5866
ENSG00000022567	SLC45A4	solute carrier family 45, member 4	1699	1570	1321	1509	1800	1504	1549	1350	902	1147	846	693	1068	744
ENSG00000022840	RNF10	ring finger protein 10	8825	8997	6998	7964	8557	8285	8242	7880	6342	7327	6341	5831	9250	6491
ENSG00000022976	ZNF839	zinc finger protein 839	394	354	270	320	303	244	323	357	316	307	282	264	427	313
ENSG00000023041	ZDHHC6	zinc finger, DHHC-type containing 6	2834	2752	2253	2629	2595	2637	2512	2526	2494	2817	2010	1905	3190	2213
ENSG00000023171	GRAMD1B	GRAM domain containing 1B	4	1	1	1	3	1	1	5	2	1	3	5	6	4
ENSG00000023191	RNH1	ribonuclease/angiogenin inhibitor 1	10396	10425	7900	8707	9465	8931	9773	9244	7797	8974	7341	6511	10802	7967
ENSG00000023228	NDUFS1	NADH dehydrogenase (ubiquinone) Fe-S protein 1, 75kDa (NADH-coenzyme Q reductase)	5788	5542	4489	4732	5189	4849	5437	5161	4248	4142	4044	3598	6118	4390
ENSG00000023287	RB1CC1	RB1-inducible coiled-coil 1	4196	4070	3428	4063	4622	4041	4187	3390	2803	3050	2948	2689	4422	2907
ENSG00000023318	ERP44	endoplasmic reticulum protein 44	3970	3864	2893	3745	3881	3748	3544	3439	2989	3312	2929	2640	4351	2864
ENSG00000023330	ALAS1	5'-aminolevulinate synthase 1	3992	3813	2970	3450	3840	3426	4135	3535	2036	2404	2848	2283	4061	2533
ENSG00000023445	BIRC3	baculoviral IAP repeat containing 3	2934	2800	3769	3353	3664	3583	3472	2820	2572	2707	3317	3122	5525	3596
ENSG00000023516	AKAP11	A kinase (PRKA) anchor protein 11	3727	3840	3640	4069	4651	4201	4255	3640	3424	3892	4000	3395	5168	3847
ENSG00000023572	GLRX2	glutaredoxin 2	638	634	478	606	626	617	574	589	484	564	392	383	706	412
ENSG00000023608	SNAPC1	small nuclear RNA activating complex, polypeptide 1, 43kDa	1286	1196	988	1076	1140	1052	1089	1204	1218	1312	1265	1093	2012	1351
ENSG00000023697	DERA	deoxyribose-phosphate aldolase (putative)	1968	1921	1402	1706	1820	1620	1702	1682	1477	1416	1177	984	1681	1154
ENSG00000023734	STRAP	serine/threonine kinase receptor associated protein	8697	8614	6699	7431	7744	7324	7853	8189	7196	7561	5699	5111	8616	6169
ENSG00000023839	ABCC2	ATP-binding cassette, sub-family C (CFTR/MRP), member 2	27	27	42	22	33	31	33	34	28	23	22	23	38	23
ENSG00000023892	DEF6	DEF6 guanine nucleotide exchange factor	1631	1511	1214	1369	1480	1378	1515	1377	1003	1180	1173	949	1669	1160
ENSG00000023902	PLEKHO1	pleckstrin homology domain containing, family O member 1	634	604	421	507	607	560	543	521	387	441	363	343	610	438
ENSG00000023909	GCLM	glutamate-cysteine ligase, modifier subunit	4291	4161	3242	3687	4100	3506	3791	3781	3106	3231	2772	2512	4591	3078
ENSG00000024048	UBR2	ubiquitin protein ligase E3 component n-recognin 2	3024	3145	3014	3191	3356	3155	3235	3155	2612	3044	2755	2538	4012	3017
ENSG00000024422	EHD2	EH-domain containing 2	11636	11472	9440	10142	11691	10748	11050	9662	9331	10618	8830	7889	12731	9145
ENSG00000024526	DEPDC1	DEP domain containing 1	1303	1295	972	1233	1361	1140	1066	1133	976	973	907	895	1365	1105
ENSG00000024862	CCDC28A	coiled-coil domain containing 28A	425	363	260	414	419	337	364	345	226	263	301	255	438	293
ENSG00000025039	RRAGD	Ras-related GTP binding D	1	1	0	1	1	2	1	0	0	0	0	1	3	1
ENSG00000025156	HSF2	heat shock transcription factor 2	377	354	357	396	399	343	384	383	359	329	354	341	567	386
ENSG00000025293	PHF20	PHD finger protein 20	3141	3311	2836	2915	3367	3153	3260	2999	2687	2966	2861	2632	4303	3234
ENSG00000025423	HSD17B6	hydroxysteroid (17-beta) dehydrogenase 6	40	50	41	37	43	37	34	50	33	33	43	25	37	50
ENSG00000025434	NR1H3	nuclear receptor subfamily 1, group H, member 3	756	744	572	699	655	601	702	617	450	494	472	411	681	486
ENSG00000025708	TYMP	thymidine phosphorylase	4594	4490	3592	3748	4122	4604	4545	4219	3438	3943	3122	2644	4999	3118
ENSG00000025770	NCAPH2	non-SMC condensin II complex, subunit H2	1906	1730	1308	1412	1517	1464	1666	1654	1216	1417	1120	1020	1686	1278
ENSG00000025772	TOMM34	translocase of outer mitochondrial membrane 34	6176	5894	4575	5284	5498	5372	5581	5622	4645	5677	4602	4098	6630	4957
ENSG00000025796	SEC63	SEC63 homolog (S. cerevisiae)	4389	4298	3465	3883	4294	3997	4053	3929	3272	3501	3246	2959	5096	3296
ENSG00000025800	KPNA6	karyopherin alpha 6 (importin alpha 7)	7706	7721	6729	6793	7784	7603	7905	7367	6146	6966	6232	5514	9184	6626
ENSG00000026025	VIM	vimentin	129	137	66	80	106	80	107	107	73	104	59	58	119	73
ENSG00000026036	RTEL1-TNFRSF6B	RTEL1-TNFRSF6B readthrough (NMD candidate)	2	0	2	0	0	0	2	0	0	2	1	1	0	1
ENSG00000026103	FAS	Fas cell surface death receptor	2080	2066	1718	1915	2094	2002	1897	1950	1648	1787	1345	1298	2162	1489
ENSG00000026297	RNASET2	ribonuclease T2	937	972	708	730	812	819	797	701	671	712	568	484	904	627
ENSG00000026508	CD44	CD44 molecule (Indian blood group)	31574	30745	25803	27205	28967	29222	30394	28279	30172	32592	24905	23526	39713	27768
ENSG00000026559	KCNG1	potassium channel, voltage gated modifier subfamily G, member 1	315	313	250	295	369	326	278	243	139	218	182	177	255	163
ENSG00000026652	AGPAT4	1-acylglycerol-3-phosphate O-acyltransferase 4	259	249	223	267	273	217	234	217	173	168	175	150	224	175
ENSG00000026751	SLAMF7	SLAM family member 7	28	21	19	22	23	18	35	23	22	20	25	13	44	22
ENSG00000026950	BTN3A1	butyrophilin, subfamily 3, member A1	1642	1663	1226	1747	1830	1640	1475	1277	1131	1314	1148	1142	1705	1024
ENSG00000027001	MIPEP	mitochondrial intermediate peptidase	1472	1462	1081	1296	1291	1203	1303	1331	1141	1087	998	907	1524	1080
ENSG00000027075	PRKCH	protein kinase C, eta	2522	2515	2000	2205	2467	2168	2284	2261	1592	1662	1510	1346	2225	1532
ENSG00000027644	INSRR	insulin receptor-related receptor	0	0	0	1	2	0	0	1	1	1	0	0	0	1
ENSG00000027697	IFNGR1	interferon gamma receptor 1	3005	3108	2480	2811	3079	2438	2803	2694	2214	2256	1980	1714	3325	2086
ENSG00000027847	B4GALT7	xylosylprotein beta 1,4-galactosyltransferase, polypeptide 7	1834	1862	1372	1579	1698	1612	1827	1805	1497	1682	1303	1216	1970	1485
ENSG00000027869	SH2D2A	SH2 domain containing 2A	282	265	201	236	285	295	255	284	251	297	221	192	308	237
ENSG00000028116	VRK2	vaccinia related kinase 2	1177	1244	859	1066	1060	949	1049	993	841	969	856	752	1285	871
ENSG00000028137	TNFRSF1B	tumor necrosis factor receptor superfamily, member 1B	3	1	0	3	1	1	1	1	1	1	1	2	0	2
ENSG00000028203	VEZT	vezatin, adherens junctions transmembrane protein	4443	4169	3325	3651	3822	3405	3747	3635	2875	3202	2716	2281	4212	2869
ENSG00000028277	POU2F2	POU class 2 homeobox 2	26	24	31	19	16	17	34	26	25	26	22	25	48	30
ENSG00000028310	BRD9	bromodomain containing 9	1601	1505	1429	1249	1319	1257	1509	1548	1334	1475	1037	991	1873	1259
ENSG00000028528	SNX1	sorting nexin 1	3599	3483	3049	3221	3415	3355	3371	3084	2722	3227	2573	2474	4091	2745
ENSG00000028839	TBPL1	TBP-like 1	617	610	439	536	578	557	539	485	477	487	366	372	605	413
ENSG00000029153	ARNTL2	aryl hydrocarbon receptor nuclear translocator-like 2	3259	3138	2590	2874	3294	3037	2978	2766	2806	3042	2329	2116	3477	2542
ENSG00000029363	BCLAF1	BCL2-associated transcription factor 1	5044	5090	4754	4732	5277	4784	5271	5030	4189	4652	4049	3746	6610	4443
ENSG00000029364	SLC39A9	solute carrier family 39, member 9	15381	15422	12123	14606	15298	14281	13908	13137	11283	12206	10133	8991	14195	10364
ENSG00000029534	ANK1	ankyrin 1, erythrocytic	4	7	3	1	5	6	7	5	0	1	4	3	4	5
ENSG00000029559	IBSP	integrin-binding sialoprotein	27	24	29	12	13	18	25	24	17	17	12	10	16	15
ENSG00000029639	TFB1M	transcription factor B1, mitochondrial	457	439	331	435	416	470	451	429	415	424	355	357	556	370
ENSG00000029725	RABEP1	rabaptin, RAB GTPase binding effector protein 1	3843	3926	3117	3228	3704	3652	3725	3585	3070	3448	3105	2873	4767	3516
ENSG00000029993	HMGB3	high mobility group box 3	3575	3404	2570	2984	3218	2960	3007	3220	2571	2931	2039	2036	3346	2348
ENSG00000030066	NUP160	nucleoporin 160kDa	2565	2535	2119	2329	2581	2561	2507	2477	2248	2565	2188	2037	3311	2370
ENSG00000030110	BAK1	BCL2-antagonist/killer 1	3826	3719	2826	3263	3341	3297	3696	3478	2622	2986	2329	2138	3761	2462
ENSG00000030304	MUSK	muscle, skeletal, receptor tyrosine kinase	0	1	1	1	0	0	0	0	0	0	0	0	1	0
ENSG00000030419	IKZF2	IKAROS family zinc finger 2 (Helios)	745	765	818	764	881	879	947	756	741	686	838	808	1420	942
ENSG00000030582	GRN	granulin	29057	28110	22670	24241	27364	26233	28140	26156	20880	23878	20325	18355	29974	20709
ENSG00000031003	FAM13B	family with sequence similarity 13, member B	1562	1528	1379	1417	1259	1219	1230	1208	778	969	600	593	949	721
ENSG00000031081	ARHGAP31	Rho GTPase activating protein 31	337	350	254	282	291	301	334	320	237	292	246	195	304	262
ENSG00000031691	CENPQ	centromere protein Q	545	502	352	538	537	467	462	435	418	397	345	318	545	369
ENSG00000031698	SARS	seryl-tRNA synthetase	20979	20713	14526	17405	18827	16916	18852	18028	12244	14534	13740	11237	20528	13570
ENSG00000031823	RANBP3	RAN binding protein 3	4198	4134	3196	3383	3616	3533	3788	3782	3252	3670	2890	2588	4463	3272
ENSG00000032219	ARID4A	AT rich interactive domain 4A (RBP1-like)	1105	1084	840	984	1190	1006	1194	964	677	699	762	695	1284	873
ENSG00000032389	TSSC1	tumor suppressing subtransferable candidate 1	1245	1172	874	1006	1025	1002	1134	1118	885	933	746	732	1287	865
ENSG00000032444	PNPLA6	patatin-like phospholipase domain containing 6	4208	4213	3214	3581	4013	3822	3996	3684	2958	3551	2542	2202	3625	2629
ENSG00000032742	IFT88	intraflagellar transport 88	523	494	370	484	542	459	432	450	325	376	326	300	524	351
ENSG00000033011	ALG1	ALG1, chitobiosyldiphosphodolichol beta-mannosyltransferase	384	358	292	285	294	314	375	352	337	333	222	232	367	305
ENSG00000033030	ZCCHC8	zinc finger, CCHC domain containing 8	1084	1071	886	1026	1047	1010	1013	941	865	950	754	671	1136	768
ENSG00000033050	ABCF2	ATP-binding cassette, sub-family F (GCN20), member 2	5932	5693	4790	4876	5101	5453	5633	5910	5249	5916	4121	3954	6648	5001
ENSG00000033100	CHPF2	chondroitin polymerizing factor 2	4202	4012	3848	3068	3383	3526	4405	4411	4008	4179	2640	2504	4452	3426
ENSG00000033122	LRRC7	leucine rich repeat containing 7	23	19	28	24	29	30	34	28	17	21	17	13	30	20
ENSG00000033170	FUT8	fucosyltransferase 8 (alpha (1,6) fucosyltransferase)	7328	7212	5920	7118	7559	6998	6929	6531	6090	6394	5385	5052	8176	5665
ENSG00000033178	UBA6	ubiquitin-like modifier activating enzyme 6	3659	3629	3259	3715	4025	3841	3560	3433	2950	3239	3049	2753	4362	2981
ENSG00000033327	GAB2	GRB2-associated binding protein 2	855	885	722	805	929	895	909	857	521	618	781	628	1033	682
ENSG00000033627	ATP6V0A1	ATPase, H+ transporting, lysosomal V0 subunit a1	1798	1883	1721	1894	2056	1831	1912	1828	1335	1710	1398	1215	1987	1348
ENSG00000033800	PIAS1	protein inhibitor of activated STAT, 1	2015	2124	1853	1877	2168	2041	2161	2148	1798	1813	2026	1939	3245	2257
ENSG00000033867	SLC4A7	solute carrier family 4, sodium bicarbonate cotransporter, member 7	1420	1393	1295	1366	1554	1452	1357	1206	1368	1459	1246	1163	1939	1361
ENSG00000034053	APBA2	amyloid beta (A4) precursor protein-binding, family A, member 2	2	1	0	0	0	2	0	1	2	0	2	0	2	1
ENSG00000034152	MAP2K3	mitogen-activated protein kinase kinase 3	3076	2997	2645	2481	2744	2749	2978	2731	2477	2877	2163	1950	3362	2303
ENSG00000034239	EFCAB1	EF-hand calcium binding domain 1	950	834	621	800	740	696	724	790	682	703	587	523	857	642
ENSG00000034510	TMSB10	thymosin beta 10	34650	32368	23355	29897	30548	28549	31014	31953	26408	28360	23968	21815	37662	25065
ENSG00000034533	ASTE1	asteroid homolog 1 (Drosophila)	953	881	713	799	778	777	859	800	681	756	471	478	792	561
ENSG00000034677	RNF19A	ring finger protein 19A, RBR E3 ubiquitin protein ligase	2422	2487	1986	2134	2616	2183	2476	2034	1847	1771	1838	1773	2961	2038
ENSG00000034693	PEX3	peroxisomal biogenesis factor 3	758	738	597	724	732	633	709	734	691	752	613	545	945	645
ENSG00000034713	GABARAPL2	GABA(A) receptor-associated protein like 2	3601	3574	2787	3354	3566	3225	3366	3181	2799	2970	2612	2330	4014	2601
ENSG00000034971	MYOC	myocilin, trabecular meshwork inducible glucocorticoid response	1	0	0	0	0	0	0	1	0	0	0	0	0	0
ENSG00000035115	SH3YL1	SH3 and SYLF domain containing 1	1474	1441	1203	1311	1367	1280	1308	1235	1065	1139	1057	927	1666	1008
ENSG00000035141	FAM136A	family with sequence similarity 136, member A	3508	3342	2735	2769	2917	2884	3125	3274	3048	3377	2432	2261	3926	2833
ENSG00000035403	VCL	vinculin	16508	16864	15119	16186	18422	16801	17313	15974	13877	16419	16027	13880	22038	15899
ENSG00000035499	DEPDC1B	DEP domain containing 1B	1611	1584	1134	1493	1643	1366	1334	1246	1077	1105	1055	965	1603	1148
ENSG00000035664	DAPK2	death-associated protein kinase 2	714	676	590	557	650	616	692	589	497	498	520	410	790	562
ENSG00000035681	NSMAF	neutral sphingomyelinase (N-SMase) activation associated factor	2850	2862	2279	2535	2719	2595	2681	2726	2344	2652	2134	1919	3285	2277
ENSG00000035687	ADSS	adenylosuccinate synthase	5508	5441	4024	5236	5871	5012	4944	4478	3561	3792	3461	3052	5449	3521
ENSG00000035720	STAP1	signal transducing adaptor family member 1	0	0	1	0	0	0	0	0	0	0	0	0	0	0
ENSG00000035862	TIMP2	TIMP metallopeptidase inhibitor 2	18328	18154	15104	15967	17846	17070	17667	16615	13615	15997	14025	12012	20454	14303
ENSG00000035928	RFC1	replication factor C (activator 1) 1, 145kDa	4042	4327	3465	3807	4282	4116	4045	3961	3395	3676	3364	3139	5109	3560
ENSG00000036054	TBC1D23	TBC1 domain family, member 23	4626	4449	3661	4499	4708	4199	4182	4048	3690	3796	3626	3174	5269	3685
ENSG00000036257	CUL3	cullin 3	3670	3782	3108	3481	3793	3377	3564	3303	2593	3149	2128	1906	3038	1951
ENSG00000036448	MYOM2	myomesin 2	14	18	11	13	13	15	16	15	10	9	15	10	8	10
ENSG00000036473	OTC	ornithine carbamoyltransferase	0	0	0	0	0	0	0	0	0	0	0	1	0	0
ENSG00000036530	CYP46A1	cytochrome P450, family 46, subfamily A, polypeptide 1	8	16	10	8	6	9	10	5	5	4	6	6	7	12
ENSG00000036549	ZZZ3	zinc finger, ZZ-type containing 3	4581	4587	3670	4108	4494	4261	4190	4139	3902	4230	3535	3302	5264	4008
ENSG00000036565	SLC18A1	solute carrier family 18 (vesicular monoamine transporter), member 1	0	0	0	0	1	0	0	0	0	0	0	0	0	0
ENSG00000036672	USP2	ubiquitin specific peptidase 2	203	196	183	196	187	183	199	188	146	141	106	117	179	120
ENSG00000036828	CASR	calcium-sensing receptor	1	0	0	0	1	1	0	0	1	0	0	0	1	0
ENSG00000037042	TUBG2	tubulin, gamma 2	541	515	464	506	518	482	482	479	425	546	366	342	638	420
ENSG00000037241	RPL26L1	ribosomal protein L26-like 1	389	393	304	382	360	371	375	424	306	340	303	247	447	311
ENSG00000037280	FLT4	fms-related tyrosine kinase 4	0	2	0	5	0	2	9	2	3	1	2	3	6	3
ENSG00000037474	NSUN2	NOP2/Sun RNA methyltransferase family, member 2	6210	6091	5050	4957	5339	5327	5713	5968	5083	5938	4091	4137	6895	4916
ENSG00000037637	FBXO42	F-box protein 42	2716	2674	2307	2459	2619	2540	2611	2696	1805	2038	1841	1667	2700	1911
ENSG00000037749	MFAP3	microfibrillar-associated protein 3	1870	1900	1589	1896	1890	1858	1796	1666	1552	1728	1325	1156	1952	1387
ENSG00000037757	MRI1	methylthioribose-1-phosphate isomerase 1	952	955	843	810	871	908	989	944	889	987	683	641	1110	861
ENSG00000037897	METTL1	methyltransferase like 1	656	706	538	584	602	572	688	680	588	685	513	434	827	535
ENSG00000037965	HOXC8	homeobox C8	29	26	26	29	24	24	14	20	29	30	34	21	37	28
ENSG00000038002	AGA	aspartylglucosaminidase	932	893	683	829	855	799	790	862	750	745	680	619	1041	733
ENSG00000038210	PI4K2B	phosphatidylinositol 4-kinase type 2 beta	1216	1145	956	1011	1138	988	1016	1029	823	846	818	722	1236	951
ENSG00000038219	BOD1L1	biorientation of chromosomes in cell division 1-like 1	2545	2565	2199	2107	2605	2319	2825	2283	1891	2189	2274	1878	3314	2423
ENSG00000038274	MAT2B	methionine adenosyltransferase II, beta	5657	5463	4364	5600	5733	5346	5277	4954	4022	4446	4052	3721	6115	3807
ENSG00000038295	TLL1	tolloid-like 1	0	2	0	0	0	0	0	0	0	1	0	1	0	2
ENSG00000038358	EDC4	enhancer of mRNA decapping 4	2548	2559	2151	2064	2366	2371	2559	2400	1940	2275	1868	1618	2664	2140
ENSG00000038382	TRIO	trio Rho guanine nucleotide exchange factor	5089	5152	4560	4376	5343	4614	5399	4772	4214	5033	4351	3836	6032	4681
ENSG00000038427	VCAN	versican	0	0	0	0	0	0	0	0	0	1	0	0	0	0
ENSG00000038532	CLEC16A	C-type lectin domain family 16, member A	1728	1750	1539	1717	1814	1736	1884	1634	1306	1583	1383	1280	2017	1506
ENSG00000038945	MSR1	macrophage scavenger receptor 1	9	3	1	6	1	0	5	2	4	4	3	0	3	3
ENSG00000039068	CDH1	cadherin 1, type 1	30425	30540	26215	27091	29707	26842	29106	26506	24166	26221	24015	20672	36660	24405
ENSG00000039123	SKIV2L2	superkiller viralicidic activity 2-like 2 (S. cerevisiae)	4192	4297	3565	3840	4364	4222	4242	4098	3561	3884	3411	3392	5387	3698
ENSG00000039139	DNAH5	dynein, axonemal, heavy chain 5	222	192	172	164	172	185	226	211	171	185	182	144	270	204
ENSG00000039319	ZFYVE16	zinc finger, FYVE domain containing 16	2818	2905	2696	2854	3179	2807	2995	2729	2195	2250	2213	1995	3401	2348
ENSG00000039523	FAM65A	family with sequence similarity 65, member A	2805	2819	2361	2423	2846	2701	2888	2571	2293	2716	2261	1954	3175	2350
ENSG00000039537	C6	complement component 6	1	0	0	0	0	1	1	0	0	0	0	0	0	0
ENSG00000039560	RAI14	retinoic acid induced 14	1265	1235	1075	1080	1178	1294	1192	1171	1030	1162	1042	863	1463	1051
ENSG00000039600	SOX30	SRY (sex determining region Y)-box 30	200	193	150	143	162	165	183	143	133	129	121	103	192	125
ENSG00000039650	PNKP	polynucleotide kinase 3'-phosphatase	1485	1502	1206	1221	1295	1147	1324	1282	1044	1152	917	817	1440	994
ENSG00000039987	BEST2	bestrophin 2	16	16	7	20	12	12	18	19	11	13	14	6	24	16
ENSG00000040199	PHLPP2	PH domain and leucine rich repeat protein phosphatase 2	1934	1864	1434	1571	1747	1445	1668	1496	1188	1345	800	776	1294	866
ENSG00000040275	SPDL1	spindle apparatus coiled-coil protein 1	1035	995	769	848	912	924	934	907	960	977	786	700	1217	883
ENSG00000040341	STAU2	staufen double-stranded RNA binding protein 2	2639	2509	2050	2565	2796	2477	2426	2293	1965	2221	2090	1948	3027	2063
ENSG00000040487	PQLC2	PQ loop repeat containing 2	1554	1548	1158	1093	1278	1186	1350	1334	1101	1212	926	822	1479	1043
ENSG00000040531	CTNS	cystinosin, lysosomal cystine transporter	967	973	805	808	875	854	877	830	682	771	547	533	954	652
ENSG00000040608	RTN4R	reticulon 4 receptor	2175	2151	1375	1966	2395	1938	1935	1463	1193	1357	1220	949	1496	1161
ENSG00000040633	PHF23	PHD finger protein 23	4600	4437	2983	3671	3907	3528	4001	3849	2474	2893	2123	1767	3068	2116
ENSG00000040731	CDH10	cadherin 10, type 2 (T2-cadherin)	0	0	0	0	0	0	0	0	0	0	0	0	0	0
ENSG00000040933	INPP4A	inositol polyphosphate-4-phosphatase, type I, 107kDa	2340	2297	1941	2313	2586	2273	2410	2085	1352	1698	1739	1418	2282	1653
ENSG00000041353	RAB27B	RAB27B, member RAS oncogene family	1911	1885	1609	2134	2265	2030	1864	1663	1802	1894	1615	1486	2206	1646
ENSG00000041357	PSMA4	proteasome (prosome, macropain) subunit, alpha type, 4	6197	6146	4594	5466	5791	5611	5440	5787	4968	5232	4385	4026	7147	4676
ENSG00000041515	MYO16	myosin XVI	35	40	32	34	44	31	37	28	30	24	25	27	34	27
ENSG00000041802	LSG1	large 60S subunit nuclear export GTPase 1	6818	6749	5780	5807	6300	6466	6713	6752	6399	7362	5891	5783	9461	6938
ENSG00000041880	PARP3	poly (ADP-ribose) polymerase family, member 3	1123	1085	804	899	938	840	975	949	798	850	738	643	1109	859
ENSG00000041982	TNC	tenascin C	4488	4245	3489	3245	4032	3451	4649	4522	3425	3565	3286	2864	5305	4340
ENSG00000041988	THAP3	THAP domain containing, apoptosis associated protein 3	497	509	372	400	476	469	493	452	432	448	410	381	632	456
ENSG00000042062	FAM65C	family with sequence similarity 65, member C	6	8	10	7	5	6	9	5	2	1	6	0	8	4
ENSG00000042088	TDP1	tyrosyl-DNA phosphodiesterase 1	860	912	635	723	833	759	780	798	571	698	586	540	853	591
ENSG00000042286	AIFM2	apoptosis-inducing factor, mitochondrion-associated, 2	2043	1929	1376	1510	1732	1510	1743	1762	1250	1474	1245	1106	1782	1293
ENSG00000042304	C2orf83	chromosome 2 open reading frame 83	0	0	0	0	0	0	0	0	0	0	0	0	0	0
ENSG00000042317	SPATA7	spermatogenesis associated 7	177	167	144	166	176	183	167	148	129	152	133	119	226	180
ENSG00000042429	MED17	mediator complex subunit 17	1569	1657	1259	1367	1585	1422	1478	1336	1123	1277	1054	1096	1734	1105
ENSG00000042445	RETSAT	retinol saturase (all-trans-retinol 13,14-reductase)	7456	7774	5960	6285	7139	6501	6991	6758	5309	6498	5550	4732	7995	5542
ENSG00000042493	CAPG	capping protein (actin filament), gelsolin-like	10971	10108	7073	8852	9153	8491	9612	9914	7206	8271	7223	6276	10771	7564
ENSG00000042753	AP2S1	adaptor-related protein complex 2, sigma 1 subunit	6594	6462	4759	5250	5696	5235	5866	6041	4702	5072	4154	3851	6679	4769
ENSG00000042781	USH2A	Usher syndrome 2A (autosomal recessive, mild)	6	2	6	5	2	7	4	1	5	5	4	4	5	3
ENSG00000042813	ZPBP	zona pellucida binding protein	0	1	0	1	1	0	0	0	0	0	1	0	0	0
ENSG00000042832	TG	thyroglobulin	7	7	1	5	5	7	5	4	4	5	4	2	5	3
ENSG00000042980	ADAM28	ADAM metallopeptidase domain 28	81	84	59	70	80	70	66	60	52	69	62	59	95	77
ENSG00000043039	BARX2	BARX homeobox 2	850	792	736	677	834	835	840	822	902	888	906	794	1384	1038
ENSG00000043093	DCUN1D1	DCN1, defective in cullin neddylation 1, domain containing 1	6330	5966	5231	6078	6588	5982	5982	5741	5091	5117	4528	4290	7133	4650
ENSG00000043143	JADE2	jade family PHD finger 2	11982	12333	9949	11772	13042	12710	12606	11831	7381	9083	6869	5938	9571	6595
ENSG00000043355	ZIC2	Zic family member 2	71	72	73	69	71	89	67	65	69	47	47	63	104	55
ENSG00000043462	LCP2	lymphocyte cytosolic protein 2 (SH2 domain containing leukocyte protein of 76kDa)	0	1	0	0	0	0	0	0	1	0	0	0	1	0
ENSG00000043514	TRIT1	tRNA isopentenyltransferase 1	2042	2049	1645	1812	1852	1756	1980	1970	1915	1983	1616	1569	2778	1859
ENSG00000043591	ADRB1	adrenoceptor beta 1	109	133	93	101	85	100	84	80	84	83	45	56	75	64
ENSG00000044012	GUCA2B	guanylate cyclase activator 2B (uroguanylin)	0	2	0	0	0	0	0	0	0	0	0	0	0	0
ENSG00000044090	CUL7	cullin 7	4924	4844	3956	4098	4634	4155	4741	4432	3246	3947	2733	2347	3511	2712
ENSG00000044115	CTNNA1	catenin (cadherin-associated protein), alpha 1, 102kDa	22531	22635	18719	20070	22313	21471	22331	21451	16556	19761	18025	16291	26189	18438
ENSG00000044446	PHKA2	phosphorylase kinase, alpha 2 (liver)	985	1024	924	867	896	782	958	904	821	904	731	660	1110	807
ENSG00000044459	CNTLN	centlein, centrosomal protein	999	993	845	903	1087	868	985	869	637	662	812	738	1271	828
ENSG00000044524	EPHA3	EPH receptor A3	0	0	0	0	1	0	0	0	0	0	0	1	2	1
ENSG00000044574	HSPA5	heat shock 70kDa protein 5 (glucose-regulated protein, 78kDa)	89137	85220	60521	69764	75888	66234	77645	75540	49707	56398	54296	47134	85469	58695
ENSG00000046604	DSG2	desmoglein 2	22705	22468	18323	20676	23037	20946	21531	19816	17551	18607	17119	15591	26090	18126
ENSG00000046647	GEMIN8	gem (nuclear organelle) associated protein 8	1151	1116	804	1082	1175	1030	1017	989	689	806	742	679	1115	694
ENSG00000046651	OFD1	oral-facial-digital syndrome 1	1363	1396	1162	1173	1241	1090	1250	1281	989	1118	791	705	1214	854
ENSG00000046653	GPM6B	glycoprotein M6B	15	10	28	16	11	11	3	6	19	22	6	3	8	9
ENSG00000046774	MAGEC2	melanoma antigen family C2	75	70	43	61	67	52	62	68	58	84	54	45	73	58
ENSG00000046889	PREX2	phosphatidylinositol-3,4,5-trisphosphate-dependent Rac exchange factor 2	0	2	1	0	0	1	0	0	0	0	0	1	1	3
ENSG00000047056	WDR37	WD repeat domain 37	2177	2136	1763	1672	1652	1567	1712	1753	1213	1483	511	456	756	525
ENSG00000047188	YTHDC2	YTH domain containing 2	2084	2202	1985	2048	2316	2146	2146	2187	1955	2163	1862	1680	2978	2173
ENSG00000047230	CTPS2	CTP synthase 2	1310	1347	1055	1114	1288	1150	1122	1192	976	1069	1036	886	1468	1037
ENSG00000047249	ATP6V1H	ATPase, H+ transporting, lysosomal 50/57kDa, V1 subunit H	2994	3163	2533	2693	2817	2755	2837	2900	2403	2408	2262	2090	3587	2595
ENSG00000047315	POLR2B	polymerase (RNA) II (DNA directed) polypeptide B, 140kDa	6779	6579	5651	5476	6097	6001	6043	6058	5383	5856	4590	4313	7413	5105
ENSG00000047346	FAM214A	family with sequence similarity 214, member A	730	661	693	623	604	553	669	614	493	471	399	325	611	393
ENSG00000047365	ARAP2	ArfGAP with RhoGAP domain, ankyrin repeat and PH domain 2	1417	1416	1322	1294	1513	1427	1401	1344	998	1100	1132	989	1711	1206
ENSG00000047410	TPR	translocated promoter region, nuclear basket protein	8006	8407	7558	6987	8349	7411	8681	8080	6948	7675	7692	6946	12013	8950
ENSG00000047457	CP	ceruloplasmin (ferroxidase)	171	174	145	164	150	144	173	147	158	137	123	112	245	143
ENSG00000047578	KIAA0556	KIAA0556	1188	1146	1136	1034	1148	1017	1284	1130	957	1053	896	837	1353	1049
ENSG00000047579	DTNBP1	dystrobrevin binding protein 1	1038	1018	779	917	976	888	962	949	668	878	711	659	1088	739
ENSG00000047597	XK	X-linked Kx blood group	2914	2899	2165	2663	3027	2516	2538	2435	2071	2365	1990	1811	2848	2079
ENSG00000047617	ANO2	anoctamin 2, calcium activated chloride channel	1	0	1	2	1	4	1	0	0	1	0	1	1	0
ENSG00000047621	C12orf4	chromosome 12 open reading frame 4	864	841	697	781	828	776	837	825	724	729	658	636	1037	710
ENSG00000047634	SCML1	sex comb on midleg-like 1 (Drosophila)	1565	1457	1187	1289	1344	1215	1344	1129	952	1092	851	762	1348	916
ENSG00000047644	WWC3	WWC family member 3	3272	3428	2900	3095	3723	3197	3259	2972	2143	2618	2222	1820	2765	2083
ENSG00000047648	ARHGAP6	Rho GTPase activating protein 6	2	2	2	3	0	1	4	4	2	1	2	1	2	0
ENSG00000047662	FAM184B	family with sequence similarity 184, member B	4	3	8	4	0	3	0	0	3	4	1	0	1	2
ENSG00000047849	MAP4	microtubule-associated protein 4	18532	19403	15939	16624	18594	17921	19282	18071	15097	17441	16422	14857	24423	17100
ENSG00000047932	GOPC	golgi-associated PDZ and coiled-coil motif containing	2240	2332	1884	2017	2230	2154	2112	2119	1899	2086	1649	1712	2736	2075
ENSG00000047936	ROS1	ROS proto-oncogene 1 , receptor tyrosine kinase	11	10	7	15	6	5	5	6	2	8	1	3	14	5
ENSG00000048028	USP28	ubiquitin specific peptidase 28	1073	1067	864	1221	1326	1258	1074	981	926	1136	1023	979	1327	1026
ENSG00000048052	HDAC9	histone deacetylase 9	2562	2361	1916	1894	2276	1934	2161	1701	1278	1307	1482	1131	2387	1379
ENSG00000048140	TSPAN17	tetraspanin 17	5925	5662	4715	5184	5463	5275	5540	5425	4432	5126	3819	3358	5622	3974
ENSG00000048162	NOP16	NOP16 nucleolar protein	2184	2057	1734	1887	1860	1955	1966	2139	1869	2192	1564	1414	2480	1776
ENSG00000048342	CC2D2A	coiled-coil and C2 domain containing 2A	368	417	381	351	376	353	401	353	304	349	339	303	495	336
ENSG00000048392	RRM2B	ribonucleotide reductase M2 B (TP53 inducible)	3573	3389	2777	3295	3697	3144	3288	2945	2293	2339	2286	2122	3394	2288
ENSG00000048405	ZNF800	zinc finger protein 800	2460	2456	2285	2397	2524	2351	2560	2345	1664	1701	1620	1516	2561	1792
ENSG00000048462	TNFRSF17	tumor necrosis factor receptor superfamily, member 17	1	0	0	0	0	0	0	1	0	0	0	0	0	0
ENSG00000048471	SNX29	sorting nexin 29	1690	1706	1430	1493	1809	1606	1661	1659	1341	1582	1369	1296	1946	1555
ENSG00000048540	LMO3	LIM domain only 3 (rhombotin-like 2)	3	2	1	2	2	1	2	3	2	4	1	6	1	2
ENSG00000048544	MRPS10	mitochondrial ribosomal protein S10	5152	5013	3738	4509	4738	4328	4634	4479	3698	3952	3503	3148	5297	3530
ENSG00000048545	GUCA1A	guanylate cyclase activator 1A (retina)	0	0	1	1	1	0	0	0	1	0	0	1	0	0
ENSG00000048649	RSF1	remodeling and spacing factor 1	2758	2816	2788	2598	3194	3026	3435	3070	2117	2305	3135	2808	4589	3310
ENSG00000048707	VPS13D	vacuolar protein sorting 13 homolog D (S. cerevisiae)	3520	3465	3086	3105	3680	3295	3717	3370	2860	3194	3294	2748	4126	3356
ENSG00000048740	CELF2	CUGBP, Elav-like family member 2	0	0	0	3	1	3	1	1	3	1	1	3	2	0
ENSG00000048828	FAM120A	family with sequence similarity 120A	16267	16085	13609	15023	16582	16223	16144	15445	13752	15519	13198	12025	19488	13926
ENSG00000048991	R3HDM1	R3H domain containing 1	3181	3188	2618	2974	3328	2948	3240	2983	2516	2903	2855	2598	4251	3033
ENSG00000049089	COL9A2	collagen, type IX, alpha 2	916	866	752	631	712	760	770	742	633	709	565	452	853	586
ENSG00000049130	KITLG	KIT ligand	834	872	852	798	792	772	847	839	937	946	669	671	1121	808
ENSG00000049167	ERCC8	excision repair cross-complementation group 8	584	596	425	463	533	475	464	463	444	482	394	381	587	435
ENSG00000049192	ADAMTS6	ADAM metallopeptidase with thrombospondin type 1 motif, 6	38	37	28	44	41	40	35	25	30	32	33	38	55	22
ENSG00000049239	H6PD	hexose-6-phosphate dehydrogenase (glucose 1-dehydrogenase)	12541	12118	9794	9993	11839	10239	11942	10463	8037	8933	7404	6286	9947	7488
ENSG00000049245	VAMP3	vesicle-associated membrane protein 3	7640	7599	6064	6884	7209	7091	6974	7148	6254	6775	5570	5083	8213	5751
ENSG00000049246	PER3	period circadian clock 3	1101	1092	929	1045	1102	1053	1147	1037	931	1077	1023	884	1427	1014
ENSG00000049247	UTS2	urotensin 2	0	0	0	1	0	0	0	0	0	0	0	1	0	0
ENSG00000049249	TNFRSF9	tumor necrosis factor receptor superfamily, member 9	326	301	219	197	251	190	280	233	159	125	144	109	224	149
ENSG00000049283	EPN3	epsin 3	1477	1618	1242	1265	1433	1529	1496	1395	1235	1462	1014	923	1516	1152
ENSG00000049323	LTBP1	latent transforming growth factor beta binding protein 1	7	3	7	6	8	3	4	5	4	7	9	4	5	5
ENSG00000049449	RCN1	reticulocalbin 1, EF-hand calcium binding domain	5148	5100	3885	4375	4709	4465	4397	4593	3847	4205	3562	3133	5554	3593
ENSG00000049540	ELN	elastin	23	35	23	19	24	13	22	26	15	5	18	9	8	17
ENSG00000049541	RFC2	replication factor C (activator 1) 2, 40kDa	2188	2132	1419	1669	1902	1663	1819	1895	1444	1598	1333	1230	1979	1525
ENSG00000049618	ARID1B	AT rich interactive domain 1B (SWI1-like)	2813	2757	2406	2437	2829	2479	2949	2608	2407	2725	2329	2192	3608	2958
ENSG00000049656	CLPTM1L	CLPTM1-like	5434	5465	4292	4774	5162	5088	5201	4988	4216	4950	3905	3665	5874	4085
ENSG00000049759	NEDD4L	neural precursor cell expressed, developmentally down-regulated 4-like, E3 ubiquitin protein ligase	3888	3787	3584	3815	4450	3553	4119	3252	2605	2917	3053	2440	4237	2829
ENSG00000049768	FOXP3	forkhead box P3	15	14	12	5	13	17	13	19	9	12	4	4	13	4
ENSG00000049769	PPP1R3F	protein phosphatase 1, regulatory subunit 3F	274	305	233	237	305	252	303	239	203	231	169	123	229	195
ENSG00000049860	HEXB	hexosaminidase B (beta polypeptide)	9667	9720	7314	8733	9462	8847	8567	8503	7435	8138	7206	6583	10778	7260
ENSG00000049883	PTCD2	pentatricopeptide repeat domain 2	982	1015	831	954	1027	956	927	929	901	937	818	745	1229	973
ENSG00000050030	KIAA2022	KIAA2022	1	0	1	0	0	1	0	0	0	0	0	0	1	0
ENSG00000050130	JKAMP	JNK1/MAPK8-associated membrane protein	3550	3743	2848	3393	3414	3168	3240	3214	2730	2778	2220	2131	3544	2408
ENSG00000050165	DKK3	dickkopf WNT signaling pathway inhibitor 3	442	439	304	311	355	306	369	329	263	315	271	269	399	264
ENSG00000050327	ARHGEF5	Rho guanine nucleotide exchange factor (GEF) 5	1529	1583	1289	1435	1689	1479	1591	1306	978	1174	1205	995	1773	1069
ENSG00000050344	NFE2L3	nuclear factor, erythroid 2-like 3	3815	3830	3174	3460	3795	3599	3536	3402	3144	3271	2804	2748	4298	2948
ENSG00000050393	MCUR1	mitochondrial calcium uniporter regulator 1	3936	4067	3160	3619	3947	3543	3624	3350	2813	3121	2510	2234	3799	2581
ENSG00000050405	LIMA1	LIM domain and actin binding 1	9202	9267	7915	8531	9058	8336	8768	8553	7491	7594	6943	6392	11076	7665
ENSG00000050426	LETMD1	LETM1 domain containing 1	1746	1709	1458	1507	1636	1407	1631	1508	1268	1385	1385	1207	2110	1533
ENSG00000050438	SLC4A8	solute carrier family 4, sodium bicarbonate cotransporter, member 8	116	127	127	110	113	107	127	108	74	106	75	56	116	79
ENSG00000050555	LAMC3	laminin, gamma 3	0	3	0	0	1	3	1	3	2	2	1	0	3	0
ENSG00000050628	PTGER3	prostaglandin E receptor 3 (subtype EP3)	1	1	1	0	4	1	0	1	0	0	0	0	2	1
ENSG00000050730	TNIP3	TNFAIP3 interacting protein 3	0	0	0	0	0	0	0	0	0	0	0	0	0	1
ENSG00000050748	MAPK9	mitogen-activated protein kinase 9	4485	4465	3472	4200	4439	3972	4015	4086	3356	3590	3306	2949	4889	3321
ENSG00000050767	COL23A1	collagen, type XXIII, alpha 1	3	0	2	1	2	4	0	4	6	0	0	1	2	1
ENSG00000050820	BCAR1	breast cancer anti-estrogen resistance 1	7154	6876	5594	5671	6659	5329	6716	5575	4001	4503	3964	3198	5914	4206
ENSG00000051009	FAM160A2	family with sequence similarity 160, member A2	2011	1910	1659	1748	1871	1552	1878	1652	1163	1478	1177	1088	1756	1324
ENSG00000051108	HERPUD1	homocysteine-inducible, endoplasmic reticulum stress-inducible, ubiquitin-like domain member 1	4250	4220	2813	4082	4288	2698	3503	2647	1516	1599	1823	1389	2381	1516
ENSG00000051128	HOMER3	homer scaffolding protein 3	2572	2686	1796	2095	2293	2143	2389	2210	1860	2098	1607	1483	2435	1767
ENSG00000051180	RAD51	RAD51 recombinase	645	573	397	435	513	452	473	546	443	442	359	344	581	389
ENSG00000051341	POLQ	polymerase (DNA directed), theta	1043	1090	1011	980	1129	1083	1069	1003	1061	1082	1104	1028	1496	1297
ENSG00000051382	PIK3CB	phosphatidylinositol-4,5-bisphosphate 3-kinase, catalytic subunit beta	7403	7539	6592	7531	8516	7901	7449	7123	5747	6563	6028	5403	8211	5745
ENSG00000051523	CYBA	cytochrome b-245, alpha polypeptide	5	2	4	5	3	4	5	4	2	4	2	4	6	2
ENSG00000051596	THOC3	THO complex 3	1046	1069	655	826	981	819	898	767	798	784	653	602	939	730
ENSG00000051620	HEBP2	heme binding protein 2	3444	3451	2836	2821	3386	3135	3188	3042	2564	2821	2569	2304	3759	2450
ENSG00000051825	MPHOSPH9	M-phase phosphoprotein 9	918	989	801	960	990	897	915	780	623	683	591	515	873	610
ENSG00000052126	PLEKHA5	pleckstrin homology domain containing, family A member 5	1756	1873	1661	1683	1933	1743	1838	1850	1502	1584	1747	1650	2722	1955
ENSG00000052344	PRSS8	protease, serine, 8	8046	8017	6321	7218	8041	7141	7920	6892	4900	5911	7334	5928	10135	6632
ENSG00000052723	SIKE1	suppressor of IKBKE 1	3688	3415	2889	3253	3507	3168	3117	2952	2586	2789	2193	2011	3344	2203
ENSG00000052749	RRP12	ribosomal RNA processing 12 homolog	3901	3718	3479	3003	3399	3580	4133	4093	3312	4499	3412	3109	5066	4020
ENSG00000052795	FNIP2	folliculin interacting protein 2	787	783	680	756	795	644	748	684	591	573	453	389	680	528
ENSG00000052802	MSMO1	methylsterol monooxygenase 1	6662	6361	4909	8062	8435	6301	5908	5031	3809	3910	4648	4064	6604	4462
ENSG00000052841	TTC17	tetratricopeptide repeat domain 17	4816	4994	4221	4587	4929	4756	4793	4394	3626	4263	3782	3419	5795	3881
ENSG00000052850	ALX4	ALX homeobox 4	3	0	1	0	1	0	1	0	0	0	4	2	5	0
ENSG00000053108	FSTL4	follistatin-like 4	1	0	0	1	1	0	0	4	0	0	0	1	0	1
ENSG00000053254	FOXN3	forkhead box N3	14	5	3	9	5	7	6	7	8	7	6	8	10	11
ENSG00000053328	METTL24	methyltransferase like 24	2	1	1	0	2	2	0	4	0	1	0	2	3	1
ENSG00000053371	AKR7A2	aldo-keto reductase family 7, member A2	3481	3301	2468	2822	3007	3003	3078	3061	2612	2815	2302	2087	3651	2475
ENSG00000053372	MRTO4	MRT4 homolog, ribosome maturation factor	3057	2918	2331	2540	2751	2706	2909	2966	2708	3065	2095	1928	3281	2337
ENSG00000053438	NNAT	neuronatin	13	15	39	21	10	26	32	17	36	43	29	35	54	41
ENSG00000053501	USE1	unconventional SNARE in the ER 1 homolog (S. cerevisiae)	953	947	707	831	880	778	952	906	666	798	620	554	970	676
ENSG00000053524	MCF2L2	MCF.2 cell line derived transforming sequence-like 2	208	204	183	186	160	174	213	182	147	158	151	145	221	160
ENSG00000053702	NRIP2	nuclear receptor interacting protein 2	19	29	30	19	11	21	35	34	23	21	29	24	59	28
ENSG00000053747	LAMA3	laminin, alpha 3	12579	11563	9273	10415	11000	10523	11881	11173	11839	13640	9945	9292	15121	11181
ENSG00000053770	AP5M1	adaptor-related protein complex 5, mu 1 subunit	2475	2442	2077	2426	2407	2308	2272	2227	1934	2160	1719	1591	2361	1699
ENSG00000053900	ANAPC4	anaphase promoting complex subunit 4	904	915	801	871	883	836	852	868	741	846	648	629	1075	768
ENSG00000053918	KCNQ1	potassium channel, voltage gated KQT-like subfamily Q, member 1	54	44	32	42	52	37	45	49	24	33	35	34	58	38
ENSG00000054116	TRAPPC3	trafficking protein particle complex 3	3880	3608	2691	3060	3407	3193	3393	3291	2812	2997	2405	2180	3789	2619
ENSG00000054118	THRAP3	thyroid hormone receptor associated protein 3	11813	11904	9740	9492	10644	9637	11628	10577	7937	9113	8470	7356	13239	8872
ENSG00000054148	PHPT1	phosphohistidine phosphatase 1	1497	1443	1138	1201	1313	1294	1351	1308	1126	1144	987	914	1569	1083
ENSG00000054179	ENTPD2	ectonucleoside triphosphate diphosphohydrolase 2	794	818	597	698	710	709	714	699	611	711	641	516	812	612
ENSG00000054219	LY75	lymphocyte antigen 75	441	402	363	368	417	371	392	460	431	366	366	318	536	396
ENSG00000054267	ARID4B	AT rich interactive domain 4B (RBP1-like)	2831	2843	2620	2645	3017	2765	3076	2907	1915	2122	2329	2093	3544	2561
ENSG00000054277	OPN3	opsin 3	712	745	568	658	682	641	693	604	518	521	440	399	655	455
ENSG00000054282	SDCCAG8	serologically defined colon cancer antigen 8	1110	1073	891	1045	1057	950	1054	1038	837	917	794	750	1349	975
ENSG00000054356	PTPRN	protein tyrosine phosphatase, receptor type, N	8	2	4	9	10	6	8	7	9	8	6	15	5	10
ENSG00000054392	HHAT	hedgehog acyltransferase	1325	1289	975	1257	1311	1204	1172	1103	780	959	853	682	1090	720
ENSG00000054523	KIF1B	kinesin family member 1B	5153	5257	4521	4587	5251	4945	5331	4993	4066	4461	4151	3591	5470	4192
ENSG00000054598	FOXC1	forkhead box C1	1971	2035	1879	1900	2209	1963	2078	1672	1069	1205	1055	945	1695	1023
ENSG00000054611	TBC1D22A	TBC1 domain family, member 22A	2337	2360	1803	1921	1967	1883	2082	1986	1610	1743	1336	1162	1991	1482
ENSG00000054654	SYNE2	spectrin repeat containing, nuclear envelope 2	5138	5021	4954	5281	6393	4618	6628	5265	3809	4280	7052	4782	8377	6415
ENSG00000054690	PLEKHH1	pleckstrin homology domain containing, family H (with MyTH4 domain) member 1	766	767	745	766	767	716	773	714	713	930	729	713	1032	816
ENSG00000054793	ATP9A	ATPase, class II, type 9A	7560	7618	6200	6406	7408	6999	7433	6723	5094	5815	5221	4523	7263	4998
ENSG00000054796	SPO11	SPO11 meiotic protein covalently bound to DSB	0	0	0	0	0	0	0	0	0	0	0	0	0	0
ENSG00000054803	CBLN4	cerebellin 4 precursor	0	0	0	0	0	0	0	0	0	1	0	0	0	0
ENSG00000054938	CHRDL2	chordin-like 2	4	4	1	3	6	0	1	2	0	1	1	1	2	2
ENSG00000054965	FAM168A	family with sequence similarity 168, member A	3527	3573	3001	3165	3641	3463	3456	3329	2503	2995	2619	2336	3392	2682
ENSG00000054967	RELT	RELT tumor necrosis factor receptor	634	573	513	473	555	507	580	543	502	569	560	418	742	608
ENSG00000054983	GALC	galactosylceramidase	0	1	0	0	0	0	0	0	0	1	0	0	2	0
ENSG00000055044	NOP58	NOP58 ribonucleoprotein	4350	4245	3294	3510	3654	3626	3744	3899	3772	4184	3155	2975	5210	3527
ENSG00000055070	SZRD1	SUZ RNA binding domain containing 1	9732	9551	7395	7859	8656	8221	9184	9008	7226	8058	6386	5607	9537	6763
ENSG00000055118	KCNH2	potassium channel, voltage gated eag related subfamily H, member 2	12	14	14	10	11	11	12	13	14	17	8	9	11	8
ENSG00000055130	CUL1	cullin 1	4190	4385	3409	3893	4134	4095	4045	4214	3595	4099	3305	2969	5134	3605
ENSG00000055147	FAM114A2	family with sequence similarity 114, member A2	1225	1291	879	1312	1201	1121	1071	1147	881	1095	883	853	1370	886
ENSG00000055163	CYFIP2	cytoplasmic FMR1 interacting protein 2	38	29	25	32	33	34	31	27	30	33	32	24	45	23
ENSG00000055208	TAB2	TGF-beta activated kinase 1/MAP3K7 binding protein 2	5174	5166	4241	4802	5688	5278	5162	4724	3793	4161	4380	3842	6559	4429
ENSG00000055211	GINM1	glycoprotein integral membrane 1	2079	2049	1597	1934	2009	1863	1868	1852	1635	1771	1502	1247	2304	1420
ENSG00000055332	EIF2AK2	eukaryotic translation initiation factor 2-alpha kinase 2	9543	9744	8453	9510	11153	11989	10539	9259	8605	9587	8400	7548	12457	8091
ENSG00000055483	USP36	ubiquitin specific peptidase 36	5770	5619	5067	4592	5126	4967	5973	5663	4611	5390	4585	4043	7351	5731
ENSG00000055609	KMT2C	lysine (K)-specific methyltransferase 2C	2948	3168	2975	2745	3394	3319	3931	3237	3004	3138	4859	3946	6008	5326
ENSG00000055732	MCOLN3	mucolipin 3	1852	1811	1598	1592	1654	1462	1582	1641	1437	1419	1183	1056	1968	1347
ENSG00000055813	CCDC85A	coiled-coil domain containing 85A	0	0	1	1	0	0	0	1	0	1	1	0	1	3
ENSG00000055917	PUM2	pumilio RNA-binding family member 2	11633	11742	10429	10431	11854	11314	11725	11281	10272	11573	10733	9603	15567	11724
ENSG00000055950	MRPL43	mitochondrial ribosomal protein L43	3829	3464	2614	3163	3381	3195	3369	3384	2600	2866	2442	2319	3922	2665
ENSG00000055955	ITIH4	inter-alpha-trypsin inhibitor heavy chain family, member 4	0	1	1	0	0	2	1	0	0	1	0	1	0	3
ENSG00000055957	ITIH1	inter-alpha-trypsin inhibitor heavy chain 1	0	0	0	0	0	0	0	0	0	0	0	0	0	1
ENSG00000056050	C4orf27	chromosome 4 open reading frame 27	665	650	434	636	639	591	636	604	488	529	499	455	731	493
ENSG00000056097	ZFR	zinc finger RNA binding protein	7557	7458	6197	7539	8417	7827	7480	6995	6075	7081	6788	6062	9539	6585
ENSG00000056277	ZNF280C	zinc finger protein 280C	624	568	465	487	641	594	576	546	480	481	417	405	712	469
ENSG00000056291	NPFFR2	neuropeptide FF receptor 2	0	0	0	0	0	0	0	0	1	0	1	0	0	1
ENSG00000056487	PHF21B	PHD finger protein 21B	4	1	1	1	0	1	0	1	0	2	1	1	4	3
ENSG00000056558	TRAF1	TNF receptor-associated factor 1	104	101	103	69	97	82	100	102	68	118	66	75	106	88
ENSG00000056586	RC3H2	ring finger and CCCH-type domains 2	4136	4235	3603	3856	4458	3934	4260	3674	3117	3458	3249	2905	4723	3244
ENSG00000056736	IL17RB	interleukin 17 receptor B	183	172	124	133	157	129	121	152	127	146	117	107	146	131
ENSG00000056972	TRAF3IP2	TRAF3 interacting protein 2	1652	1654	1446	1621	1777	1580	1720	1652	1334	1450	1452	1241	2147	1573
ENSG00000056998	GYG2	glycogenin 2	0	1	0	0	0	1	0	2	1	0	0	2	0	1
ENSG00000057019	DCBLD2	discoidin, CUB and LCCL domain containing 2	7876	7933	6939	7207	8114	8261	7858	7331	7915	8482	6430	6525	9896	6978
ENSG00000057149	SERPINB3	serpin peptidase inhibitor, clade B (ovalbumin), member 3	87	87	80	97	76	66	103	86	92	88	53	48	116	58
ENSG00000057252	SOAT1	sterol O-acyltransferase 1	4019	4050	3399	3721	3898	3480	3785	3460	2834	2969	2655	2330	4110	2736
ENSG00000057294	PKP2	plakophilin 2	6841	6843	5937	6138	6845	6001	7214	5925	4209	4636	5043	4447	7893	4927
ENSG00000057468	MSH4	mutS homolog 4	7	17	13	15	18	14	7	12	9	7	9	5	11	8
ENSG00000057593	F7	coagulation factor VII (serum prothrombin conversion accelerator)	1	1	0	2	0	2	0	0	0	0	0	0	1	1
ENSG00000057608	GDI2	GDP dissociation inhibitor 2	16159	16498	12674	14751	15456	14653	14630	15032	13673	14650	12452	11574	18917	13090
ENSG00000057657	PRDM1	PR domain containing 1, with ZNF domain	100	107	235	196	215	194	309	243	134	179	411	309	618	399
ENSG00000057663	ATG5	autophagy related 5	2830	2919	2194	2860	2822	2740	2691	2497	2185	2377	2309	2013	3268	2182
ENSG00000057704	TMCC3	transmembrane and coiled-coil domain family 3	2986	2800	2990	2819	3307	2712	3272	2437	1784	1983	2122	1642	3414	2024
ENSG00000057757	PITHD1	PITH (C-terminal proteasome-interacting domain of thioredoxin-like) domain containing 1	3698	3751	2745	3137	3413	3124	3297	3311	2603	3045	2551	2183	3904	2708
ENSG00000057935	MTA3	metastasis associated 1 family, member 3	3089	3066	2519	2912	3181	2784	2910	2806	2148	2423	2416	2196	3646	2501
ENSG00000058056	USP13	ubiquitin specific peptidase 13 (isopeptidase T-3)	2896	2821	2606	2544	2909	2707	2891	2883	2442	2732	2330	2187	3455	2606
ENSG00000058063	ATP11B	ATPase, class VI, type 11B	12680	12536	10431	11761	13125	11486	11692	10807	8836	9591	9441	8513	13463	9539
ENSG00000058085	LAMC2	laminin, gamma 2	79694	70131	48831	61071	63764	59335	63404	62342	60615	71975	49958	45791	72779	56321
ENSG00000058091	CDK14	cyclin-dependent kinase 14	1557	1499	1299	1533	1566	1517	1462	1408	1129	1215	1124	1073	1666	1247
ENSG00000058262	SEC61A1	Sec61 alpha 1 subunit (S. cerevisiae)	37689	36653	27824	30244	32272	30411	34292	32905	26022	28905	24868	22290	39185	27269
ENSG00000058272	PPP1R12A	protein phosphatase 1, regulatory subunit 12A	3771	3729	3339	3511	4045	3726	3937	3679	2972	3316	3636	3186	5549	3729
ENSG00000058335	RASGRF1	Ras protein-specific guanine nucleotide-releasing factor 1	1461	1458	1140	1095	1085	1125	1309	1208	1042	1100	880	819	1567	1079
ENSG00000058404	CAMK2B	calcium/calmodulin-dependent protein kinase II beta	16	26	20	14	23	18	24	20	10	22	21	23	28	17
ENSG00000058453	CROCC	ciliary rootlet coiled-coil, rootletin	635	649	606	582	707	644	647	542	449	524	397	371	668	435
ENSG00000058600	POLR3E	polymerase (RNA) III (DNA directed) polypeptide E (80kD)	2511	2440	2186	2168	2480	2391	2328	2129	1917	2339	1819	1653	2669	1971
ENSG00000058668	ATP2B4	ATPase, Ca++ transporting, plasma membrane 4	17250	17847	16776	16527	18339	17302	19331	16905	14072	15559	14438	12882	20558	14708
ENSG00000058673	ZC3H11A	zinc finger CCCH-type containing 11A	4222	4185	3631	3628	4348	3806	4043	3773	3004	3158	2861	2472	4132	3113
ENSG00000058729	RIOK2	RIO kinase 2	1516	1551	1226	1357	1456	1401	1442	1511	1115	1245	977	857	1609	1119
ENSG00000058799	YIPF1	Yip1 domain family, member 1	1885	1855	1394	1734	1854	1732	1627	1636	1451	1561	1409	1314	2057	1377
ENSG00000058804	NDC1	NDC1 transmembrane nucleoporin	5346	5061	4159	4492	4991	4759	4795	4632	4499	4808	3883	3658	6014	4554
ENSG00000058866	DGKG	diacylglycerol kinase, gamma 90kDa	572	514	453	455	508	545	541	605	658	687	494	515	800	627
ENSG00000059122	FLYWCH1	FLYWCH-type zinc finger 1	2247	2156	1802	1924	2321	1892	2014	1771	1321	1573	1332	1142	1741	1349
ENSG00000059145	UNKL	unkempt family zinc finger-like	199	197	172	174	162	182	180	163	192	184	124	120	210	145
ENSG00000059377	TBXAS1	thromboxane A synthase 1 (platelet)	43	51	33	26	49	43	46	38	46	39	33	20	53	34
ENSG00000059378	PARP12	poly (ADP-ribose) polymerase family, member 12	3277	3154	2844	2812	3107	3339	3148	3261	2885	3222	2239	2105	4044	2606
ENSG00000059573	ALDH18A1	aldehyde dehydrogenase 18 family, member A1	6523	6400	4954	5260	5555	5565	5834	6138	5501	6179	5026	4578	7678	5509
ENSG00000059588	TARBP1	TAR (HIV-1) RNA binding protein 1	2806	2852	2834	2981	3079	3055	2818	2680	2741	3180	2513	2467	3646	2759
ENSG00000059691	GATB	glutamyl-tRNA(Gln) amidotransferase, subunit B	1039	1040	697	819	953	815	917	970	678	737	744	627	1131	725
ENSG00000059728	MXD1	MAX dimerization protein 1	1028	1021	1540	1358	1293	1059	1408	1074	1002	1109	1478	1186	2198	1634
ENSG00000059758	CDK17	cyclin-dependent kinase 17	1528	1446	1350	1331	1423	1275	1462	1360	962	1049	923	766	1535	973
ENSG00000059769	DNAJC25	DnaJ (Hsp40) homolog, subfamily C , member 25	575	482	404	527	556	486	487	478	429	510	433	384	710	446
ENSG00000059804	SLC2A3	solute carrier family 2 (facilitated glucose transporter), member 3	2	4	3	3	2	0	5	2	1	3	5	2	3	1
ENSG00000059915	PSD	pleckstrin and Sec7 domain containing	198	198	190	199	194	173	200	180	140	151	129	118	199	142
ENSG00000060069	CTDP1	CTD (carboxy-terminal domain, RNA polymerase II, polypeptide A) phosphatase, subunit 1	1301	1424	1212	1133	1390	1322	1459	1290	1129	1367	1059	999	1634	1159
ENSG00000060138	YBX3	Y box binding protein 3	7246	7143	5971	6667	6713	6651	6909	6626	6021	6474	5262	5003	8584	5805
ENSG00000060140	STYK1	serine/threonine/tyrosine kinase 1	238	202	150	146	192	148	189	164	153	130	155	120	231	163
ENSG00000060237	WNK1	WNK lysine deficient protein kinase 1	10334	10805	9838	9522	11676	10503	12184	10191	8424	9129	10834	8961	15174	11526
ENSG00000060339	CCAR1	cell division cycle and apoptosis regulator 1	4154	4358	3741	3431	3832	3907	4039	4179	4358	4582	3619	3575	5992	4544
ENSG00000060491	OGFR	opioid growth factor receptor	4376	4427	3598	3440	4106	4078	4230	3909	3104	3637	2478	2246	4179	2808
ENSG00000060558	GNA15	guanine nucleotide binding protein (G protein), alpha 15 (Gq class)	3928	3901	2796	3194	3557	3239	3761	3433	2475	2675	2557	2164	4066	2622
ENSG00000060566	CREB3L3	cAMP responsive element binding protein 3-like 3	1	1	0	0	2	1	1	4	1	0	1	1	2	0
ENSG00000060642	PIGV	phosphatidylinositol glycan anchor biosynthesis, class V	2155	2133	1495	2151	2119	2067	1858	1736	1201	1510	1437	1252	1946	1306
ENSG00000060656	PTPRU	protein tyrosine phosphatase, receptor type, U	4499	4455	3516	3660	4047	3669	4169	3900	3336	4028	2784	2436	3893	2942
ENSG00000060688	SNRNP40	small nuclear ribonucleoprotein 40kDa (U5)	2184	2062	1574	1881	1941	1808	1870	1982	1785	1849	1526	1351	2366	1635
ENSG00000060709	RIMBP2	RIMS binding protein 2	0	0	1	0	2	1	0	1	0	1	1	0	3	1
ENSG00000060718	COL11A1	collagen, type XI, alpha 1	0	0	0	0	1	0	0	0	0	0	0	0	0	1
ENSG00000060749	QSER1	glutamine and serine rich 1	3980	4024	3652	3754	4348	4129	4179	3829	3464	3811	3471	3120	4960	3847
ENSG00000060762	MPC1	mitochondrial pyruvate carrier 1	724	692	466	606	663	571	619	678	529	567	497	417	761	543
ENSG00000060971	ACAA1	acetyl-CoA acyltransferase 1	2	2	0	1	1	1	0	1	0	2	1	0	4	0
ENSG00000060982	BCAT1	branched chain amino-acid transaminase 1, cytosolic	9402	9418	8464	8007	8988	8132	9312	8000	6823	6900	6734	5840	10403	7074
ENSG00000061273	HDAC7	histone deacetylase 7	2993	2971	2573	2481	2879	2503	2863	2752	2304	2363	1977	1739	2980	2159
ENSG00000061337	LZTS1	leucine zipper, putative tumor suppressor 1	41	28	24	32	40	29	35	25	17	31	19	23	22	28
ENSG00000061455	PRDM6	PR domain containing 6	10	6	4	4	13	8	3	8	3	4	7	4	8	4
ENSG00000061492	WNT8A	wingless-type MMTV integration site family, member 8A	0	0	1	0	0	0	0	0	0	0	0	0	1	0
ENSG00000061656	SPAG4	sperm associated antigen 4	223	219	194	184	208	221	225	232	201	230	177	141	307	243
ENSG00000061676	NCKAP1	NCK-associated protein 1	13717	13891	12124	13708	15023	13633	14069	13356	11370	12331	10735	9654	16143	11155
ENSG00000061794	MRPS35	mitochondrial ribosomal protein S35	4441	4168	3330	3909	3968	3775	3884	3897	3611	3691	3184	2897	5220	3450
ENSG00000061918	GUCY1B3	guanylate cyclase 1, soluble, beta 3	0	0	0	0	1	0	0	0	0	1	0	0	1	1
ENSG00000061936	SFSWAP	splicing factor, suppressor of white-apricot family	2261	2247	2017	1755	2113	2044	2363	2044	1677	1924	1855	1602	2962	2105
ENSG00000061938	TNK2	tyrosine kinase, non-receptor, 2	4855	4786	4282	3683	4591	4051	4711	4234	3445	3632	3112	2747	4848	3457
ENSG00000061987	MON2	MON2 homolog, regulator of endosome-to-Golgi trafficking	2194	2208	2024	2088	2282	1933	2182	2046	1672	1881	1753	1533	2743	1998
ENSG00000062038	CDH3	cadherin 3, type 1, P-cadherin (placental)	2	0	1	1	3	3	3	0	0	1	0	3	1	1
ENSG00000062096	ARSF	arylsulfatase F	1	0	0	0	0	0	0	0	0	0	0	0	0	0
ENSG00000062194	GPBP1	GC-rich promoter binding protein 1	4394	4383	3708	4086	4649	4260	4140	3989	3348	3692	3342	2959	5117	3444
ENSG00000062282	DGAT2	diacylglycerol O-acyltransferase 2	1178	1197	896	1021	1126	1071	1073	1022	800	968	839	702	1202	843
ENSG00000062370	ZNF112	zinc finger protein 112	271	277	205	207	246	266	238	208	260	263	255	270	398	279
ENSG00000062485	CS	citrate synthase	6697	6597	5440	5633	6096	5772	6110	6165	5467	5928	4685	4266	7155	5272
ENSG00000062524	LTK	leukocyte receptor tyrosine kinase	6	5	6	8	5	8	5	5	5	7	4	4	4	7
ENSG00000062582	MRPS24	mitochondrial ribosomal protein S24	181	200	143	180	204	149	180	173	157	173	109	104	182	150
ENSG00000062598	ELMO2	engulfment and cell motility 2	1663	1712	1393	1712	1744	1745	1698	1598	1176	1417	1243	1151	1695	1194
ENSG00000062650	WAPAL	wings apart-like homolog (Drosophila)	6771	6894	5915	5913	7038	6458	6876	6442	5315	5885	5699	5185	8691	5961
ENSG00000062716	VMP1	vacuole membrane protein 1	6335	6476	7355	6970	6731	6919	6963	6812	6000	6370	5315	5125	8838	5796
ENSG00000062725	APPBP2	amyloid beta precursor protein (cytoplasmic tail) binding protein 2	3325	3357	2610	2943	3232	3041	3042	2879	2269	2466	2267	2038	3201	2173
ENSG00000062822	POLD1	polymerase (DNA directed), delta 1, catalytic subunit	1582	1597	1167	1264	1519	1420	1528	1430	1105	1270	1081	978	1466	1191
ENSG00000063015	SEZ6	seizure related 6 homolog (mouse)	4	1	0	0	1	1	0	0	0	1	0	1	1	0
ENSG00000063046	EIF4B	eukaryotic translation initiation factor 4B	11032	11330	9273	9535	11112	9775	11216	10771	8604	8898	8394	7524	13340	9245
ENSG00000063127	SLC6A16	solute carrier family 6, member 16	10	6	7	6	10	6	6	10	6	5	8	7	8	4
ENSG00000063169	GLTSCR1	glioma tumor suppressor candidate region gene 1	450	518	424	381	505	465	514	405	373	440	372	283	623	496
ENSG00000063176	SPHK2	sphingosine kinase 2	584	609	510	516	628	544	605	512	511	509	388	371	635	477
ENSG00000063177	RPL18	ribosomal protein L18	24746	23305	17579	20027	21861	20043	21974	21621	18641	19783	16030	14111	24563	16441
ENSG00000063180	CA11	carbonic anhydrase XI	883	911	704	759	829	807	845	799	563	765	666	621	986	669
ENSG00000063241	ISOC2	isochorismatase domain containing 2	3029	2976	2106	2448	2570	2410	2779	2698	2116	2391	1848	1695	2825	2081
ENSG00000063244	U2AF2	U2 small nuclear RNA auxiliary factor 2	10250	10201	8030	8107	8661	8414	9584	9295	8193	8691	6425	5920	10839	7695
ENSG00000063245	EPN1	epsin 1	8263	8560	6424	6842	8018	7169	7934	6906	6497	6857	5464	4872	7844	5786
ENSG00000063322	MED29	mediator complex subunit 29	4584	4542	3485	3673	4042	4028	4392	4342	3453	3788	3173	2852	5026	3541
ENSG00000063438	AHRR	aryl-hydrocarbon receptor repressor	85	102	89	83	100	88	104	75	36	58	40	32	59	40
ENSG00000063515	GSC2	goosecoid homeobox 2	4	2	0	1	2	3	2	2	1	2	0	2	4	1
ENSG00000063587	ZNF275	zinc finger protein 275	3935	3824	3266	3237	3558	2859	3660	3099	2125	2509	2283	1970	3423	2423
ENSG00000063601	MTMR1	myotubularin related protein 1	3243	3250	2621	2758	3128	2913	3042	2906	2544	2884	2356	2194	3585	2526
ENSG00000063660	GPC1	glypican 1	20166	19640	15456	16095	19137	17402	18465	17290	14282	16178	13530	11552	18691	14287
ENSG00000063761	ADCK1	aarF domain containing kinase 1	604	601	470	559	608	591	579	517	399	478	445	354	627	427
ENSG00000063854	HAGH	hydroxyacylglutathione hydrolase	1029	1023	788	892	976	936	924	915	607	737	780	635	1059	720
ENSG00000063978	RNF4	ring finger protein 4	5369	5363	4094	4381	4745	4459	5054	4860	3566	4096	3240	2736	4983	3313
ENSG00000064012	CASP8	caspase 8, apoptosis-related cysteine peptidase	2476	2384	2121	2448	2672	2500	2358	2264	1756	2167	1948	1702	2722	1849
ENSG00000064042	LIMCH1	LIM and calponin homology domains 1	162	166	121	175	183	165	141	124	109	171	146	122	185	132
ENSG00000064102	ASUN	asunder spermatogenesis regulator	2045	2122	1603	2031	2163	2028	1977	1855	2047	2204	1899	1764	2884	1988
ENSG00000064115	TM7SF3	transmembrane 7 superfamily member 3	4572	4418	3433	3818	4175	3946	3891	3813	3411	3335	2859	2692	4349	3134
ENSG00000064195	DLX3	distal-less homeobox 3	320	316	208	263	266	244	287	245	146	186	113	109	186	111
ENSG00000064199	SPA17	sperm autoantigenic protein 17	351	374	272	301	345	328	322	329	231	255	236	225	404	271
ENSG00000064201	TSPAN32	tetraspanin 32	9	7	3	7	7	4	2	1	6	0	2	1	7	2
ENSG00000064205	WISP2	WNT1 inducible signaling pathway protein 2	14	7	7	10	12	3	7	6	7	12	8	3	8	5
ENSG00000064218	DMRT3	doublesex and mab-3 related transcription factor 3	1	0	0	0	0	0	1	0	1	1	1	2	1	0
ENSG00000064225	ST3GAL6	ST3 beta-galactoside alpha-2,3-sialyltransferase 6	11	9	5	11	10	9	10	5	7	6	8	5	10	5
ENSG00000064270	ATP2C2	ATPase, Ca++ transporting, type 2C, member 2	900	928	719	765	790	838	918	763	582	725	603	575	933	645
ENSG00000064300	NGFR	nerve growth factor receptor	84	77	63	61	71	82	72	51	48	53	52	53	53	53
ENSG00000064309	CDON	cell adhesion associated, oncogene regulated	650	643	571	550	562	570	613	622	534	497	403	363	563	435
ENSG00000064313	TAF2	TAF2 RNA polymerase II, TATA box binding protein (TBP)-associated factor, 150kDa	3573	3528	2964	3179	3294	3169	3362	3275	3040	3361	2979	2632	4675	3140
ENSG00000064393	HIPK2	homeodomain interacting protein kinase 2	4570	4498	3860	3944	4567	4214	5117	4515	3551	4025	3298	2642	4018	3515
ENSG00000064419	TNPO3	transportin 3	5481	5579	4370	4688	5340	5067	5103	4983	4007	4774	4075	3762	6111	4194
ENSG00000064489	MEF2BNB-MEF2B	MEF2BNB-MEF2B readthrough	1	0	1	0	2	0	0	0	2	1	0	0	0	0
ENSG00000064490	RFXANK	regulatory factor X-associated ankyrin-containing protein	1809	1686	1313	1496	1533	1516	1697	1649	1300	1443	1120	1021	1846	1285
ENSG00000064545	TMEM161A	transmembrane protein 161A	2720	2661	2072	2254	2478	2377	2533	2503	1917	2282	1820	1708	2831	1963
ENSG00000064547	LPAR2	lysophosphatidic acid receptor 2	1782	1747	1372	1621	1719	1541	1762	1503	1141	1433	1044	917	1575	1103
ENSG00000064601	CTSA	cathepsin A	8655	8301	7099	7409	8180	7810	8463	7593	6647	7082	6393	5563	9420	6394
ENSG00000064607	SUGP2	SURP and G patch domain containing 2	3929	3930	3638	3802	4067	3891	3873	3587	2965	3538	3161	2839	4544	3331
ENSG00000064651	SLC12A2	solute carrier family 12 (sodium/potassium/chloride transporter), member 2	2083	2180	2197	2008	2152	2016	2309	2121	2051	2223	1800	1762	2931	2041
ENSG00000064652	SNX24	sorting nexin 24	913	883	670	782	900	846	841	772	645	724	610	571	885	595
ENSG00000064655	EYA2	EYA transcriptional coactivator and phosphatase 2	1	3	1	0	0	1	2	2	2	0	1	2	1	2
ENSG00000064666	CNN2	calponin 2	8972	9009	6938	7659	8259	7420	8187	7599	6896	7618	5970	5290	9280	6198
ENSG00000064687	ABCA7	ATP-binding cassette, sub-family A (ABC1), member 7	1462	1597	1486	1243	1584	1349	1531	1327	1114	1340	999	792	1336	942
ENSG00000064692	SNCAIP	synuclein, alpha interacting protein	2	0	0	1	0	1	1	0	0	0	0	0	2	0
ENSG00000064703	DDX20	DEAD (Asp-Glu-Ala-Asp) box polypeptide 20	2614	2674	2131	2192	2436	2354	2436	2474	1957	2174	1693	1644	2862	2046
ENSG00000064726	BTBD1	BTB (POZ) domain containing 1	4392	4308	3577	3906	4178	3947	4035	3959	3618	3811	3437	3163	5364	3542
ENSG00000064763	FAR2	fatty acyl CoA reductase 2	86	95	86	59	71	87	79	84	76	81	55	56	94	67
ENSG00000064787	BCAS1	breast carcinoma amplified sequence 1	223	207	193	181	170	147	223	231	148	127	140	104	229	165
ENSG00000064835	POU1F1	POU class 1 homeobox 1	4	3	1	6	1	2	3	1	1	1	1	0	1	0
ENSG00000064886	CHI3L2	chitinase 3-like 2	16	20	19	27	22	11	21	17	15	15	21	13	26	10
ENSG00000064932	SBNO2	strawberry notch homolog 2 (Drosophila)	5060	4952	4223	3945	4876	4201	4997	4099	3812	4077	3833	3207	5697	4310
ENSG00000064933	PMS1	PMS1 homolog 1, mismatch repair system component	703	663	587	676	794	673	612	610	558	639	594	502	769	586
ENSG00000064961	HMG20B	high mobility group 20B	4845	4697	3561	3950	4405	3914	4140	4203	3364	3827	3237	2850	4489	3444
ENSG00000064989	CALCRL	calcitonin receptor-like	65	67	45	65	52	53	56	58	35	39	33	37	58	32
ENSG00000064995	TAF11	TAF11 RNA polymerase II, TATA box binding protein (TBP)-associated factor, 28kDa	2386	2276	1711	2051	2076	1945	1904	2035	1713	1895	1361	1205	2167	1533
ENSG00000064999	ANKS1A	ankyrin repeat and sterile alpha motif domain containing 1A	2886	2983	2617	2569	3010	3077	2960	3060	2618	3071	2615	2448	3863	3059
ENSG00000065000	AP3D1	adaptor-related protein complex 3, delta 1 subunit	14121	14233	11705	11396	13087	12523	14235	13157	10400	12263	9691	8435	14422	10384
ENSG00000065029	ZNF76	zinc finger protein 76	1833	1719	1347	1422	1501	1391	1738	1659	1050	1172	1171	955	1724	1238
ENSG00000065054	SLC9A3R2	solute carrier family 9, subfamily A (NHE3, cation proton antiporter 3), member 3 regulator 2	1688	1543	1292	1345	1513	1445	1505	1396	1278	1367	1123	947	1685	1155
ENSG00000065057	NTHL1	nth-like DNA glycosylase 1	555	548	372	485	536	499	473	476	400	471	386	321	559	398
ENSG00000065060	UHRF1BP1	UHRF1 binding protein 1	4071	4141	3255	3986	4918	4093	4444	3464	2463	2915	3203	2611	3912	2924
ENSG00000065135	GNAI3	guanine nucleotide binding protein (G protein), alpha inhibiting activity polypeptide 3	13974	13446	10466	12535	13394	12358	12702	12535	10480	11222	10377	9590	16078	10855
ENSG00000065150	IPO5	importin 5	12222	12222	9926	11360	11948	11602	11404	11338	11050	12133	9630	9125	14483	10312
ENSG00000065154	OAT	ornithine aminotransferase	11965	11672	9311	10600	11378	10472	10799	10867	9513	9996	8313	7446	12833	8905
ENSG00000065183	WDR3	WD repeat domain 3	4140	4142	3511	3610	4026	4042	4005	4088	3731	4375	3418	3206	5411	3822
ENSG00000065243	PKN2	protein kinase N2	6010	5976	5567	5788	6271	5657	5941	5288	4819	5155	4781	4275	7339	4962
ENSG00000065268	WDR18	WD repeat domain 18	3995	3760	2534	3054	3441	3008	3327	2998	2835	2959	2249	2051	3267	2579
ENSG00000065308	TRAM2	translocation associated membrane protein 2	7454	7547	6312	6564	7212	6847	7272	6853	5925	6904	5190	4818	7371	5672
ENSG00000065320	NTN1	netrin 1	39	30	26	49	48	34	42	35	34	34	32	21	46	33
ENSG00000065325	GLP2R	glucagon-like peptide 2 receptor	2	2	2	3	5	3	1	0	1	2	2	0	3	3
ENSG00000065328	MCM10	minichromosome maintenance complex component 10	1145	1134	887	954	1021	1020	1034	1088	1107	1178	936	831	1378	1094
ENSG00000065357	DGKA	diacylglycerol kinase, alpha 80kDa	1500	1517	1276	1482	1507	1352	1488	1413	1039	1162	1013	866	1604	1049
ENSG00000065361	ERBB3	erb-b2 receptor tyrosine kinase 3	6708	6819	5683	5590	6258	5844	6689	6252	4372	4724	4267	3665	6081	4367
ENSG00000065371	ROPN1	rhophilin associated tail protein 1	1	1	0	0	1	0	0	2	2	0	0	0	1	0
ENSG00000065413	ANKRD44	ankyrin repeat domain 44	191	187	152	189	195	159	157	143	134	153	152	106	185	154
ENSG00000065427	KARS	lysyl-tRNA synthetase	10201	10134	7455	8845	9411	9110	9210	9222	8191	9176	7582	6982	11625	7955
ENSG00000065457	ADAT1	adenosine deaminase, tRNA-specific 1	316	302	238	286	275	295	268	268	217	218	183	161	280	214
ENSG00000065485	PDIA5	protein disulfide isomerase family A, member 5	3399	3325	2361	2847	3106	2734	2966	3098	2405	2600	2297	2058	3551	2566
ENSG00000065491	TBC1D22B	TBC1 domain family, member 22B	1251	1260	1020	1164	1280	1154	1208	1198	906	1039	1001	902	1458	1036
ENSG00000065518	NDUFB4	NADH dehydrogenase (ubiquinone) 1 beta subcomplex, 4, 15kDa	3846	3755	2670	3195	3630	3309	3337	3341	3085	3231	2636	2247	3816	2676
ENSG00000065526	SPEN	spen family transcriptional repressor	8946	9057	7894	7613	9177	8084	10291	8709	6917	8117	8502	7009	11886	9297
ENSG00000065534	MYLK	myosin light chain kinase	2181	2128	1825	1945	2266	1816	2160	1876	1307	1660	1468	1167	1992	1460
ENSG00000065548	ZC3H15	zinc finger CCCH-type containing 15	3792	3755	3042	3514	3813	3865	3659	3548	3306	3545	3137	3032	4923	3307
ENSG00000065559	MAP2K4	mitogen-activated protein kinase kinase 4	3465	3502	2838	3210	3307	3149	3215	3389	2723	2959	2453	2169	3780	2644
ENSG00000065600	TMEM206	transmembrane protein 206	1348	1285	1010	1232	1275	1236	1336	1298	923	1122	1044	977	1488	1152
ENSG00000065609	SNAP91	synaptosomal-associated protein, 91kDa	3	1	0	2	2	1	4	1	1	0	2	2	3	2
ENSG00000065613	SLK	STE20-like kinase	10525	10574	9574	9227	10904	9999	10790	9877	8095	9005	8530	8033	13525	9466
ENSG00000065615	CYB5R4	cytochrome b5 reductase 4	1008	912	730	929	923	797	857	863	750	781	695	599	1082	685
ENSG00000065618	COL17A1	collagen, type XVII, alpha 1	9746	9582	6378	8526	9243	8320	8736	8677	7716	8888	6934	6452	10210	7386
ENSG00000065621	GSTO2	glutathione S-transferase omega 2	2877	2826	2133	2556	2609	2447	2575	2660	2059	2338	1971	1797	3021	2129
ENSG00000065665	SEC61A2	Sec61 alpha 2 subunit (S. cerevisiae)	533	504	465	497	509	432	447	479	372	462	400	379	569	391
ENSG00000065675	PRKCQ	protein kinase C, theta	28	32	35	34	43	47	30	36	30	46	25	32	52	29
ENSG00000065717	TLE2	transducin-like enhancer of split 2	585	590	453	574	606	557	570	530	416	509	380	320	486	346
ENSG00000065802	ASB1	ankyrin repeat and SOCS box containing 1	2364	2288	1942	1922	1978	1684	1844	1732	1189	1493	751	613	1050	738
ENSG00000065809	FAM107B	family with sequence similarity 107, member B	5807	5755	4535	5117	5621	4871	5360	4782	3579	3732	3593	3166	5720	3621
ENSG00000065833	ME1	malic enzyme 1, NADP(+)-dependent, cytosolic	3331	3335	2697	3469	3525	3161	3093	3091	2696	2894	2631	2372	3808	2583
ENSG00000065882	TBC1D1	TBC1 (tre-2/USP6, BUB2, cdc16) domain family, member 1	1882	1905	1492	1690	1886	1790	1731	1747	1483	1632	1379	1327	2048	1523
ENSG00000065883	CDK13	cyclin-dependent kinase 13	4457	4538	3766	3916	4383	3984	4494	4073	3243	3661	3359	2928	4927	3523
ENSG00000065911	MTHFD2	methylenetetrahydrofolate dehydrogenase (NADP+ dependent) 2, methenyltetrahydrofolate cyclohydrolase	11200	10751	7672	10507	11849	9176	9611	8234	4827	6190	7188	5541	9657	6098
ENSG00000065923	SLC9A7	solute carrier family 9, subfamily A (NHE7, cation proton antiporter 7), member 7	3111	3168	2836	2781	3082	3026	2978	2839	2647	2729	2296	2040	3202	2287
ENSG00000065970	FOXJ2	forkhead box J2	2667	2644	2343	2239	2585	2479	2786	2377	2045	2267	2213	1996	3258	2422
ENSG00000065978	YBX1	Y box binding protein 1	19153	18436	13901	15329	16720	15887	16455	16677	13966	15256	12507	11166	20346	13509
ENSG00000065989	PDE4A	phosphodiesterase 4A, cAMP-specific	21	19	11	15	10	14	17	12	13	20	13	4	24	21
ENSG00000066027	PPP2R5A	protein phosphatase 2, regulatory subunit B', alpha	3710	3705	3031	3562	3847	3784	3370	3328	2820	3020	2539	2313	3462	2375
ENSG00000066032	CTNNA2	catenin (cadherin-associated protein), alpha 2	0	1	0	1	0	1	0	2	2	2	0	2	3	1
ENSG00000066044	ELAVL1	ELAV like RNA binding protein 1	5865	6001	4661	5483	5583	5256	5533	5060	4660	5163	4208	3774	6153	4293
ENSG00000066056	TIE1	tyrosine kinase with immunoglobulin-like and EGF-like domains 1	9	7	6	10	8	4	13	7	5	3	9	5	8	10
ENSG00000066084	DIP2B	disco-interacting protein 2 homolog B	2808	2885	2777	2485	2985	2779	3267	2931	2694	2743	2639	2209	3624	2830
ENSG00000066117	SMARCD1	SWI/SNF related, matrix associated, actin dependent regulator of chromatin, subfamily d, member 1	1986	1865	1652	1608	1601	1617	1862	1901	1450	1635	1249	1221	2071	1537
ENSG00000066135	KDM4A	lysine (K)-specific demethylase 4A	2197	2229	1811	1988	2326	1931	2198	2092	1473	1878	1726	1423	2448	1806
ENSG00000066136	NFYC	nuclear transcription factor Y, gamma	1607	1609	1161	1526	1603	1397	1458	1329	1038	1196	1143	1013	1565	1154
ENSG00000066185	ZMYND12	zinc finger, MYND-type containing 12	10	12	10	13	12	12	13	20	4	11	6	4	16	2
ENSG00000066230	SLC9A3	solute carrier family 9, subfamily A (NHE3, cation proton antiporter 3), member 3	20	14	23	17	14	15	21	14	12	15	11	13	21	7
ENSG00000066248	NGEF	neuronal guanine nucleotide exchange factor	2048	1968	1544	1858	1992	1827	1871	1989	1449	1785	1465	1254	2084	1555
ENSG00000066279	ASPM	asp (abnormal spindle) homolog, microcephaly associated (Drosophila)	1734	1698	1479	1549	2122	1738	1613	1417	1258	1292	1417	1284	1747	1537
ENSG00000066294	CD84	CD84 molecule	0	0	0	1	0	0	0	0	1	0	0	1	0	0
ENSG00000066322	ELOVL1	ELOVL fatty acid elongase 1	9400	8994	7144	8106	8516	8292	8570	8352	6644	7934	6683	5655	9744	6502
ENSG00000066336	SPI1	Spi-1 proto-oncogene	2	1	1	0	0	0	0	1	1	2	2	1	1	3
ENSG00000066379	ZNRD1	zinc ribbon domain containing 1	554	564	383	486	534	482	508	476	412	476	433	318	619	410
ENSG00000066382	MPPED2	metallophosphoesterase domain containing 2	1	0	1	0	0	2	0	0	2	1	0	0	0	0
ENSG00000066405	CLDN18	claudin 18	4	3	3	6	2	3	1	1	2	5	5	2	6	4
ENSG00000066422	ZBTB11	zinc finger and BTB domain containing 11	2367	2469	2005	2045	2358	2064	2276	2342	2105	2430	2196	2126	3435	2663
ENSG00000066427	ATXN3	ataxin 3	824	881	672	865	920	818	855	668	539	645	564	522	776	501
ENSG00000066455	GOLGA5	golgin A5	3424	3301	2496	3000	3131	2860	3110	2808	2198	2475	2401	2125	3742	2516
ENSG00000066468	FGFR2	fibroblast growth factor receptor 2	429	461	379	488	515	494	415	426	399	504	364	347	493	388
ENSG00000066557	LRRC40	leucine rich repeat containing 40	1781	1636	1214	1624	1633	1444	1509	1475	1204	1352	1238	1031	1850	1284
ENSG00000066583	ISOC1	isochorismatase domain containing 1	1833	1792	1434	1656	1819	1672	1681	1637	1414	1647	1292	1206	2026	1436
ENSG00000066629	EML1	echinoderm microtubule associated protein like 1	4	3	1	0	0	1	0	0	2	1	0	0	3	3
ENSG00000066651	TRMT11	tRNA methyltransferase 11 homolog (S. cerevisiae)	611	601	464	569	588	545	551	511	416	460	496	461	697	466
ENSG00000066654	THUMPD1	THUMP domain containing 1	4046	4174	3466	3636	4092	3884	3998	3850	3384	3625	2977	2715	4729	3348
ENSG00000066697	MSANTD3	Myb/SANT-like DNA-binding domain containing 3	1232	1237	900	1031	1128	1006	1123	1111	1086	1086	1035	902	1644	1149
ENSG00000066735	KIF26A	kinesin family member 26A	7	7	7	3	1	1	3	2	2	3	2	2	2	7
ENSG00000066739	ATG2B	autophagy related 2B	1260	1385	1216	1260	1253	1179	1309	1095	925	1047	952	854	1465	1045
ENSG00000066777	ARFGEF1	ADP-ribosylation factor guanine nucleotide-exchange factor 1 (brefeldin A-inhibited)	6686	6700	5868	6083	6775	6497	6678	6298	5477	5950	5668	5109	8483	6042
ENSG00000066813	ACSM2B	acyl-CoA synthetase medium-chain family member 2B	0	0	0	0	1	0	0	0	0	0	1	0	1	0
ENSG00000066827	ZFAT	zinc finger and AT hook domain containing	505	442	393	459	485	498	568	441	356	372	366	310	498	392
ENSG00000066855	MTFR1	mitochondrial fission regulator 1	4213	4001	3176	4049	4086	3746	3648	3625	2842	2982	2923	2683	4479	2988
ENSG00000066923	STAG3	stromal antigen 3	44	43	60	46	44	51	48	31	54	50	40	40	67	50
ENSG00000066926	FECH	ferrochelatase	1814	1786	1410	1394	1469	1398	1730	1719	1377	1300	1099	972	1782	1303
ENSG00000066933	MYO9A	myosin IXA	1504	1551	1476	1581	1801	1557	1671	1491	1316	1469	1472	1295	1947	1504
ENSG00000067048	DDX3Y	DEAD (Asp-Glu-Ala-Asp) box helicase 3, Y-linked	7	9	8	7	8	8	8	10	5	6	10	10	19	7
ENSG00000067057	PFKP	phosphofructokinase, platelet	10168	9992	8337	8607	9253	9675	9983	9617	8409	10035	8290	7480	12402	9011
ENSG00000067064	IDI1	isopentenyl-diphosphate delta isomerase 1	6648	6457	4810	6782	7038	5991	5725	5639	4150	4512	4624	3817	6664	4274
ENSG00000067066	SP100	SP100 nuclear antigen	2321	2248	1750	2106	2450	2556	2388	2086	1771	2089	2069	1783	3236	1907
ENSG00000067082	KLF6	Kruppel-like factor 6	14489	14230	19574	20049	20247	20342	23805	20378	9997	10107	17846	15832	29665	19819
ENSG00000067113	PPAP2A	phosphatidic acid phosphatase type 2A	568	566	415	531	513	533	478	505	423	479	334	299	461	359
ENSG00000067141	NEO1	neogenin 1	3210	3217	2753	2856	3092	3062	3210	3027	2538	2929	2562	2345	3844	2811
ENSG00000067167	TRAM1	translocation associated membrane protein 1	22038	21549	17113	19871	21252	19094	19950	19089	17190	17599	15482	14064	23745	16066
ENSG00000067177	PHKA1	phosphorylase kinase, alpha 1 (muscle)	2031	2005	1699	1772	2054	1975	1884	1878	1657	1837	1513	1391	2304	1586
ENSG00000067182	TNFRSF1A	tumor necrosis factor receptor superfamily, member 1A	5330	5250	4275	4441	4782	4539	5178	4593	3461	3865	3295	2799	5483	3583
ENSG00000067191	CACNB1	calcium channel, voltage-dependent, beta 1 subunit	903	896	851	799	831	769	824	702	546	745	560	445	797	566
ENSG00000067208	EVI5	ecotropic viral integration site 5	1331	1292	1296	1227	1381	1315	1462	1419	1475	1383	1335	1200	1930	1460
ENSG00000067221	STOML1	stomatin (EPB72)-like 1	443	452	302	380	460	383	469	410	276	320	257	220	390	272
ENSG00000067225	PKM	pyruvate kinase, muscle	59825	59829	46673	50434	52836	52591	57678	58220	52006	57914	44773	39796	68661	49903
ENSG00000067248	DHX29	DEAH (Asp-Glu-Ala-His) box polypeptide 29	3952	4037	3380	3578	4029	4038	4072	3893	3312	3727	3415	3156	5241	3711
ENSG00000067334	DNTTIP2	deoxynucleotidyltransferase, terminal, interacting protein 2	8655	8361	7338	7750	8512	8090	8637	8809	6786	7413	6762	6291	11212	7544
ENSG00000067365	METTL22	methyltransferase like 22	320	279	262	277	261	264	290	265	225	251	210	170	309	294
ENSG00000067369	TP53BP1	tumor protein p53 binding protein 1	2215	2323	2156	2144	2478	2411	2418	2275	1777	2189	2114	2013	3297	2315
ENSG00000067445	TRO	trophinin	4	2	2	2	3	0	3	5	0	1	0	3	5	3
ENSG00000067533	RRP15	ribosomal RNA processing 15 homolog	1816	1821	1619	1625	1727	1624	1747	1703	1733	1738	1305	1311	2073	1471
ENSG00000067560	RHOA	ras homolog family member A	22876	22347	17314	20273	20629	19538	20392	20692	17616	19129	16105	14657	25180	17056
ENSG00000067596	DHX8	DEAH (Asp-Glu-Ala-His) box polypeptide 8	3416	3528	2922	3139	3375	3276	3593	3446	2671	3134	2852	2586	4308	3114
ENSG00000067606	PRKCZ	protein kinase C, zeta	892	927	715	813	953	860	864	901	634	737	667	528	986	649
ENSG00000067646	ZFY	zinc finger protein, Y-linked	3	2	3	4	1	3	4	1	2	1	1	3	2	4
ENSG00000067704	IARS2	isoleucyl-tRNA synthetase 2, mitochondrial	9928	10059	7715	8345	9300	8660	9003	9194	7959	8445	7084	6322	10967	7623
ENSG00000067715	SYT1	synaptotagmin I	2	5	5	6	9	6	6	0	2	1	3	3	6	1
ENSG00000067798	NAV3	neuron navigator 3	13	10	14	13	11	23	19	26	52	38	24	17	57	30
ENSG00000067829	IDH3G	isocitrate dehydrogenase 3 (NAD+) gamma	3841	3653	2965	3221	3210	3203	3634	3517	3022	3326	2827	2501	4521	3041
ENSG00000067836	ROGDI	rogdi homolog	1278	1175	948	1079	1197	1050	1220	1133	877	999	830	729	1310	886
ENSG00000067840	PDZD4	PDZ domain containing 4	1	2	1	2	2	1	4	1	1	0	0	2	1	2
ENSG00000067842	ATP2B3	ATPase, Ca++ transporting, plasma membrane 3	2	2	1	2	0	1	6	1	4	2	0	2	2	6
ENSG00000067900	ROCK1	Rho-associated, coiled-coil containing protein kinase 1	3582	3660	3036	3229	3622	3333	3525	3234	2707	2959	2843	2539	4380	3136
ENSG00000067955	CBFB	core-binding factor, beta subunit	4950	4899	3921	4286	4839	4358	4602	4408	3438	4011	3536	3270	5625	3700
ENSG00000067992	PDK3	pyruvate dehydrogenase kinase, isozyme 3	537	560	460	548	549	487	514	466	402	428	411	365	513	398
ENSG00000068001	HYAL2	hyaluronoglucosaminidase 2	2623	2483	1884	2164	2335	2305	2462	2499	2043	2161	1818	1630	2739	1905
ENSG00000068024	HDAC4	histone deacetylase 4	589	490	490	480	571	444	533	387	541	550	246	257	313	312
ENSG00000068028	RASSF1	Ras association (RalGDS/AF-6) domain family member 1	1285	1145	929	953	995	897	1018	1041	990	1078	885	829	1408	1027
ENSG00000068078	FGFR3	fibroblast growth factor receptor 3	62	60	49	55	59	56	70	51	46	46	30	29	52	44
ENSG00000068079	IFI35	interferon-induced protein 35	1598	1471	1051	1334	1470	1872	1625	1546	1322	1494	1174	955	1999	1123
ENSG00000068097	HEATR6	HEAT repeat containing 6	1622	1547	1297	1500	1546	1431	1460	1320	1159	1398	1246	1207	1640	1102
ENSG00000068120	COASY	CoA synthase	5702	5554	4313	5001	5278	5032	5256	5234	4302	5052	4065	3646	5820	4019
ENSG00000068137	PLEKHH3	pleckstrin homology domain containing, family H (with MyTH4 domain) member 3	1278	1248	847	1012	1219	969	1143	835	453	540	374	305	568	375
ENSG00000068305	MEF2A	myocyte enhancer factor 2A	3634	3524	2954	3308	3700	2992	3493	3054	2206	2299	2705	2182	4147	2566
ENSG00000068308	OTUD5	OTU deubiquitinase 5	4631	4758	3845	3946	4329	4099	4517	4263	3416	3699	3148	2778	5047	3468
ENSG00000068323	TFE3	transcription factor binding to IGHM enhancer 3	3395	3457	2758	2923	3285	3021	3300	3147	2369	2651	2314	2022	3348	2522
ENSG00000068354	TBC1D25	TBC1 domain family, member 25	1888	1892	1563	1567	1799	1628	1852	1636	1234	1366	1137	1016	1759	1285
ENSG00000068366	ACSL4	acyl-CoA synthetase long-chain family member 4	9343	9138	7491	8950	10101	9007	8952	8220	7094	7834	7494	6829	11367	7662
ENSG00000068383	INPP5A	inositol polyphosphate-5-phosphatase, 40kDa	1246	1248	1043	1084	1282	1160	1178	1206	998	1113	809	727	1091	828
ENSG00000068394	GPKOW	G patch domain and KOW motifs	1502	1536	1111	1220	1346	1314	1431	1363	1014	1248	1078	932	1545	1066
ENSG00000068400	GRIPAP1	GRIP1 associated protein 1	2800	2858	2307	2289	2672	2480	2720	2524	1873	2225	1971	1745	2839	1970
ENSG00000068438	FTSJ1	FtsJ RNA methyltransferase homolog 1 (E. coli)	4383	4273	3294	3611	3722	3688	3938	4035	3624	4024	3011	2935	4850	3482
ENSG00000068489	PRR11	proline rich 11	2731	2781	1953	2354	2680	2326	2296	2282	1779	1954	1747	1442	2468	1877
ENSG00000068615	REEP1	receptor accessory protein 1	4	2	3	2	2	0	3	0	2	2	1	2	4	2
ENSG00000068650	ATP11A	ATPase, class VI, type 11A	4134	4265	3899	3587	3907	3822	4273	3831	3958	4436	3163	2853	4644	3727
ENSG00000068654	POLR1A	polymerase (RNA) I polypeptide A, 194kDa	3616	3593	3412	3155	3441	3391	3990	3843	3912	4580	3501	3101	5038	4333
ENSG00000068697	LAPTM4A	lysosomal protein transmembrane 4 alpha	19982	19195	14969	18923	19151	17429	18117	18214	15365	15947	13756	12791	22881	14173
ENSG00000068724	TTC7A	tetratricopeptide repeat domain 7A	7131	6924	5615	6238	6993	6492	6913	6743	4725	5849	4629	4076	6361	4528
ENSG00000068745	IP6K2	inositol hexakisphosphate kinase 2	1655	1599	1492	1416	1568	1465	1697	1641	1031	1150	1063	944	1702	1161
ENSG00000068781	STON1-GTF2A1L	STON1-GTF2A1L readthrough	0	0	0	0	0	0	0	0	0	0	0	0	0	0
ENSG00000068784	SRBD1	S1 RNA binding domain 1	1412	1505	1151	1292	1595	1356	1402	1381	984	1126	1230	1140	1840	1336
ENSG00000068796	KIF2A	kinesin heavy chain member 2A	3206	3107	2637	2923	3171	2964	3112	2836	2660	2810	2523	2301	4109	2869
ENSG00000068831	RASGRP2	RAS guanyl releasing protein 2 (calcium and DAG-regulated)	6	7	3	13	13	4	3	7	7	12	3	3	3	9
ENSG00000068878	PSME4	proteasome (prosome, macropain) activator subunit 4	5365	5422	5002	4897	5495	4972	5432	5323	4803	5263	4929	4429	7361	5435
ENSG00000068885	IFT80	intraflagellar transport 80	1502	1451	1176	1386	1401	1285	1337	1264	1000	1062	1066	971	1573	1077
ENSG00000068903	SIRT2	sirtuin 2	3706	3718	2897	3225	3481	3128	3597	3437	2565	2820	2634	2262	3703	2712
ENSG00000068912	ERLEC1	endoplasmic reticulum lectin 1	4088	3928	3001	3456	3776	3445	3691	3527	2863	2956	2607	2330	4069	2820
ENSG00000068971	PPP2R5B	protein phosphatase 2, regulatory subunit B', beta	887	865	792	831	873	907	909	797	643	750	606	564	950	684
ENSG00000068976	PYGM	phosphorylase, glycogen, muscle	18	12	8	9	6	3	11	9	5	8	8	8	7	4
ENSG00000068985	PAGE1	P antigen family, member 1 (prostate associated)	2320	2186	1508	2189	2109	2007	1984	2189	1825	2065	1687	1560	2477	1736
ENSG00000069011	PITX1	paired-like homeodomain 1	6784	7015	5239	5419	6501	5714	6082	5205	4438	4712	3711	3440	5878	3918
ENSG00000069018	TRPC7	transient receptor potential cation channel, subfamily C, member 7	1	0	0	0	0	1	0	0	0	0	1	0	0	1
ENSG00000069020	MAST4	microtubule associated serine/threonine kinase family member 4	1666	1553	1550	1460	1657	1368	1746	1398	1235	1515	1257	1018	1885	1354
ENSG00000069122	ADGRF5	adhesion G protein-coupled receptor F5	3	2	2	3	2	0	8	3	6	1	2	0	5	1
ENSG00000069188	SDK2	sidekick cell adhesion molecule 2	5	10	5	2	9	10	11	5	3	15	4	3	5	5
ENSG00000069206	ADAM7	ADAM metallopeptidase domain 7	0	0	0	0	0	0	0	0	1	0	0	0	1	0
ENSG00000069248	NUP133	nucleoporin 133kDa	3497	3587	3036	3179	3415	3340	3380	3321	3082	3377	2711	2551	4333	3038
ENSG00000069275	NUCKS1	nuclear casein kinase and cyclin-dependent kinase substrate 1	37506	37788	29267	31265	36059	32193	34580	32777	27288	27856	26347	23411	40044	28190
ENSG00000069329	VPS35	VPS35 retromer complex component	13415	13547	10715	12858	13892	13229	12740	12417	11213	12125	10999	10085	16186	11096
ENSG00000069345	DNAJA2	DnaJ (Hsp40) homolog, subfamily A, member 2	6280	6206	4756	5397	6184	5654	5781	5719	4701	5130	4782	4245	7257	5033
ENSG00000069399	BCL3	B-cell CLL/lymphoma 3	954	927	757	836	945	708	957	734	549	592	570	501	1035	642
ENSG00000069424	KCNAB2	potassium channel, voltage gated subfamily A regulatory beta subunit 2	1218	1182	849	1023	1294	1106	1142	974	704	858	803	671	1053	750
ENSG00000069431	ABCC9	ATP-binding cassette, sub-family C (CFTR/MRP), member 9	1	0	0	0	0	0	1	0	0	0	0	0	0	0
ENSG00000069482	GAL	galanin/GMAP prepropeptide	0	1	1	0	0	0	1	0	0	0	0	1	0	0
ENSG00000069493	CLEC2D	C-type lectin domain family 2, member D	132	146	101	112	121	108	116	131	86	98	74	67	150	114
ENSG00000069509	FUNDC1	FUN14 domain containing 1	1019	971	735	906	1010	920	871	900	618	798	660	629	1043	653
ENSG00000069535	MAOB	monoamine oxidase B	0	0	0	0	1	1	0	0	1	1	0	0	0	0
ENSG00000069667	RORA	RAR-related orphan receptor A	11	13	19	27	25	15	10	14	13	16	9	16	23	21
ENSG00000069696	DRD4	dopamine receptor D4	18	19	13	21	16	16	22	11	14	16	10	7	17	11
ENSG00000069702	TGFBR3	transforming growth factor, beta receptor III	292	278	280	310	360	314	282	292	313	308	313	275	449	341
ENSG00000069712	KIAA1107	KIAA1107	295	281	234	336	369	291	294	239	229	220	244	248	344	235
ENSG00000069764	PLA2G10	phospholipase A2, group X	3	8	3	3	5	7	5	6	2	6	3	3	5	1
ENSG00000069812	HES2	hes family bHLH transcription factor 2	954	971	705	842	999	838	869	804	549	734	543	437	677	462
ENSG00000069849	ATP1B3	ATPase, Na+/K+ transporting, beta 3 polypeptide	11310	11531	8429	10533	10846	10616	10345	10035	9273	10033	8021	7413	12330	8389
ENSG00000069869	NEDD4	neural precursor cell expressed, developmentally down-regulated 4, E3 ubiquitin protein ligase	2399	2440	2035	2435	2543	2094	2330	2025	1761	1805	1426	1318	2150	1584
ENSG00000069943	PIGB	phosphatidylinositol glycan anchor biosynthesis, class B	495	554	379	436	444	484	485	481	381	422	357	276	571	366
ENSG00000069956	MAPK6	mitogen-activated protein kinase 6	4340	4166	3356	4019	4558	3628	3884	3588	2877	3040	2687	2449	4267	2838
ENSG00000069966	GNB5	guanine nucleotide binding protein (G protein), beta 5	1183	1168	866	1050	1186	1008	1079	971	831	884	851	758	1239	823
ENSG00000069974	RAB27A	RAB27A, member RAS oncogene family	1448	1430	1123	1326	1319	1274	1311	1174	848	960	769	665	1211	728
ENSG00000069998	CECR5	cat eye syndrome chromosome region, candidate 5	3436	3377	2472	2673	2899	2695	3069	3185	2845	3185	2327	2125	3706	2776
ENSG00000070010	UFD1L	ubiquitin fusion degradation 1 like (yeast)	2803	2639	2172	2440	2393	2410	2459	2617	2305	2422	1915	1649	3126	2127
ENSG00000070018	LRP6	low density lipoprotein receptor-related protein 6	2431	2453	2249	2183	2358	2226	2553	2414	2213	2333	2123	1853	3189	2566
ENSG00000070019	GUCY2C	guanylate cyclase 2C	25	36	30	25	33	14	25	29	28	21	20	16	21	23
ENSG00000070031	SCT	secretin	3	2	1	1	2	1	1	1	2	1	0	0	1	1
ENSG00000070047	PHRF1	PHD and ring finger domains 1	5276	5227	4572	3963	4770	4469	5072	4932	3689	4565	3316	3024	5036	3790
ENSG00000070061	IKBKAP	inhibitor of kappa light polypeptide gene enhancer in B-cells, kinase complex-associated protein	2020	1955	1601	1719	1763	1789	1830	1769	1470	1828	1109	1026	1662	1173
ENSG00000070081	NUCB2	nucleobindin 2	4982	4859	3440	4115	4566	4142	4297	4170	3189	3450	3525	2964	5165	3588
ENSG00000070087	PFN2	profilin 2	32122	31753	23507	29805	31702	29160	28446	28747	26508	27211	23943	22248	36064	24396
ENSG00000070159	PTPN3	protein tyrosine phosphatase, non-receptor type 3	3225	3208	2532	2706	2952	2782	2880	2678	2148	2492	1714	1410	2403	1629
ENSG00000070182	SPTB	spectrin, beta, erythrocytic	290	279	240	256	328	226	277	228	159	205	128	119	172	145
ENSG00000070190	DAPP1	dual adaptor of phosphotyrosine and 3-phosphoinositides	1497	1443	1202	1373	1702	1242	1329	1074	780	999	1027	857	1505	997
ENSG00000070193	FGF10	fibroblast growth factor 10	1	0	0	0	0	2	0	0	0	0	0	0	0	1
ENSG00000070214	SLC44A1	solute carrier family 44 (choline transporter), member 1	6627	6731	5147	6181	6975	6637	6332	5999	5562	5835	5100	4687	7295	5186
ENSG00000070269	TMEM260	transmembrane protein 260	1037	1004	858	1023	1099	990	989	903	785	926	849	753	1288	838
ENSG00000070366	SMG6	SMG6 nonsense mediated mRNA decay factor	0	0	0	0	0	0	0	0	0	0	0	0	0	0
ENSG00000070367	EXOC5	exocyst complex component 5	4573	4557	3827	4328	4826	4363	4407	4023	3698	3809	3339	3171	5148	3518
ENSG00000070371	CLTCL1	clathrin, heavy chain-like 1	844	823	702	822	895	820	813	771	518	709	731	644	969	671
ENSG00000070388	FGF22	fibroblast growth factor 22	6	8	4	4	4	7	8	6	6	4	2	2	8	4
ENSG00000070404	FSTL3	follistatin-like 3 (secreted glycoprotein)	1110	975	767	808	837	757	949	869	656	742	525	453	772	577
ENSG00000070413	DGCR2	DiGeorge syndrome critical region gene 2	13150	13111	10540	10992	12252	11790	12631	11968	10565	11337	9074	7984	13675	9937
ENSG00000070423	RNF126	ring finger protein 126	3527	3714	2934	2748	3097	2832	3458	3123	2619	2751	2204	2012	3602	2524
ENSG00000070444	MNT	MAX network transcriptional repressor	1642	1608	1933	1864	2187	1625	2046	1474	1271	1565	1633	1320	2441	1722
ENSG00000070476	ZXDC	ZXD family zinc finger C	2793	2838	2331	2532	2842	2599	2866	2882	2146	2408	2506	2170	3655	2686
ENSG00000070495	JMJD6	jumonji domain containing 6	2653	2425	1761	1788	2004	1816	2260	2021	1830	2043	1789	1478	2676	1926
ENSG00000070501	POLB	polymerase (DNA directed), beta	797	830	587	820	729	712	727	684	542	623	576	546	854	566
ENSG00000070526	ST6GALNAC1	ST6 (alpha-N-acetyl-neuraminyl-2,3-beta-galactosyl-1,3)-N-acetylgalactosaminide alpha-2,6-sialyltransferase 1	306	273	193	209	244	209	302	269	183	184	178	152	280	229
ENSG00000070540	WIPI1	WD repeat domain, phosphoinositide interacting 1	1432	1312	1013	1159	1230	1081	1271	1068	750	837	795	639	1176	694
ENSG00000070601	FRMPD1	FERM and PDZ domain containing 1	0	2	1	1	2	0	0	0	0	1	1	0	0	0
ENSG00000070610	GBA2	glucosidase, beta (bile acid) 2	2505	2366	2060	2038	2135	2189	2216	2185	1920	2260	1630	1367	2425	1731
ENSG00000070614	NDST1	N-deacetylase/N-sulfotransferase (heparan glucosaminyl) 1	7947	7884	6519	6533	6967	7066	7608	7514	6296	7748	4561	4288	6436	5316
ENSG00000070669	ASNS	asparagine synthetase (glutamine-hydrolyzing)	26744	26235	19456	24252	26380	24001	24511	23692	18174	19839	19346	17245	28565	18423
ENSG00000070718	AP3M2	adaptor-related protein complex 3, mu 2 subunit	1475	1418	1189	1298	1512	1590	1394	1251	1329	1528	1516	1401	2072	1551
ENSG00000070729	CNGB1	cyclic nucleotide gated channel beta 1	69	57	61	67	63	47	60	63	49	48	41	39	72	42
ENSG00000070731	ST6GALNAC2	ST6 (alpha-N-acetyl-neuraminyl-2,3-beta-galactosyl-1,3)-N-acetylgalactosaminide alpha-2,6-sialyltransferase 2	1330	1356	995	1349	1361	1224	1205	1169	762	971	892	858	1270	831
ENSG00000070748	CHAT	choline O-acetyltransferase	0	1	0	2	0	0	0	0	0	0	0	0	2	0
ENSG00000070756	PABPC1	poly(A) binding protein, cytoplasmic 1	73298	73218	56782	59837	69115	61705	66634	62448	56491	59066	50815	45818	79487	55090
ENSG00000070759	TESK2	testis-specific kinase 2	256	218	171	231	242	196	228	165	156	147	131	131	218	128
ENSG00000070761	CFAP20	cilia and flagella associated protein 20	2459	2338	1631	2201	2255	1965	2018	1937	1468	1735	1458	1287	2128	1484
ENSG00000070770	CSNK2A2	casein kinase 2, alpha prime polypeptide	7358	7392	6098	6262	7196	6554	7173	6858	5633	6051	5569	4846	8419	5904
ENSG00000070778	PTPN21	protein tyrosine phosphatase, non-receptor type 21	701	713	593	646	682	644	591	553	503	560	337	341	566	359
ENSG00000070785	EIF2B3	eukaryotic translation initiation factor 2B, subunit 3 gamma, 58kDa	1654	1552	1202	1364	1498	1386	1419	1500	1346	1428	1214	1135	2034	1364
ENSG00000070808	CAMK2A	calcium/calmodulin-dependent protein kinase II alpha	9	6	7	3	3	5	5	2	5	8	9	4	8	3
ENSG00000070814	TCOF1	Treacher Collins-Franceschetti syndrome 1	5372	5503	4529	4515	5001	5077	5434	5115	4650	5409	4668	4289	6925	5501
ENSG00000070831	CDC42	cell division cycle 42	12241	12038	9431	11174	11647	10831	11232	11274	10126	10262	8533	7639	13879	9281
ENSG00000070882	OSBPL3	oxysterol binding protein-like 3	4157	4201	3706	4365	4541	4156	4071	3834	3377	3692	3518	3059	4871	3505
ENSG00000070886	EPHA8	EPH receptor A8	5	4	4	2	4	3	2	4	3	2	4	3	4	1
ENSG00000070915	SLC12A3	solute carrier family 12 (sodium/chloride transporter), member 3	6	8	5	6	5	3	5	3	6	6	4	3	2	4
ENSG00000070950	RAD18	RAD18 E3 ubiquitin protein ligase	1215	1194	979	1095	1190	1123	1124	1117	1011	1070	863	822	1425	1022
ENSG00000070961	ATP2B1	ATPase, Ca++ transporting, plasma membrane 1	4777	4949	4570	4276	4727	4561	5204	4865	4306	4602	4130	3743	6868	4860
ENSG00000070985	TRPM5	transient receptor potential cation channel, subfamily M, member 5	2	2	0	4	3	2	0	0	2	3	1	1	4	4
ENSG00000071051	NCK2	NCK adaptor protein 2	2552	2543	2081	2191	2482	2421	2579	2330	1873	2064	1784	1643	2583	1852
ENSG00000071054	MAP4K4	mitogen-activated protein kinase kinase kinase kinase 4	10878	10731	9082	8446	9340	9711	10580	10075	9739	10412	8014	7392	12689	8883
ENSG00000071073	MGAT4A	mannosyl (alpha-1,3-)-glycoprotein beta-1,4-N-acetylglucosaminyltransferase, isozyme A	2234	2292	2052	2318	2514	2190	2190	2033	1564	1609	1609	1334	2204	1568
ENSG00000071082	RPL31	ribosomal protein L31	4874	4968	3296	3805	4545	4065	4228	4341	3291	3436	3435	2741	5293	3258
ENSG00000071127	WDR1	WD repeat domain 1	13262	12938	10441	10943	12124	11092	12656	12120	10068	11523	9153	8185	14266	9730
ENSG00000071189	SNX13	sorting nexin 13	3385	3418	2932	3281	3591	3162	3173	3000	2622	2809	2318	2162	3524	2322
ENSG00000071203	MS4A12	membrane-spanning 4-domains, subfamily A, member 12	0	0	0	0	0	0	0	0	0	0	0	0	0	0
ENSG00000071205	ARHGAP10	Rho GTPase activating protein 10	1078	1054	923	1025	1134	1208	1098	1163	995	1126	1147	1002	1686	1179
ENSG00000071242	RPS6KA2	ribosomal protein S6 kinase, 90kDa, polypeptide 2	2833	2727	2104	2269	2662	2279	2594	2447	1499	1794	1507	1231	2047	1391
ENSG00000071243	ING3	inhibitor of growth family, member 3	446	449	420	449	428	416	448	471	343	372	313	290	422	302
ENSG00000071246	VASH1	vasohibin 1	145	163	124	178	187	173	149	142	132	159	83	85	100	76
ENSG00000071282	LMCD1	LIM and cysteine-rich domains 1	126	114	96	137	132	106	121	132	141	121	97	106	144	109
ENSG00000071462	WBSCR22	Williams Beuren syndrome chromosome region 22	3298	3213	2569	2821	2828	2807	2960	2947	2475	2852	2241	2007	3546	2454
ENSG00000071537	SEL1L	sel-1 suppressor of lin-12-like (C. elegans)	15836	15246	12716	14033	14967	13439	14778	13086	10338	11216	11144	9619	16465	11540
ENSG00000071539	TRIP13	thyroid hormone receptor interactor 13	1602	1531	1156	1365	1440	1374	1346	1453	1261	1445	1100	1046	1608	1176
ENSG00000071553	ATP6AP1	ATPase, H+ transporting, lysosomal accessory protein 1	14029	14251	11016	12288	13232	12855	13392	12758	10355	12077	10036	9190	15239	10335
ENSG00000071564	TCF3	transcription factor 3	9054	8650	6839	6911	8349	7932	8134	7605	6730	7380	6043	5341	8585	6346
ENSG00000071575	TRIB2	tribbles pseudokinase 2	0	3	2	5	1	0	2	2	1	1	1	1	1	1
ENSG00000071626	DAZAP1	DAZ associated protein 1	7799	7606	6274	6283	7448	6734	7111	6675	5747	6490	4951	4548	7788	5533
ENSG00000071655	MBD3	methyl-CpG binding domain protein 3	4944	4898	3824	3740	4571	4313	4820	4295	3728	3958	2982	2681	4608	3361
ENSG00000071677	PRLH	prolactin releasing hormone	0	0	0	0	0	0	0	0	0	0	0	0	0	0
ENSG00000071794	HLTF	helicase-like transcription factor	8712	8755	6821	7950	9009	8167	8074	7400	6215	6668	6781	5957	9342	6579
ENSG00000071859	FAM50A	family with sequence similarity 50, member A	3104	2964	2299	2446	2655	2465	2931	2742	2248	2451	1985	1874	3257	2254
ENSG00000071889	FAM3A	family with sequence similarity 3, member A	3797	3627	2686	3094	3371	3023	3337	3263	2785	2907	2385	2079	3486	2791
ENSG00000071894	CPSF1	cleavage and polyadenylation specific factor 1, 160kDa	3625	3555	3255	3052	3429	3306	3703	3481	3117	3311	2643	2477	4076	3032
ENSG00000071909	MYO3B	myosin IIIB	17	16	13	8	12	7	9	11	2	7	9	10	14	7
ENSG00000071967	CYBRD1	cytochrome b reductase 1	5263	5263	4593	5372	5670	5464	4970	4489	4293	4573	4181	3741	5801	3808
ENSG00000071991	CDH19	cadherin 19, type 2	0	0	0	0	0	0	0	0	1	0	1	0	0	0
ENSG00000071994	PDCD2	programmed cell death 2	2300	2221	1868	2100	2135	2080	2017	1938	1822	1971	1576	1451	2338	1600
ENSG00000072041	SLC6A15	solute carrier family 6 (neutral amino acid transporter), member 15	0	0	0	0	0	0	0	0	0	0	0	0	0	0
ENSG00000072042	RDH11	retinol dehydrogenase 11 (all-trans/9-cis/11-cis)	13851	13898	10478	13086	13709	12915	12566	12273	10045	11317	10360	9209	15545	10101
ENSG00000072062	PRKACA	protein kinase, cAMP-dependent, catalytic, alpha	7129	6996	5339	6109	6412	6094	6225	6200	4949	5746	4726	4421	6679	4852
ENSG00000072071	ADGRL1	adhesion G protein-coupled receptor L1	4916	4969	4332	4203	4674	4585	5070	4650	4167	4699	3337	2904	4452	3576
ENSG00000072080	SPP2	secreted phosphoprotein 2, 24kDa	0	0	0	0	0	0	0	0	0	0	0	0	0	0
ENSG00000072110	ACTN1	actinin, alpha 1	49028	48397	39740	41421	44725	42992	47933	44149	37107	43940	36507	33217	55429	40151
ENSG00000072121	ZFYVE26	zinc finger, FYVE domain containing 26	3287	3298	2796	3011	3408	3246	3520	3036	2803	3121	2666	2362	3665	2896
ENSG00000072133	RPS6KA6	ribosomal protein S6 kinase, 90kDa, polypeptide 6	0	0	1	0	0	1	0	2	0	0	0	0	0	2
ENSG00000072134	EPN2	epsin 2	2042	2104	1956	1879	2083	2132	2262	2182	1546	1890	1820	1633	2560	1891
ENSG00000072135	PTPN18	protein tyrosine phosphatase, non-receptor type 18 (brain-derived)	2434	2496	1936	2234	2255	2119	2367	2243	1866	2197	1778	1538	2669	1958
ENSG00000072163	LIMS2	LIM and senescent cell antigen-like domains 2	401	331	279	339	379	313	398	321	214	237	263	219	375	268
ENSG00000072182	ASIC4	acid sensing (proton gated) ion channel family member 4	2	3	4	6	4	6	4	6	1	3	2	2	4	2
ENSG00000072195	SPEG	SPEG complex locus	669	648	670	556	679	632	620	579	550	558	428	395	681	496
ENSG00000072201	LNX1	ligand of numb-protein X 1, E3 ubiquitin protein ligase	115	163	138	144	159	155	125	134	109	126	132	96	214	132
ENSG00000072210	ALDH3A2	aldehyde dehydrogenase 3 family, member A2	3924	3887	3044	3877	4083	3778	3550	3428	3128	3562	2919	2696	3991	2834
ENSG00000072274	TFRC	transferrin receptor	12811	12472	11858	11982	8733	9826	8243	8310	4276	5593	2259	2297	3246	2352
ENSG00000072310	SREBF1	sterol regulatory element binding transcription factor 1	17635	17968	14139	14447	16383	14155	17043	15391	10302	11727	11271	9181	16567	11630
ENSG00000072315	TRPC5	transient receptor potential cation channel, subfamily C, member 5	0	0	1	2	0	0	0	0	0	0	0	0	0	0
ENSG00000072364	AFF4	AF4/FMR2 family, member 4	11865	11870	11113	11522	13631	12317	13269	10818	8273	9278	10649	8768	14303	10411
ENSG00000072401	UBE2D1	ubiquitin-conjugating enzyme E2D 1	2436	2393	1981	2303	2578	2332	2333	2069	1878	1964	1715	1457	2870	1815
ENSG00000072415	MPP5	membrane protein, palmitoylated 5 (MAGUK p55 subfamily member 5)	8571	8798	7744	8538	9305	8899	8569	8280	7537	8078	7153	6849	10516	7701
ENSG00000072422	RHOBTB1	Rho-related BTB domain containing 1	57	63	46	62	59	68	42	45	71	79	46	48	70	58
ENSG00000072501	SMC1A	structural maintenance of chromosomes 1A	10412	10501	8702	8874	10457	9902	10566	9805	8272	9619	8643	7941	12795	9754
ENSG00000072506	HSD17B10	hydroxysteroid (17-beta) dehydrogenase 10	3157	3027	2254	2554	2607	2487	2846	2906	2415	2484	1974	1854	3312	2461
ENSG00000072518	MARK2	MAP/microtubule affinity-regulating kinase 2	5994	6045	4933	5223	6051	5635	6045	5245	3879	4756	4250	3602	6058	4323
ENSG00000072571	HMMR	hyaluronan-mediated motility receptor (RHAMM)	1902	1706	1193	1740	1959	1602	1425	1447	1105	1223	1314	1121	1843	1385
ENSG00000072609	CHFR	checkpoint with forkhead and ring finger domains, E3 ubiquitin protein ligase	1378	1371	1155	1142	1240	1143	1351	1233	997	1148	856	897	1409	1005
ENSG00000072657	TRHDE	thyrotropin-releasing hormone degrading enzyme	232	266	234	216	263	204	229	238	207	221	169	182	274	229
ENSG00000072682	P4HA2	prolyl 4-hydroxylase, alpha polypeptide II	6760	6887	5293	6042	6511	6381	6336	6223	5255	6045	5254	4724	7569	5273
ENSG00000072694	FCGR2B	Fc fragment of IgG, low affinity IIb, receptor (CD32)	1	1	0	0	0	1	1	1	0	0	0	0	0	0
ENSG00000072736	NFATC3	nuclear factor of activated T-cells, cytoplasmic, calcineurin-dependent 3	1350	1385	1387	1374	1446	1474	1500	1434	1135	1311	1278	1098	1741	1313
ENSG00000072756	TRNT1	tRNA nucleotidyl transferase, CCA-adding, 1	845	862	703	797	902	864	703	817	900	944	744	731	1063	756
ENSG00000072778	ACADVL	acyl-CoA dehydrogenase, very long chain	23527	23073	18320	18665	19715	18789	21413	21420	17072	18942	14927	13722	24084	17559
ENSG00000072786	STK10	serine/threonine kinase 10	4166	4130	3380	3380	3709	3827	4243	3863	2860	3358	3303	2783	4891	3359
ENSG00000072803	FBXW11	F-box and WD repeat domain containing 11	3967	4024	3551	3694	4177	4030	4143	3874	3136	3494	3007	2666	4367	3086
ENSG00000072818	ACAP1	ArfGAP with coiled-coil, ankyrin repeat and PH domains 1	96	79	91	85	94	76	100	97	91	96	76	87	123	92
ENSG00000072832	CRMP1	collapsin response mediator protein 1	192	161	165	152	179	148	195	157	127	186	137	89	182	121
ENSG00000072840	EVC	Ellis van Creveld protein	1534	1559	1298	1344	1503	1468	1607	1396	1145	1340	966	854	1414	1029
ENSG00000072849	DERL2	derlin 2	2387	2281	1709	2100	2153	1876	1820	1951	1377	1512	1234	1186	1910	1204
ENSG00000072858	SIDT1	SID1 transmembrane family, member 1	18	16	25	15	11	19	14	14	12	12	17	13	18	16
ENSG00000072864	NDE1	nudE neurodevelopment protein 1	2227	2191	1647	1948	2069	1887	2092	1938	1456	1515	1386	1322	2221	1577
ENSG00000072952	MRVI1	murine retrovirus integration site 1 homolog	14	21	5	12	3	8	8	9	7	10	5	7	9	10
ENSG00000072954	TMEM38A	transmembrane protein 38A	1912	1918	1514	1754	1820	1817	1868	1796	1414	1749	1475	1260	1988	1478
ENSG00000072958	AP1M1	adaptor-related protein complex 1, mu 1 subunit	2936	3126	2222	2572	2834	2686	2903	2743	2097	2552	2009	1805	2951	2149
ENSG00000073008	PVR	poliovirus receptor	6494	6210	5232	5571	6171	5638	6017	5683	4702	5993	4525	4073	6647	5064
ENSG00000073050	XRCC1	X-ray repair complementing defective repair in Chinese hamster cells 1	2029	2089	1464	1683	1830	1663	1856	1829	1319	1545	1434	1254	2122	1399
ENSG00000073060	SCARB1	scavenger receptor class B, member 1	5273	5402	4414	4258	4504	4480	5089	4978	4557	5049	3707	3421	5812	4509
ENSG00000073067	CYP2W1	cytochrome P450, family 2, subfamily W, polypeptide 1	11	8	7	10	7	5	13	9	4	4	4	6	11	1
ENSG00000073111	MCM2	minichromosome maintenance complex component 2	8001	7673	5810	5995	6927	6382	7156	7186	6046	6778	5804	5137	8777	6834
ENSG00000073146	MOV10L1	Mov10 RISC complex RNA helicase like 1	5	3	1	1	2	3	4	1	7	3	3	5	7	5
ENSG00000073150	PANX2	pannexin 2	215	192	166	159	215	173	204	155	149	163	117	105	179	160
ENSG00000073169		selenoprotein O	1029	1027	971	922	994	1060	1036	1026	1012	1147	835	797	1253	982
ENSG00000073282	TP63	tumor protein p63	1714	1667	1406	1948	2128	1806	1678	1675	1642	1943	1547	1512	2171	1784
ENSG00000073331	ALPK1	alpha-kinase 1	1644	1557	1132	1491	1545	1302	1370	1161	736	813	891	702	1219	781
ENSG00000073350	LLGL2	lethal giant larvae homolog 2 (Drosophila)	5365	5302	4306	4749	5443	4915	5320	4991	3387	4121	4041	3371	5411	3784
ENSG00000073417	PDE8A	phosphodiesterase 8A	2221	2168	1797	1833	1951	1929	2046	1931	1547	1780	1434	1318	2074	1454
ENSG00000073464	CLCN4	chloride channel, voltage-sensitive 4	1278	1337	1053	1175	1321	1116	1201	1158	700	798	673	608	1048	683
ENSG00000073536	NLE1	notchless homolog 1 (Drosophila)	1302	1285	1088	1183	1263	1308	1292	1365	1092	1277	1029	933	1399	1173
ENSG00000073578	SDHA	succinate dehydrogenase complex, subunit A, flavoprotein (Fp)	8113	8073	5924	6410	7223	6841	7332	7385	5649	6205	5354	4816	8444	5783
ENSG00000073584	SMARCE1	SWI/SNF related, matrix associated, actin dependent regulator of chromatin, subfamily e, member 1	2174	2186	1700	1962	2025	1830	2118	2147	1792	1848	1472	1446	2442	1666
ENSG00000073598	FNDC8	fibronectin type III domain containing 8	5	10	3	10	5	8	4	5	4	3	1	2	2	1
ENSG00000073605	GSDMB	gasdermin B	222	208	327	210	200	206	189	163	197	264	151	173	289	165
ENSG00000073614	KDM5A	lysine (K)-specific demethylase 5A	4000	3969	3350	3404	4114	3635	4052	3666	2935	3092	3472	2928	5034	3545
ENSG00000073670	ADAM11	ADAM metallopeptidase domain 11	47	46	49	39	41	39	36	36	26	43	24	23	56	47
ENSG00000073711	PPP2R3A	protein phosphatase 2, regulatory subunit B'', alpha	3958	4075	3844	4187	4728	4331	4155	4095	3668	3941	3934	3640	5708	4195
ENSG00000073712	FERMT2	fermitin family member 2	1558	1570	1170	1330	1537	1232	1272	1255	949	977	863	841	1417	950
ENSG00000073734	ABCB11	ATP-binding cassette, sub-family B (MDR/TAP), member 11	1	1	2	1	2	1	0	0	0	0	0	1	2	0
ENSG00000073737	DHRS9	dehydrogenase/reductase (SDR family) member 9	80	61	66	80	65	73	90	67	83	72	56	56	114	94
ENSG00000073754	CD5L	CD5 molecule-like	1	0	0	0	0	0	0	0	0	0	1	0	0	0
ENSG00000073756	PTGS2	prostaglandin-endoperoxide synthase 2 (prostaglandin G/H synthase and cyclooxygenase)	11	6	12	20	28	20	11	15	15	11	20	16	21	19
ENSG00000073792	IGF2BP2	insulin-like growth factor 2 mRNA binding protein 2	6297	6313	5009	5918	6643	6289	5987	5550	4947	5650	5038	4459	7042	4966
ENSG00000073803	MAP3K13	mitogen-activated protein kinase kinase kinase 13	4162	4135	3429	3930	4257	3856	3803	3629	3124	3316	3231	2836	4934	3204
ENSG00000073849	ST6GAL1	ST6 beta-galactosamide alpha-2,6-sialyltranferase 1	23	21	14	21	28	27	19	18	17	22	23	11	27	14
ENSG00000073861	TBX21	T-box 21	1	0	2	0	0	0	0	0	0	0	2	1	1	1
ENSG00000073910	FRY	furry homolog (Drosophila)	1	1	3	2	3	3	2	0	1	1	3	0	1	1
ENSG00000073921	PICALM	phosphatidylinositol binding clathrin assembly protein	8139	8185	6943	7735	8367	7830	7731	7131	6044	7027	6274	5558	9162	6176
ENSG00000073969	NSF	N-ethylmaleimide-sensitive factor	2852	2863	2342	2502	2814	2830	2820	2885	2335	2680	2551	2287	3793	2689
ENSG00000074047	GLI2	GLI family zinc finger 2	8	16	12	14	10	14	7	6	17	13	10	7	13	11
ENSG00000074054	CLASP1	cytoplasmic linker associated protein 1	3226	3259	2964	3132	3505	3109	3397	3220	2695	2994	2773	2609	3915	3141
ENSG00000074071	MRPS34	mitochondrial ribosomal protein S34	2915	2938	2171	2373	2642	2513	2685	2519	2327	2539	1925	1836	2964	2139
ENSG00000074181	NOTCH3	notch 3	6739	6757	5927	6043	6891	6444	6771	5586	4670	5606	3681	3222	4579	3342
ENSG00000074201	CLNS1A	chloride channel, nucleotide-sensitive, 1A	2826	2845	2031	2521	2797	2560	2529	2447	2293	2491	2129	1976	3258	2172
ENSG00000074211	PPP2R2C	protein phosphatase 2, regulatory subunit B, gamma	1977	2008	1672	1724	1881	1713	1928	1933	1451	1666	1429	1315	2141	1564
ENSG00000074219	TEAD2	TEA domain family member 2	1172	1148	833	1076	1141	1144	1083	1005	854	984	803	736	1176	818
ENSG00000074266	EED	embryonic ectoderm development	1077	1027	764	815	918	945	858	816	725	856	607	549	946	612
ENSG00000074276	CDHR2	cadherin-related family member 2	30	42	42	23	37	37	49	35	27	38	29	27	45	31
ENSG00000074317	SNCB	synuclein, beta	0	0	0	0	0	2	0	3	0	0	1	1	0	1
ENSG00000074319	TSG101	tumor susceptibility 101	3239	3230	2317	3022	3255	3105	2947	2897	2309	2512	2366	2140	3603	2331
ENSG00000074356	C17orf85	chromosome 17 open reading frame 85	3182	3238	2685	2720	3190	2855	3146	2866	2277	2620	2464	2229	3765	2650
ENSG00000074370	ATP2A3	ATPase, Ca++ transporting, ubiquitous	219	211	171	174	225	197	192	171	122	173	145	126	193	118
ENSG00000074410	CA12	carbonic anhydrase XII	5	2	2	2	3	3	4	3	3	1	2	4	10	2
ENSG00000074416	MGLL	monoglyceride lipase	6126	5882	4571	4818	5280	4936	5429	5297	4242	4944	3881	3326	5536	4196
ENSG00000074527	NTN4	netrin 4	5566	5602	4555	4881	5216	4620	5241	4603	3548	3766	3073	2797	5012	3297
ENSG00000074582	BCS1L	BC1 (ubiquinol-cytochrome c reductase) synthesis-like	956	916	772	853	838	853	862	909	771	919	696	627	973	686
ENSG00000074590	NUAK1	NUAK family, SNF1-like kinase, 1	1228	1183	1016	1032	1200	1089	1262	1163	823	929	670	605	898	694
ENSG00000074603	DPP8	dipeptidyl-peptidase 8	3076	2959	2702	2740	3062	2720	2875	2742	2548	2718	2349	2058	3494	2483
ENSG00000074621	SLC24A1	solute carrier family 24 (sodium/potassium/calcium exchanger), member 1	784	853	670	796	814	773	823	799	525	613	564	446	789	562
ENSG00000074657	ZNF532	zinc finger protein 532	2491	2500	2027	2143	2345	2281	2502	2233	1924	2218	1941	1667	2886	2204
ENSG00000074660	SCARF1	scavenger receptor class F, member 1	51	73	65	41	59	28	42	52	40	40	39	26	42	35
ENSG00000074695	LMAN1	lectin, mannose-binding, 1	16871	16068	13283	14930	16589	14776	15197	14277	12491	13519	13236	11773	19185	13600
ENSG00000074696	HACD3	3-hydroxyacyl-CoA dehydratase 3	8277	8249	6363	7397	7757	7681	7229	7349	7050	7651	5656	5350	8598	6007
ENSG00000074706	IPCEF1	interaction protein for cytohesin exchange factors 1	4	0	1	5	3	3	2	2	0	0	1	0	2	2
ENSG00000074755	ZZEF1	zinc finger, ZZ-type with EF-hand domain 1	3330	3478	2949	2877	3265	3080	3551	3299	2694	3040	2341	2035	3221	2609
ENSG00000074771	NOX3	NADPH oxidase 3	0	0	0	0	0	0	0	0	0	0	0	0	0	0
ENSG00000074800	ENO1	enolase 1, (alpha)	63986	61653	46389	52766	52413	52224	58200	60559	56511	64071	49105	43680	75293	55447
ENSG00000074803	SLC12A1	solute carrier family 12 (sodium/potassium/chloride transporter), member 1	0	1	1	0	0	0	0	0	0	0	0	1	1	0
ENSG00000074842	MYDGF	myeloid-derived growth factor	6496	6276	4329	5226	5607	5397	5889	5808	4387	4894	4179	3875	6818	4548
ENSG00000074855	ANO8	anoctamin 8	837	855	840	827	976	733	844	708	553	643	556	507	866	595
ENSG00000074935	TUBE1	tubulin, epsilon 1	413	366	263	379	388	336	314	275	209	283	224	211	313	230
ENSG00000074964	ARHGEF10L	Rho guanine nucleotide exchange factor (GEF) 10-like	1785	1733	1651	1380	1539	1603	1783	1783	1426	1446	1243	1113	1884	1474
ENSG00000074966	TXK	TXK tyrosine kinase	13	16	13	16	13	17	15	17	18	16	10	7	9	13
ENSG00000075035	WSCD2	WSC domain containing 2	0	0	1	0	1	2	1	1	0	1	0	0	4	0
ENSG00000075043	KCNQ2	potassium channel, voltage gated KQT-like subfamily Q, member 2	0	3	3	2	0	5	5	0	1	2	1	2	3	4
ENSG00000075073	TACR2	tachykinin receptor 2	146	114	97	138	140	143	141	131	91	112	76	69	120	95
ENSG00000075089	ACTR6	ARP6 actin-related protein 6 homolog (yeast)	2091	2112	1601	2046	2263	1929	1781	1818	1335	1521	1526	1340	2184	1410
ENSG00000075131	TIPIN	TIMELESS interacting protein	500	439	346	429	453	402	349	371	334	399	283	286	461	315
ENSG00000075142	SRI	sorcin	4911	4914	3831	4615	4773	4680	4616	4568	4214	4170	3722	3545	5936	3814
ENSG00000075151	EIF4G3	eukaryotic translation initiation factor 4 gamma, 3	5070	5307	4919	4921	5628	5218	5696	4977	4063	4901	4909	4279	7107	5034
ENSG00000075188	NUP37	nucleoporin 37kDa	1725	1750	1282	1534	1568	1506	1498	1636	1408	1527	1256	1198	1954	1437
ENSG00000075213	SEMA3A	sema domain, immunoglobulin domain (Ig), short basic domain, secreted, (semaphorin) 3A	334	331	330	316	342	341	346	288	307	345	295	260	485	312
ENSG00000075218	GTSE1	G-2 and S-phase expressed 1	1294	1232	851	949	1080	939	996	1012	925	958	805	713	1160	942
ENSG00000075223	SEMA3C	sema domain, immunoglobulin domain (Ig), short basic domain, secreted, (semaphorin) 3C	774	814	627	768	746	679	764	699	689	656	612	512	978	706
ENSG00000075234	TTC38	tetratricopeptide repeat domain 38	995	1026	874	881	955	948	1017	1016	886	959	741	701	1229	845
ENSG00000075239	ACAT1	acetyl-CoA acetyltransferase 1	2324	2264	1642	1953	2211	1980	1936	2139	1795	1870	1643	1452	2490	1681
ENSG00000075240	GRAMD4	GRAM domain containing 4	2651	2622	2145	2194	2709	2553	2540	2282	1691	1965	1768	1524	2439	1789
ENSG00000075275	CELSR1	cadherin, EGF LAG seven-pass G-type receptor 1	10887	10610	8658	8944	10081	9411	10865	9758	7730	9338	7859	6842	10363	8238
ENSG00000075290	WNT8B	wingless-type MMTV integration site family, member 8B	4	4	3	2	3	0	2	0	1	3	2	1	3	1
ENSG00000075292	ZNF638	zinc finger protein 638	4009	4098	3562	3980	4381	4410	4034	3855	3218	3834	3292	3056	4695	3524
ENSG00000075303	SLC25A40	solute carrier family 25, member 40	2195	2056	1603	1937	2198	1861	1892	1839	1357	1471	1340	1161	1953	1361
ENSG00000075336	TIMM21	translocase of inner mitochondrial membrane 21 homolog (yeast)	982	899	755	835	894	840	880	928	827	990	599	580	970	661
ENSG00000075340	ADD2	adducin 2 (beta)	1802	1831	1353	1578	1722	1626	1655	1498	1162	1466	1097	1063	1502	1163
ENSG00000075388	FGF4	fibroblast growth factor 4	0	0	1	0	1	1	1	0	0	0	0	2	1	1
ENSG00000075391	RASAL2	RAS protein activator like 2	2955	2965	2735	2515	2965	2572	3029	2659	3104	3251	2916	2744	4421	3548
ENSG00000075399	VPS9D1	VPS9 domain containing 1	1049	1023	923	897	966	860	1048	998	725	862	708	678	1103	852
ENSG00000075407	ZNF37A	zinc finger protein 37A	2776	2755	2614	2472	2843	2762	2613	2480	2369	2869	2297	2117	3148	2434
ENSG00000075413	MARK3	MAP/microtubule affinity-regulating kinase 3	2727	2775	2179	2445	2611	2503	2523	2470	2122	2319	1912	1741	2828	2022
ENSG00000075415	SLC25A3	solute carrier family 25 (mitochondrial carrier; phosphate carrier), member 3	19364	19453	15145	16647	17439	15909	17301	17453	15316	15690	11743	10535	18675	12944
ENSG00000075420	FNDC3B	fibronectin type III domain containing 3B	8422	8506	8376	7847	8325	8989	9519	9160	6660	7302	9381	8009	14699	9793
ENSG00000075426	FOSL2	FOS-like antigen 2	9638	10080	9650	9707	11392	9947	12290	10959	14678	17931	18301	16025	24318	19199
ENSG00000075429	CACNG5	calcium channel, voltage-dependent, gamma subunit 5	0	0	1	0	0	0	0	0	0	0	1	0	0	0
ENSG00000075461	CACNG4	calcium channel, voltage-dependent, gamma subunit 4	461	477	400	441	490	444	465	434	328	356	315	238	446	285
ENSG00000075539	FRYL	FRY-like	1264	1356	1275	1348	1626	1507	1488	1324	1308	1527	1653	1534	2294	1665
ENSG00000075568	TMEM131	transmembrane protein 131	3764	3959	3495	3704	4124	3970	4153	3660	3030	3495	3403	3135	4970	3550
ENSG00000075618	FSCN1	fascin actin-bundling protein 1	13632	13626	9187	10690	12742	11441	11878	11239	11802	12876	8827	8547	13203	10438
ENSG00000075624	ACTB	actin, beta	270422	257172	207622	222299	240289	222042	251148	230580	208575	222249	172123	152233	269404	182498
ENSG00000075643	MOCOS	molybdenum cofactor sulfurase	5090	4949	3476	4237	4530	4052	4472	4097	2716	3131	3007	2549	4596	2979
ENSG00000075651	PLD1	phospholipase D1, phosphatidylcholine-specific	1141	1202	1005	1301	1481	1280	1139	1021	772	864	1160	962	1357	952
ENSG00000075673	ATP12A	ATPase, H+/K+ transporting, nongastric, alpha polypeptide	2	5	2	4	3	7	4	2	3	5	5	2	2	2
ENSG00000075702	WDR62	WD repeat domain 62	718	750	556	527	660	576	620	620	493	541	472	445	745	558
ENSG00000075711	DLG1	discs, large homolog 1 (Drosophila)	7734	7862	6969	7509	8474	7644	7398	7144	5739	6811	5380	4740	7368	5025
ENSG00000075785	RAB7A	RAB7A, member RAS oncogene family	33722	33330	25204	29419	31852	29377	31046	29005	26011	28380	23778	21117	37720	24209
ENSG00000075790	BCAP29	B-cell receptor-associated protein 29	4054	3895	3142	3699	3754	3496	3690	3484	3112	3133	2667	2419	4349	2927
ENSG00000075826	SEC31B	SEC31 homolog B, COPII coating complex component	83	98	148	101	102	99	86	70	130	146	71	71	111	71
ENSG00000075856	SART3	squamous cell carcinoma antigen recognized by T cells 3	3443	3267	2759	2771	3183	3001	3349	3200	2495	2903	2623	2347	4225	2933
ENSG00000075884	ARHGAP15	Rho GTPase activating protein 15	0	0	0	0	0	1	0	0	0	0	0	2	1	0
ENSG00000075886	TUBA3D	tubulin, alpha 3d	16	6	16	12	15	16	13	9	11	24	10	12	23	18
ENSG00000075891	PAX2	paired box 2	7	2	4	2	5	1	2	0	1	3	0	8	4	0
ENSG00000075914	EXOSC7	exosome component 7	1606	1572	1200	1277	1340	1324	1442	1543	1269	1411	1051	1098	1839	1238
ENSG00000075945	KIFAP3	kinesin-associated protein 3	1531	1509	1184	1335	1493	1401	1354	1278	1081	1189	1169	1014	1700	1135
ENSG00000075975	MKRN2	makorin ring finger protein 2	2056	2183	1605	1798	2064	1852	2022	1921	1452	1598	1530	1397	2288	1652
ENSG00000076003	MCM6	minichromosome maintenance complex component 6	4110	3949	3086	3425	3806	3543	3672	3785	3863	3967	3110	2940	4755	3677
ENSG00000076043	REXO2	RNA exonuclease 2	1805	1743	1357	1507	1632	1593	1481	1619	1309	1493	1237	1113	2044	1254
ENSG00000076053	RBM7	RNA binding motif protein 7	1286	1253	982	1136	1291	1141	1122	1081	941	1009	876	748	1388	837
ENSG00000076067	RBMS2	RNA binding motif, single stranded interacting protein 2	1729	1644	1496	1488	1807	1444	1670	1408	1214	1317	757	727	1139	829
ENSG00000076108	BAZ2A	bromodomain adjacent to zinc finger domain, 2A	8554	8605	7405	7381	8583	7728	9467	8033	6212	6830	6955	5500	9833	7267
ENSG00000076201	PTPN23	protein tyrosine phosphatase, non-receptor type 23	3632	3640	3243	3178	3560	3310	3712	3056	2538	3018	2718	2358	4090	2872
ENSG00000076242	MLH1	mutL homolog 1	1585	1492	1112	1276	1357	1153	1316	1322	1055	1067	946	877	1527	1034
ENSG00000076248	UNG	uracil DNA glycosylase	2786	2793	2108	2372	2646	2476	2613	2606	2276	2347	1865	1807	3030	2083
ENSG00000076258	FMO4	flavin containing monooxygenase 4	120	143	109	143	140	93	150	115	76	102	101	93	125	91
ENSG00000076321	KLHL20	kelch-like family member 20	1063	1067	931	988	1076	957	1024	1044	794	856	752	731	1179	719
ENSG00000076344	RGS11	regulator of G-protein signaling 11	4	3	4	3	2	1	3	3	1	1	0	5	4	2
ENSG00000076351	SLC46A1	solute carrier family 46 (folate transporter), member 1	457	472	385	409	463	444	438	416	365	449	275	273	363	301
ENSG00000076356	PLXNA2	plexin A2	2932	2866	2456	2812	3054	2793	3033	2649	2097	2679	2532	2074	3451	2644
ENSG00000076382	SPAG5	sperm associated antigen 5	2448	2461	1831	2176	2454	2190	2122	2056	1603	1904	1777	1695	2484	1919
ENSG00000076513	ANKRD13A	ankyrin repeat domain 13A	5010	4999	4290	4225	4928	4477	4647	4226	3526	3884	3442	3080	5258	3502
ENSG00000076554	TPD52	tumor protein D52	5344	5427	4362	4998	5381	5219	4840	4869	4460	4809	4320	3950	6176	4376
ENSG00000076555	ACACB	acetyl-CoA carboxylase beta	72	84	74	72	72	68	80	78	48	81	61	47	79	63
ENSG00000076604	TRAF4	TNF receptor-associated factor 4	3476	3197	2828	3177	3261	2757	3315	2995	1935	2367	1802	1678	2821	1906
ENSG00000076641	PAG1	phosphoprotein membrane anchor with glycosphingolipid microdomains 1	1	0	2	0	0	0	1	1	0	1	0	0	1	0
ENSG00000076650	GPATCH1	G patch domain containing 1	586	572	524	550	571	563	528	529	493	565	422	398	641	475
ENSG00000076662	ICAM3	intercellular adhesion molecule 3	0	0	0	1	0	0	0	0	1	1	0	0	0	1
ENSG00000076685	NT5C2	5'-nucleotidase, cytosolic II	4750	4857	3993	4269	4817	4394	4492	4263	3767	4072	3709	3301	5566	3968
ENSG00000076706	MCAM	melanoma cell adhesion molecule	4	15	10	15	9	10	19	14	10	11	5	13	10	9
ENSG00000076716	GPC4	glypican 4	0	0	1	1	0	0	1	1	0	0	0	1	1	1
ENSG00000076770	MBNL3	muscleblind-like splicing regulator 3	1687	1631	1588	1624	1905	1742	1824	1642	1481	1570	1473	1316	2219	1627
ENSG00000076826	CAMSAP3	calmodulin regulated spectrin-associated protein family, member 3	1944	2036	1754	1650	1967	1799	1963	1704	1322	1369	1343	1180	1906	1440
ENSG00000076864	RAP1GAP	RAP1 GTPase activating protein	1658	1625	1213	1447	1494	1381	1549	1399	957	1110	1131	938	1602	1111
ENSG00000076924	XAB2	XPA binding protein 2	3408	3488	2708	3030	3453	3341	3401	3282	2541	2934	2784	2561	4137	2873
ENSG00000076928	ARHGEF1	Rho guanine nucleotide exchange factor (GEF) 1	3948	3765	3113	3142	3564	3439	3783	3584	2803	3299	2771	2548	4160	3015
ENSG00000076944	STXBP2	syntaxin binding protein 2	4196	4175	3373	3451	3982	3611	4027	3884	3046	3388	2822	2540	4627	2921
ENSG00000076984	MAP2K7	mitogen-activated protein kinase kinase 7	2081	2052	1763	1683	1956	1945	2037	1892	1693	1859	1729	1449	2630	1874
ENSG00000077009	NMRK2	nicotinamide riboside kinase 2	1	0	0	0	0	0	1	0	0	0	0	1	0	0
ENSG00000077044	DGKD	diacylglycerol kinase, delta 130kDa	1702	1646	1473	1531	1628	1577	1701	1514	1109	1458	902	849	1302	881
ENSG00000077063	CTTNBP2	cortactin binding protein 2	1	0	0	0	0	0	0	0	0	0	0	1	0	0
ENSG00000077080	ACTL6B	actin-like 6B	1	2	0	0	1	0	0	1	0	0	0	0	0	0
ENSG00000077092	RARB	retinoic acid receptor, beta	2	10	2	5	5	4	3	5	3	5	4	0	6	4
ENSG00000077097	TOP2B	topoisomerase (DNA) II beta 180kDa	5959	5965	5035	5110	6216	5643	5936	5673	4576	5098	4724	4441	7160	5100
ENSG00000077147	TM9SF3	transmembrane 9 superfamily member 3	21087	20878	17509	18319	20100	18535	19587	19266	16642	17604	15960	14554	25288	16711
ENSG00000077150	NFKB2	nuclear factor of kappa light polypeptide gene enhancer in B-cells 2 (p49/p100)	3775	3669	3288	3140	3633	3418	3797	3383	2612	3158	2787	2381	4202	2996
ENSG00000077152	UBE2T	ubiquitin-conjugating enzyme E2T	1083	1016	716	1034	1014	977	936	950	807	897	750	697	1083	856
ENSG00000077157	PPP1R12B	protein phosphatase 1, regulatory subunit 12B	508	532	532	479	596	566	540	519	397	484	459	415	648	521
ENSG00000077232	DNAJC10	DnaJ (Hsp40) homolog, subfamily C, member 10	6728	6471	5199	5975	6338	5855	5966	5765	5236	5687	4897	4528	7560	5353
ENSG00000077235	GTF3C1	general transcription factor IIIC, polypeptide 1, alpha 220kDa	5808	5789	5463	5126	5932	5658	6106	5967	4624	5318	4773	4279	7046	5420
ENSG00000077238	IL4R	interleukin 4 receptor	9900	9631	7959	9151	9703	9453	9443	8986	5779	7748	6347	5286	9043	6069
ENSG00000077254	USP33	ubiquitin specific peptidase 33	3859	3925	3076	3749	4216	3698	3560	3441	2849	3132	2749	2528	3983	2790
ENSG00000077264	PAK3	p21 protein (Cdc42/Rac)-activated kinase 3	1	0	1	0	3	0	1	0	0	0	0	1	1	0
ENSG00000077274	CAPN6	calpain 6	1	1	3	2	4	2	0	0	1	2	0	0	2	2
ENSG00000077279	DCX	doublecortin	0	0	0	0	1	0	2	0	1	3	0	0	0	0
ENSG00000077312	SNRPA	small nuclear ribonucleoprotein polypeptide A	4169	4073	2925	3360	3598	3407	3630	3380	2683	2976	2804	2505	4221	3044
ENSG00000077327	SPAG6	sperm associated antigen 6	4	6	3	3	9	2	1	4	1	2	2	2	6	1
ENSG00000077348	EXOSC5	exosome component 5	1071	1036	708	922	945	881	972	981	851	963	828	718	1219	828
ENSG00000077380	DYNC1I2	dynein, cytoplasmic 1, intermediate chain 2	992	1032	823	993	1005	899	1008	998	813	866	796	704	1211	812
ENSG00000077420	APBB1IP	amyloid beta (A4) precursor protein-binding, family B, member 1 interacting protein	2	1	1	2	2	3	0	1	0	1	0	1	6	1
ENSG00000077454	LRCH4	leucine-rich repeats and calponin homology (CH) domain containing 4	0	0	0	0	0	0	0	0	0	0	0	0	0	0
ENSG00000077458	FAM76B	family with sequence similarity 76, member B	578	603	496	527	572	464	523	497	468	431	332	345	689	380
ENSG00000077463	SIRT6	sirtuin 6	1219	1139	948	1036	1229	1112	1192	1093	897	967	847	759	1365	992
ENSG00000077498	TYR	tyrosinase	0	0	0	0	0	0	0	0	0	0	0	0	0	0
ENSG00000077514	POLD3	polymerase (DNA-directed), delta 3, accessory subunit	1518	1443	1161	1288	1458	1411	1397	1355	1260	1359	1270	1171	1962	1456
ENSG00000077522	ACTN2	actinin, alpha 2	13	6	7	8	14	14	8	12	8	10	18	10	14	16
ENSG00000077549	CAPZB	capping protein (actin filament) muscle Z-line, beta	10291	10273	7969	9228	9522	8864	9557	9322	7890	8823	7147	6605	11002	7661
ENSG00000077585	GPR137B	G protein-coupled receptor 137B	942	872	713	980	975	885	818	790	676	784	645	622	883	585
ENSG00000077616	NAALAD2	N-acetylated alpha-linked acidic dipeptidase 2	19	15	8	19	13	15	12	14	13	15	5	7	5	13
ENSG00000077684	JADE1	jade family PHD finger 1	934	927	792	847	917	994	884	876	807	856	725	728	1109	894
ENSG00000077713	SLC25A43	solute carrier family 25, member 43	3570	3695	2801	3444	3587	3331	3450	3330	2751	3180	2771	2410	4029	2773
ENSG00000077721	UBE2A	ubiquitin-conjugating enzyme E2A	7565	7486	5816	6801	6981	6851	6798	6747	6136	6409	5352	4925	8212	5625
ENSG00000077782	FGFR1	fibroblast growth factor receptor 1	1508	1499	1244	1156	1189	1174	1432	1506	1224	1241	969	878	1678	1223
ENSG00000077800	FKBP6	FK506 binding protein 6, 36kDa	0	0	0	1	0	0	0	1	1	1	0	0	0	0
ENSG00000077935	SMC1B	structural maintenance of chromosomes 1B	925	965	684	790	886	799	852	778	429	593	688	579	922	650
ENSG00000077942	FBLN1	fibulin 1	4459	4171	2932	3727	4020	3816	3828	3780	3046	3692	3071	2792	4180	3253
ENSG00000077943	ITGA8	integrin, alpha 8	2	0	0	0	2	0	0	0	0	0	1	0	1	0
ENSG00000077984	CST7	cystatin F (leukocystatin)	11	12	9	10	6	12	10	9	5	5	5	5	8	7
ENSG00000078018	MAP2	microtubule-associated protein 2	1318	1243	1036	1226	1393	1285	1196	1122	789	969	1006	892	1290	882
ENSG00000078043	PIAS2	protein inhibitor of activated STAT, 2	1551	1608	1388	1560	1572	1463	1491	1439	1453	1621	1074	1029	1623	1231
ENSG00000078053	AMPH	amphiphysin	2	1	3	1	3	0	0	1	0	2	0	0	4	0
ENSG00000078061	ARAF	A-Raf proto-oncogene, serine/threonine kinase	4385	4291	3299	3861	3967	3864	4034	3748	3144	3754	3142	2677	4640	3152
ENSG00000078070	MCCC1	methylcrotonoyl-CoA carboxylase 1 (alpha)	3824	3885	2805	3251	3462	3027	3366	3387	2619	2880	2499	2367	4272	2842
ENSG00000078081	LAMP3	lysosomal-associated membrane protein 3	5437	5157	3723	4336	5064	6117	5555	4850	4151	4299	3717	3260	7009	4022
ENSG00000078098	FAP	fibroblast activation protein, alpha	3	2	2	2	3	3	3	2	5	3	3	1	5	4
ENSG00000078114	NEBL	nebulette	2797	2742	2388	2508	2613	2373	2670	2431	1984	2060	1938	1796	3000	1992
ENSG00000078124	ACER3	alkaline ceramidase 3	2726	2666	2201	2570	2758	2622	2444	2449	2458	2582	2107	2028	3041	2412
ENSG00000078140	UBE2K	ubiquitin-conjugating enzyme E2K	7108	7012	5839	6137	6571	6357	6735	6568	5850	6274	5211	4748	8380	5582
ENSG00000078142	PIK3C3	phosphatidylinositol 3-kinase, catalytic subunit type 3	1602	1566	1353	1353	1504	1502	1527	1589	1515	1554	1288	1240	2142	1553
ENSG00000078177	N4BP2	NEDD4 binding protein 2	655	665	529	643	667	595	721	617	520	504	519	550	849	584
ENSG00000078237	TIGAR	TP53 induced glycolysis regulatory phosphatase	1085	1093	891	1000	1024	1014	1072	945	809	900	769	740	1110	696
ENSG00000078246	TULP3	tubby like protein 3	1566	1532	1189	1319	1532	1273	1467	1372	908	1023	954	815	1422	919
ENSG00000078269	SYNJ2	synaptojanin 2	1649	1662	1407	1313	1562	1538	1730	1473	1264	1456	1220	1029	1747	1396
ENSG00000078295	ADCY2	adenylate cyclase 2 (brain)	1	0	1	1	0	0	2	0	1	1	0	1	1	0
ENSG00000078304	PPP2R5C	protein phosphatase 2, regulatory subunit B', gamma	5534	5841	4443	4989	5490	5130	5132	4891	4336	4643	3615	3297	5465	3824
ENSG00000078328	RBFOX1	RNA binding protein, fox-1 homolog (C. elegans) 1	0	1	1	1	0	1	0	1	1	0	1	0	2	1
ENSG00000078369	GNB1	guanine nucleotide binding protein (G protein), beta polypeptide 1	29002	28889	23044	24992	26601	25971	27412	26833	21150	24115	21019	19279	32687	22711
ENSG00000078399	HOXA9	homeobox A9	2268	2359	1947	2134	2365	2185	2093	2146	1621	1798	1333	1271	2200	1413
ENSG00000078401	EDN1	endothelin 1	119	123	304	265	275	290	283	258	99	115	108	109	204	92
ENSG00000078403	MLLT10	myeloid/lymphoid or mixed-lineage leukemia; translocated to, 10	1730	1734	1616	1752	1762	1766	1903	1820	1580	1780	1805	1758	2929	2091
ENSG00000078487	ZCWPW1	zinc finger, CW type with PWWP domain 1	1223	1178	788	996	1137	1025	1024	1040	753	870	817	711	1174	710
ENSG00000078549	ADCYAP1R1	adenylate cyclase activating polypeptide 1 (pituitary) receptor type I	4	8	1	5	8	3	4	6	3	3	3	4	5	3
ENSG00000078579	FGF20	fibroblast growth factor 20	0	0	0	0	0	0	1	0	0	1	0	0	0	0
ENSG00000078589	P2RY10	purinergic receptor P2Y, G-protein coupled, 10	0	0	0	0	0	0	0	0	0	2	0	0	0	0
ENSG00000078596	ITM2A	integral membrane protein 2A	0	0	0	0	0	0	2	0	0	0	0	0	0	0
ENSG00000078618	NRD1	nardilysin (N-arginine dibasic convertase)	12594	12698	9845	11094	12304	11526	11639	11156	9203	10561	9235	8322	13862	9481
ENSG00000078668	VDAC3	voltage-dependent anion channel 3	4839	4692	3509	4377	4530	4210	4158	4328	3974	4216	3187	3049	4869	3366
ENSG00000078674	PCM1	pericentriolar material 1	5938	6133	5252	5187	6213	5525	6073	5731	4424	4931	4902	4415	7284	5182
ENSG00000078687	TNRC6C	trinucleotide repeat containing 6C	736	671	581	634	805	533	639	565	501	523	483	381	633	500
ENSG00000078699	CBFA2T2	core-binding factor, runt domain, alpha subunit 2; translocated to, 2	1647	1673	1550	1600	1658	1685	1616	1600	1228	1284	951	799	1325	1022
ENSG00000078725	BRINP1	bone morphogenetic protein/retinoic acid inducible neural-specific 1	0	0	1	0	1	0	0	0	0	0	0	1	0	1
ENSG00000078747	ITCH	itchy E3 ubiquitin protein ligase	6447	6642	5597	6056	6546	6310	6309	5989	5221	5725	5429	5164	8274	5995
ENSG00000078795	PKD2L2	polycystic kidney disease 2-like 2	21	22	9	10	12	14	12	11	9	15	15	11	19	10
ENSG00000078804	TP53INP2	tumor protein p53 inducible nuclear protein 2	1485	1509	1247	1283	1406	1192	1415	1285	981	1030	892	833	1411	959
ENSG00000078808	SDF4	stromal cell derived factor 4	11977	11726	8778	9738	10730	10316	10970	10616	8679	9617	7804	6811	11470	8574
ENSG00000078814	MYH7B	myosin, heavy chain 7B, cardiac muscle, beta	45	32	40	51	32	43	48	38	30	44	36	21	48	38
ENSG00000078898	BPIFB2	BPI fold containing family B, member 2	1	0	0	0	0	0	0	0	0	0	1	0	1	0
ENSG00000078900	TP73	tumor protein p73	337	313	287	251	338	262	267	296	190	212	209	203	255	243
ENSG00000078902	TOLLIP	toll interacting protein	5510	5536	4205	4347	4892	4620	5112	4839	4030	4349	3334	2978	5023	3848
ENSG00000078967	UBE2D4	ubiquitin-conjugating enzyme E2D 4 (putative)	817	791	639	668	739	710	684	780	580	690	567	528	808	568
ENSG00000079101	CLUL1	clusterin-like 1 (retinal)	9	7	3	9	15	5	9	7	7	3	14	5	7	4
ENSG00000079102	RUNX1T1	runt-related transcription factor 1; translocated to, 1 (cyclin D-related)	0	0	0	0	0	0	0	0	0	1	2	0	2	0
ENSG00000079112	CDH17	cadherin 17, LI cadherin (liver-intestine)	0	0	1	2	1	0	0	0	0	1	0	2	0	0
ENSG00000079134	THOC1	THO complex 1	779	830	726	734	855	760	680	762	623	726	621	524	848	589
ENSG00000079150	FKBP7	FK506 binding protein 7	238	218	130	187	206	174	209	190	193	183	153	143	259	180
ENSG00000079156	OSBPL6	oxysterol binding protein-like 6	1	3	0	2	2	6	0	3	1	3	1	1	1	2
ENSG00000079215	SLC1A3	solute carrier family 1 (glial high affinity glutamate transporter), member 3	487	508	384	574	602	523	448	439	489	607	409	433	635	469
ENSG00000079246	XRCC5	X-ray repair complementing defective repair in Chinese hamster cells 5 (double-strand-break rejoining)	15099	15166	12000	12953	14240	13491	14006	14361	12481	13041	11600	10911	18074	12979
ENSG00000079257	LXN	latexin	172	178	156	174	174	144	191	148	141	214	151	162	220	167
ENSG00000079263	SP140	SP140 nuclear body protein	3	2	2	0	4	3	4	1	1	0	6	2	6	2
ENSG00000079277	MKNK1	MAP kinase interacting serine/threonine kinase 1	2477	2480	2073	2235	2282	2025	2301	2377	1733	2018	1641	1403	2553	1713
ENSG00000079308	TNS1	tensin 1	22	26	9	27	29	20	22	26	19	28	27	19	35	21
ENSG00000079313	REXO1	REX1, RNA exonuclease 1 homolog	2346	2436	2052	1993	2437	2098	2458	2036	1743	1952	1777	1603	2662	2073
ENSG00000079332	SAR1A	secretion associated, Ras related GTPase 1A	9341	8877	7087	7790	8426	7942	8372	8344	7008	7564	6034	5433	9578	6279
ENSG00000079335	CDC14A	cell division cycle 14A	334	351	317	333	341	393	381	375	241	273	308	289	511	320
ENSG00000079337	RAPGEF3	Rap guanine nucleotide exchange factor (GEF) 3	239	203	180	170	195	200	223	207	164	137	127	106	206	128
ENSG00000079385	CEACAM1	carcinoembryonic antigen-related cell adhesion molecule 1 (biliary glycoprotein)	543	544	576	429	528	572	620	477	565	519	438	398	825	451
ENSG00000079387	SENP1	SUMO1/sentrin specific peptidase 1	1864	1813	1477	1520	1709	1503	1701	1649	1556	1525	1468	1319	2129	1560
ENSG00000079393	DUSP13	dual specificity phosphatase 13	73	43	55	59	69	47	68	62	51	63	41	35	73	45
ENSG00000079432	CIC	capicua transcriptional repressor	5328	5367	4673	4435	5466	4827	5764	4605	4142	4378	4335	3660	6166	4879
ENSG00000079435	LIPE	lipase, hormone-sensitive	320	339	223	285	379	259	293	232	178	159	213	160	300	205
ENSG00000079459	FDFT1	farnesyl-diphosphate farnesyltransferase 1	15869	15668	11531	15525	16415	14300	14141	13653	9446	11404	11208	9422	15521	9878
ENSG00000079462	PAFAH1B3	platelet-activating factor acetylhydrolase 1b, catalytic subunit 3 (29kDa)	2240	2149	1530	1895	1983	1907	1977	1978	1666	1865	1516	1385	2170	1570
ENSG00000079482	OPHN1	oligophrenin 1	2387	2275	1888	2434	2790	2262	2296	1878	1371	1695	2009	1567	2430	1661
ENSG00000079557	AFM	afamin	0	0	0	0	0	0	0	0	0	0	0	0	0	0
ENSG00000079616	KIF22	kinesin family member 22	3202	3097	2187	2507	2754	2567	2723	2806	2220	2560	2198	2010	3286	2577
ENSG00000079689	SCGN	secretagogin, EF-hand calcium binding protein	0	1	0	0	0	0	0	0	0	1	1	0	0	1
ENSG00000079691	LRRC16A	leucine rich repeat containing 16A	1786	1837	1603	1620	1787	1703	1794	1689	1677	1866	1587	1506	2423	1885
ENSG00000079739	PGM1	phosphoglucomutase 1	6936	7046	5585	6264	6413	6274	6664	6659	5880	6235	5321	4857	8357	5575
ENSG00000079785	DDX1	DEAD (Asp-Glu-Ala-Asp) box helicase 1	3336	3351	2499	2819	3179	3107	3170	3176	2631	2954	2488	2443	4014	2771
ENSG00000079805	DNM2	dynamin 2	10376	10333	8270	8884	9731	9267	9880	8939	7630	9088	7876	6904	11352	8510
ENSG00000079819	EPB41L2	erythrocyte membrane protein band 4.1-like 2	1521	1545	1137	1277	1504	1369	1479	1344	1090	1348	1207	1135	1861	1243
ENSG00000079841	RIMS1	regulating synaptic membrane exocytosis 1	2	2	1	1	2	0	1	3	0	3	1	3	1	0
ENSG00000079931	MOXD1	monooxygenase, DBH-like 1	0	2	1	0	3	0	1	2	1	0	0	1	3	0
ENSG00000079950	STX7	syntaxin 7	2230	2180	1711	2342	2465	2178	2138	1953	1774	1948	1769	1653	2628	1834
ENSG00000079974	RABL2B	RAB, member of RAS oncogene family-like 2B	1374	1467	1120	1229	1385	1292	1265	1291	1039	1162	929	820	1393	928
ENSG00000079999	KEAP1	kelch-like ECH-associated protein 1	6007	6012	4220	4533	5268	4975	5296	5291	4141	4713	3799	3446	5556	4278
ENSG00000080007	DDX43	DEAD (Asp-Glu-Ala-Asp) box polypeptide 43	1	1	2	2	1	2	2	1	3	1	1	1	1	4
ENSG00000080031	PTPRH	protein tyrosine phosphatase, receptor type, H	2066	2059	1635	1639	1868	1665	2046	1713	1071	1222	1416	1062	2128	1340
ENSG00000080166	DCT	dopachrome tautomerase	11	11	12	14	12	24	15	16	8	13	16	10	12	10
ENSG00000080189	SLC35C2	solute carrier family 35 (GDP-fucose transporter), member C2	3486	3254	2545	2994	3093	2944	3323	3065	2249	2641	2197	1959	3167	2206
ENSG00000080200	CRYBG3	beta-gamma crystallin domain containing 3	2459	2462	2494	2472	2625	2497	2658	2284	2451	2733	2634	2423	3757	2879
ENSG00000080224	EPHA6	EPH receptor A6	1	0	0	0	0	0	1	1	0	0	0	1	0	1
ENSG00000080293	SCTR	secretin receptor	0	1	0	2	2	1	0	0	0	0	0	0	0	1
ENSG00000080298	RFX3	regulatory factor X, 3 (influences HLA class II expression)	242	258	240	248	311	264	265	211	211	233	256	226	308	249
ENSG00000080345	RIF1	replication timing regulatory factor 1	3387	3453	3548	3366	3897	3615	4115	3744	3715	3960	3776	3618	5829	4461
ENSG00000080371	RAB21	RAB21, member RAS oncogene family	3644	3524	2999	3139	3448	3171	3280	3186	2770	3005	2610	2439	4117	2881
ENSG00000080493	SLC4A4	solute carrier family 4 (sodium bicarbonate cotransporter), member 4	1	1	0	2	1	0	0	0	0	0	0	0	3	0
ENSG00000080503	SMARCA2	SWI/SNF related, matrix associated, actin dependent regulator of chromatin, subfamily a, member 2	3655	3709	3295	3217	3731	3520	3710	3523	2753	3195	3099	2871	4863	3299
ENSG00000080511	RDH8	retinol dehydrogenase 8 (all-trans)	0	0	0	0	0	0	0	0	0	0	0	1	0	0
ENSG00000080546	SESN1	sestrin 1	422	475	334	407	410	358	399	402	381	425	280	271	466	342
ENSG00000080561	MID2	midline 2	1152	1181	1010	1179	1367	1242	1230	1000	902	1015	949	917	1390	1071
ENSG00000080572	PIH1D3	PIH1 domain containing 3	1	2	4	0	2	2	0	0	0	0	0	1	1	0
ENSG00000080573	COL5A3	collagen, type V, alpha 3	1	0	0	0	0	2	1	0	0	0	0	1	0	1
ENSG00000080603	SRCAP	Snf2-related CREBBP activator protein	10005	9807	8198	8166	9304	8620	10364	9363	7582	8824	7134	6174	10210	8038
ENSG00000080608	KIAA0020	KIAA0020	2619	2458	2045	2252	2542	2617	2664	2439	2320	2801	2359	2217	3749	2641
ENSG00000080618	CPB2	carboxypeptidase B2 (plasma)	1	2	1	2	4	0	2	2	4	0	0	3	1	0
ENSG00000080644	CHRNA3	cholinergic receptor, nicotinic, alpha 3 (neuronal)	30	34	18	22	27	34	27	29	24	38	25	14	36	26
ENSG00000080709	KCNN2	potassium channel, calcium activated intermediate/small conductance subfamily N alpha, member 2	4	1	0	2	1	1	3	0	1	0	1	0	2	0
ENSG00000080802	CNOT4	CCR4-NOT transcription complex, subunit 4	1580	1598	1313	1409	1483	1481	1473	1374	1280	1452	1216	1081	1846	1240
ENSG00000080815	PSEN1	presenilin 1	7761	7985	6188	6921	7482	6965	6969	6660	5523	6064	5112	4517	7476	5119
ENSG00000080819	CPOX	coproporphyrinogen oxidase	3483	3282	2820	3025	3479	3249	3255	3280	3083	3335	2960	2827	4684	3320
ENSG00000080822	CLDND1	claudin domain containing 1	5405	5323	4203	5533	5551	4651	4668	4095	3765	3912	3704	3367	5636	3690
ENSG00000080823	MOK	MOK protein kinase	498	429	454	377	376	397	448	440	388	469	303	293	484	363
ENSG00000080824	HSP90AA1	heat shock protein 90kDa alpha (cytosolic), class A member 1	55654	56245	41954	45994	51160	51296	48797	52206	51868	56861	41599	39411	63348	47737
ENSG00000080839	RBL1	retinoblastoma-like 1	1519	1378	1230	1227	1443	1224	1359	1244	1155	1232	1075	1032	1698	1282
ENSG00000080845	DLGAP4	discs, large (Drosophila) homolog-associated protein 4	5499	5495	4538	4657	5247	4682	5267	4797	3889	4484	4082	3484	5921	4289
ENSG00000080854	IGSF9B	immunoglobulin superfamily, member 9B	2	0	1	0	3	1	2	0	1	2	1	2	0	0
ENSG00000080910	CFHR2	complement factor H-related 2	0	0	0	0	0	0	0	0	0	0	0	0	0	0
ENSG00000080986	NDC80	NDC80 kinetochore complex component	791	796	575	753	876	710	730	731	525	556	610	495	771	623
ENSG00000081014	AP4E1	adaptor-related protein complex 4, epsilon 1 subunit	1433	1398	1184	1179	1352	1292	1375	1304	1118	1137	1141	1043	1696	1221
ENSG00000081019	RSBN1	round spermatid basic protein 1	1996	2057	1604	1776	1943	1794	1876	1829	2147	2102	2101	1941	3263	2410
ENSG00000081026	MAGI3	membrane associated guanylate kinase, WW and PDZ domain containing 3	792	845	769	814	935	873	841	878	733	750	856	776	1223	943
ENSG00000081041	CXCL2	chemokine (C-X-C motif) ligand 2	137	107	209	222	118	140	152	130	39	34	49	31	66	50
ENSG00000081051	AFP	alpha-fetoprotein	0	0	0	0	0	0	0	0	0	0	0	1	0	0
ENSG00000081052	COL4A4	collagen, type IV, alpha 4	20	17	19	13	13	11	17	15	7	11	12	14	16	10
ENSG00000081059	TCF7	transcription factor 7 (T-cell specific, HMG-box)	200	185	152	180	185	188	191	146	119	168	131	117	214	148
ENSG00000081087	OSTM1	osteopetrosis associated transmembrane protein 1	1344	1284	1024	1291	1302	1185	1276	1109	823	939	793	733	1253	823
ENSG00000081138	CDH7	cadherin 7, type 2	0	1	1	2	2	1	0	0	0	1	1	4	3	4
ENSG00000081148	IMPG2	interphotoreceptor matrix proteoglycan 2	12	2	4	11	6	7	7	5	3	4	1	4	6	2
ENSG00000081154	PCNP	PEST proteolytic signal containing nuclear protein	9258	8892	6996	8454	8984	8098	8263	8082	7171	7289	6708	6158	10424	6942
ENSG00000081177	EXD2	exonuclease 3'-5' domain containing 2	5841	5770	4399	5587	5937	5430	5378	5083	4242	4823	4288	3926	6155	4390
ENSG00000081181	ARG2	arginase 2	921	831	540	726	912	794	794	765	491	630	645	556	836	577
ENSG00000081189	MEF2C	myocyte enhancer factor 2C	5	7	3	5	13	9	7	7	2	6	9	4	3	7
ENSG00000081237	PTPRC	protein tyrosine phosphatase, receptor type, C	0	0	0	0	0	0	0	0	1	0	1	0	0	0
ENSG00000081248	CACNA1S	calcium channel, voltage-dependent, L type, alpha 1S subunit	1	0	1	0	1	0	1	0	1	0	1	1	0	1
ENSG00000081277	PKP1	plakophilin 1	12454	12969	9657	10968	12200	10766	12157	11767	9685	11449	9325	8369	13264	10011
ENSG00000081307	UBA5	ubiquitin-like modifier activating enzyme 5	3532	3303	2702	3029	3290	2998	3056	3139	2751	2964	2262	2177	3787	2502
ENSG00000081320	STK17B	serine/threonine kinase 17b	1062	933	1058	1286	1190	1087	1185	913	746	760	731	786	1335	994
ENSG00000081377	CDC14B	cell division cycle 14B	1889	2006	1811	1793	2001	1887	1968	1885	1642	1756	1426	1242	2054	1407
ENSG00000081386	ZNF510	zinc finger protein 510	747	747	570	681	768	700	665	633	568	637	427	390	580	461
ENSG00000081479	LRP2	low density lipoprotein receptor-related protein 2	0	4	3	6	1	4	0	2	0	1	2	2	3	1
ENSG00000081665	ZNF506	zinc finger protein 506	18	17	18	17	15	22	12	15	25	17	19	19	19	18
ENSG00000081692	JMJD4	jumonji domain containing 4	900	914	645	664	728	762	817	801	638	818	561	516	802	575
ENSG00000081721	DUSP12	dual specificity phosphatase 12	1483	1420	1005	1034	1187	1163	1129	1262	877	903	852	688	1348	855
ENSG00000081760	AACS	acetoacetyl-CoA synthetase	2617	2553	2159	2306	2431	2363	2426	2473	2082	2413	1846	1561	2678	1815
ENSG00000081791	KIAA0141	KIAA0141	2308	2251	1913	1849	1949	1834	2152	2030	1720	1785	1569	1362	2546	1776
ENSG00000081800	SLC13A1	solute carrier family 13 (sodium/sulfate symporter), member 1	0	0	0	0	0	0	0	0	0	0	0	0	0	0
ENSG00000081803	CADPS2	Ca++-dependent secretion activator 2	0	2	0	0	2	0	0	0	0	0	1	1	0	0
ENSG00000081818	PCDHB4	protocadherin beta 4	0	0	0	0	1	1	3	0	0	1	0	0	0	1
ENSG00000081842	PCDHA6	protocadherin alpha 6	0	0	0	0	0	0	1	0	0	0	0	0	0	0
ENSG00000081853	PCDHGA2	protocadherin gamma subfamily A, 2	0	1	1	0	0	0	0	0	0	0	0	1	0	1
ENSG00000081870	HSPB11	heat shock protein family B (small), member 11	1202	1283	992	1073	1196	1103	1062	1139	989	1057	853	860	1359	958
ENSG00000081913	PHLPP1	PH domain and leucine rich repeat protein phosphatase 1	932	986	962	886	952	944	1060	1057	1082	1070	1160	1057	1753	1294
ENSG00000081923	ATP8B1	ATPase, aminophospholipid transporter, class I, type 8B, member 1	3836	3906	3338	3633	4060	3783	3761	3452	2970	3232	3154	2738	4776	3203
ENSG00000081985	IL12RB2	interleukin 12 receptor, beta 2	3	2	6	4	5	4	5	6	6	5	1	4	3	5
ENSG00000082014	SMARCD3	SWI/SNF related, matrix associated, actin dependent regulator of chromatin, subfamily d, member 3	1040	1086	851	910	946	925	1034	1001	824	898	754	681	1150	802
ENSG00000082068	WDR70	WD repeat domain 70	1245	1140	938	997	1192	1015	1087	1060	902	970	859	826	1442	891
ENSG00000082074	FYB	FYN binding protein	150	141	93	123	148	138	127	120	81	95	108	105	162	85
ENSG00000082126	MPP4	membrane protein, palmitoylated 4 (MAGUK p55 subfamily member 4)	2	0	2	1	3	1	4	0	1	0	1	0	2	1
ENSG00000082146	STRADB	STE20-related kinase adaptor beta	514	510	421	491	531	531	443	445	436	471	378	321	488	310
ENSG00000082153	BZW1	basic leucine zipper and W2 domains 1	4875	4628	3797	4312	4377	4211	4537	4479	4559	4479	3845	3489	5987	4129
ENSG00000082175	PGR	progesterone receptor	0	2	1	0	1	0	0	0	1	0	0	0	1	3
ENSG00000082196	C1QTNF3	C1q and tumor necrosis factor related protein 3	10	14	15	9	16	11	7	10	5	11	11	3	9	15
ENSG00000082212	ME2	malic enzyme 2, NAD(+)-dependent, mitochondrial	2413	2428	1892	2179	2395	2310	2142	2054	1908	2099	1780	1594	2583	1846
ENSG00000082213	C5orf22	chromosome 5 open reading frame 22	2059	2077	1626	1931	2094	1957	1979	1862	1535	1686	1580	1535	2335	1646
ENSG00000082258	CCNT2	cyclin T2	1623	1539	1620	1509	1513	1488	1498	1439	1332	1501	1178	1062	1910	1321
ENSG00000082269	FAM135A	family with sequence similarity 135, member A	1333	1369	1210	1529	1527	1493	1315	1290	1263	1454	1193	1175	1742	1271
ENSG00000082293	COL19A1	collagen, type XIX, alpha 1	32	37	46	33	35	37	49	39	34	38	33	23	63	33
ENSG00000082397	EPB41L3	erythrocyte membrane protein band 4.1-like 3	3	3	0	2	2	1	1	0	2	2	1	1	5	2
ENSG00000082438	COBLL1	cordon-bleu WH2 repeat protein-like 1	3303	3337	2850	3037	3222	2799	3304	2682	1829	1978	2464	2014	3724	2383
ENSG00000082458	DLG3	discs, large homolog 3 (Drosophila)	1669	1596	1237	1374	1625	1387	1457	1444	854	954	1071	880	1562	982
ENSG00000082482	KCNK2	potassium channel, two pore domain subfamily K, member 2	1	0	1	0	0	0	1	0	0	0	1	2	1	0
ENSG00000082497	SERTAD4	SERTA domain containing 4	902	875	646	721	803	777	761	714	713	672	392	431	636	508
ENSG00000082512	TRAF5	TNF receptor-associated factor 5	938	869	734	867	860	750	837	771	686	713	555	523	893	633
ENSG00000082515	MRPL22	mitochondrial ribosomal protein L22	1583	1544	1093	1329	1455	1357	1454	1528	1123	1215	1066	994	1700	1098
ENSG00000082516	GEMIN5	gem (nuclear organelle) associated protein 5	2725	2672	2290	2267	2582	2744	2675	2787	2835	3389	2613	2395	3766	3056
ENSG00000082556	OPRK1	opioid receptor, kappa 1	2	0	1	0	0	1	0	1	1	2	1	3	0	1
ENSG00000082641	NFE2L1	nuclear factor, erythroid 2-like 1	33317	32604	23947	27294	30196	27557	30741	28273	19506	23158	23680	19984	34025	23278
ENSG00000082684	SEMA5B	sema domain, seven thrombospondin repeats (type 1 and type 1-like), transmembrane domain (TM) and short cytoplasmic domain, (semaphorin) 5B	6	4	3	4	5	6	2	0	2	4	3	2	1	5
ENSG00000082701	GSK3B	glycogen synthase kinase 3 beta	13709	13824	12740	13593	15158	13537	14268	12715	9821	10872	9629	8575	13372	9548
ENSG00000082781	ITGB5	integrin, beta 5	15824	15488	10914	12362	13803	12764	14000	14086	11110	12340	9917	9071	14824	10973
ENSG00000082805	ERC1	ELKS/RAB6-interacting/CAST family member 1	1896	2046	1695	1758	2116	1849	2066	1903	1695	1914	1878	1743	2720	2083
ENSG00000082898	XPO1	exportin 1	12936	13026	10666	13045	14290	13345	12150	11881	10802	11592	10945	10017	15309	11204
ENSG00000082996	RNF13	ring finger protein 13	4657	4485	3532	4582	4649	4269	4272	3963	3360	3696	3251	2902	4916	3195
ENSG00000083067	TRPM3	transient receptor potential cation channel, subfamily M, member 3	0	1	0	0	1	0	0	2	0	3	1	0	0	1
ENSG00000083093	PALB2	partner and localizer of BRCA2	2367	2478	2011	2092	2367	2477	2381	2518	2035	2192	1917	1736	2895	2121
ENSG00000083097	DOPEY1	dopey family member 1	721	724	720	663	736	645	728	621	610	673	587	511	903	683
ENSG00000083099	LYRM2	LYR motif containing 2	1927	2041	1487	1785	1882	1697	1799	1690	1473	1530	1302	1136	1875	1270
ENSG00000083123	BCKDHB	branched chain keto acid dehydrogenase E1, beta polypeptide	1300	1230	1058	1154	1180	1162	1197	1125	916	921	897	761	1391	959
ENSG00000083168	KAT6A	K(lysine) acetyltransferase 6A	4986	5232	4536	4673	5125	5157	5444	4607	3601	4094	4013	3653	6039	4514
ENSG00000083223	ZCCHC6	zinc finger, CCHC domain containing 6	2933	3011	2484	2771	3268	2866	2893	2694	1991	2380	2544	2194	3810	2472
ENSG00000083290	ULK2	unc-51 like autophagy activating kinase 2	1444	1507	1174	1448	1424	1266	1367	1375	1071	1181	958	854	1487	1082
ENSG00000083307	GRHL2	grainyhead-like 2 (Drosophila)	3364	3384	2918	3328	3528	3422	3117	3361	2840	3211	2643	2552	3773	3001
ENSG00000083312	TNPO1	transportin 1	8296	8096	7479	7765	8812	7977	8454	7913	7727	8119	7049	6135	11004	7462
ENSG00000083444	PLOD1	procollagen-lysine, 2-oxoglutarate 5-dioxygenase 1	19359	18898	13563	15468	17561	16846	18199	17365	13680	16657	14507	12770	21367	15357
ENSG00000083454	P2RX5	purinergic receptor P2X, ligand gated ion channel, 5	0	0	0	0	0	0	0	0	0	0	0	0	0	0
ENSG00000083457	ITGAE	integrin, alpha E (antigen CD103, human mucosal lymphocyte antigen 1; alpha polypeptide)	600	554	386	495	507	490	453	487	382	475	360	357	574	400
ENSG00000083520	DIS3	DIS3 homolog, exosome endoribonuclease and 3'-5' exoribonuclease	6796	6678	6079	6169	6647	6295	6747	6586	5318	5846	4958	4743	8004	5713
ENSG00000083535	PIBF1	progesterone immunomodulatory binding factor 1	1368	1277	1080	1266	1342	1260	1155	1230	877	974	1065	981	1676	1134
ENSG00000083544	TDRD3	tudor domain containing 3	628	659	489	626	652	595	601	563	433	492	486	433	761	470
ENSG00000083635	NUFIP1	nuclear fragile X mental retardation protein interacting protein 1	562	591	466	538	625	613	558	601	475	560	496	472	834	574
ENSG00000083642	PDS5B	PDS5 cohesin associated factor B	1546	1637	1580	1506	1739	1650	1738	1722	1549	1611	1636	1509	2461	1844
ENSG00000083720	OXCT1	3-oxoacid CoA transferase 1	1676	1717	1187	1322	1464	1425	1376	1509	1214	1262	1043	919	1652	1244
ENSG00000083750	RRAGB	Ras-related GTP binding B	1199	1173	876	1042	1095	1055	1045	1099	885	953	779	708	1158	773
ENSG00000083782	EPYC	epiphycan	0	0	0	0	0	0	0	0	0	0	0	0	0	0
ENSG00000083799	CYLD	cylindromatosis (turban tumor syndrome)	4978	4834	4099	4207	4788	4339	4926	4248	3333	3571	3296	2764	5212	3370
ENSG00000083807	SLC27A5	solute carrier family 27 (fatty acid transporter), member 5	652	598	434	544	578	515	566	576	504	528	452	367	660	510
ENSG00000083812	ZNF324	zinc finger protein 324	967	1014	737	793	857	698	787	782	595	689	441	400	667	587
ENSG00000083814	ZNF671	zinc finger protein 671	0	3	0	1	0	0	3	0	1	0	3	1	3	5
ENSG00000083817	ZNF416	zinc finger protein 416	291	280	186	308	289	254	271	270	149	188	127	119	212	132
ENSG00000083828	ZNF586	zinc finger protein 586	241	241	190	220	229	274	235	185	183	193	203	220	387	242
ENSG00000083838	ZNF446	zinc finger protein 446	263	256	229	225	242	216	263	248	197	197	185	170	292	227
ENSG00000083844	ZNF264	zinc finger protein 264	1231	1257	986	1017	1324	1123	1162	1030	828	913	786	706	1078	830
ENSG00000083845	RPS5	ribosomal protein S5	23352	22384	16397	20154	21036	18812	22284	22160	16750	17475	15954	13457	24029	16997
ENSG00000083857	FAT1	FAT atypical cadherin 1	6443	6624	6578	6248	7332	6595	7709	6456	6281	6657	7304	5713	9882	7440
ENSG00000083896	YTHDC1	YTH domain containing 1	2838	3016	2538	2476	3142	2778	2803	2621	1948	2158	2031	1809	3154	2070
ENSG00000083937	CHMP2B	charged multivesicular body protein 2B	3812	3693	2903	3410	3411	3172	3409	3257	3042	2993	2516	2342	4046	2756
ENSG00000084070	SMAP2	small ArfGAP2	2411	2449	2051	2141	2440	2206	2283	2167	1947	2211	1830	1721	2824	1998
ENSG00000084072	PPIE	peptidylprolyl isomerase E (cyclophilin E)	1280	1229	899	1135	1207	1161	1208	1173	864	1019	899	787	1343	913
ENSG00000084073	ZMPSTE24	zinc metallopeptidase STE24	6288	6031	4995	5720	6017	5808	5717	5739	5663	5889	4742	4389	7313	5057
ENSG00000084090	STARD7	StAR-related lipid transfer (START) domain containing 7	14647	14997	11983	12869	13562	13236	13434	13729	12332	13312	7711	6909	11603	8208
ENSG00000084092	NOA1	nitric oxide associated 1	1425	1386	1094	1220	1347	1199	1283	1208	1021	1041	883	881	1442	1021
ENSG00000084093	REST	RE1-silencing transcription factor	3634	3656	2955	3059	3783	3298	3595	3180	2407	2439	2353	2051	3579	2437
ENSG00000084110	HAL	histidine ammonia-lyase	26	35	33	25	28	32	32	33	10	35	24	23	39	26
ENSG00000084112	SSH1	slingshot protein phosphatase 1	4562	4641	3792	4041	4623	3904	4466	4062	3438	3789	3477	2959	4792	3811
ENSG00000084207	GSTP1	glutathione S-transferase pi 1	44242	42462	30347	36851	37971	36174	39812	40483	31578	35557	29962	26172	44432	31583
ENSG00000084234	APLP2	amyloid beta (A4) precursor-like protein 2	34227	33510	26348	28941	32069	29958	31528	30476	24394	27331	24268	21963	37883	25755
ENSG00000084444	KIAA1467	KIAA1467	915	943	776	882	991	948	912	860	769	866	857	783	1223	889
ENSG00000084453	SLCO1A2	solute carrier organic anion transporter family, member 1A2	94	107	85	90	120	83	93	85	77	89	55	62	123	87
ENSG00000084463	WBP11	WW domain binding protein 11	4971	4778	3994	4135	4399	4452	4746	4843	4086	4325	3608	3483	6068	4319
ENSG00000084623	EIF3I	eukaryotic translation initiation factor 3, subunit I	9864	9440	6729	8008	8335	7971	8632	8566	7138	7969	6481	5782	10037	7030
ENSG00000084628	NKAIN1	Na+/K+ transporting ATPase interacting 1	0	0	0	0	1	1	1	1	0	0	1	1	0	1
ENSG00000084636	COL16A1	collagen, type XVI, alpha 1	220	211	169	158	171	158	211	191	122	156	144	114	204	149
ENSG00000084652	TXLNA	taxilin alpha	8530	8392	7067	6871	8173	7393	8034	7912	5814	6733	5691	5038	8093	6004
ENSG00000084674	APOB	apolipoprotein B	1	0	0	0	2	0	0	0	0	0	2	0	0	0
ENSG00000084676	NCOA1	nuclear receptor coactivator 1	3291	3426	3251	3499	3774	3560	3742	3435	2863	3396	3457	3136	4871	3625
ENSG00000084693	AGBL5	ATP/GTP binding protein-like 5	6173	6112	4527	5320	5677	5221	5684	5495	4488	4773	4210	3794	6169	4459
ENSG00000084710	EFR3B	EFR3 homolog B	16	21	9	16	18	10	15	15	5	16	5	6	8	10
ENSG00000084731	KIF3C	kinesin family member 3C	3817	3682	2921	3360	3691	3380	3666	2985	2306	2722	2387	2148	3595	2359
ENSG00000084733	RAB10	RAB10, member RAS oncogene family	19569	19238	15192	18226	19849	18612	18750	17431	15798	16769	14567	13349	22606	15072
ENSG00000084734	GCKR	glucokinase (hexokinase 4) regulator	0	1	0	1	2	0	0	1	0	0	1	0	0	2
ENSG00000084754	HADHA	hydroxyacyl-CoA dehydrogenase/3-ketoacyl-CoA thiolase/enoyl-CoA hydratase (trifunctional protein), alpha subunit	11681	11415	9164	9842	10595	9810	10698	10966	9106	9547	8096	7181	12524	9000
ENSG00000084764	MAPRE3	microtubule-associated protein, RP/EB family, member 3	1539	1421	1150	1387	1512	1355	1312	1177	852	1031	916	857	1345	925
ENSG00000084774	CAD	carbamoyl-phosphate synthetase 2, aspartate transcarbamylase, and dihydroorotase	6007	5984	5566	4958	5700	5589	6321	6283	5768	6695	4266	3920	5969	4996
ENSG00000085063	CD59	CD59 molecule, complement regulatory protein	9946	9499	7577	8793	9356	8856	9096	8889	8690	8471	7204	6387	11353	7485
ENSG00000085117	CD82	CD82 molecule	4216	4260	3162	3397	3757	3697	4021	3896	2927	3427	2987	2641	4400	3064
ENSG00000085185	BCORL1	BCL6 corepressor-like 1	1153	1157	997	953	1057	1019	1237	1071	738	874	783	718	1157	776
ENSG00000085224	ATRX	alpha thalassemia/mental retardation syndrome X-linked	4805	4933	4750	4697	5767	5086	5502	4826	3961	4408	4836	4426	7101	5211
ENSG00000085231	AK6	adenylate kinase 6	827	876	574	759	758	681	716	733	543	595	497	472	829	538
ENSG00000085265	FCN1	ficolin (collagen/fibrinogen domain containing) 1	1	1	0	0	0	0	0	1	1	0	0	0	0	1
ENSG00000085274	MYNN	myoneurin	1427	1407	1207	1451	1441	1417	1425	1345	1158	1212	1119	1017	1759	1118
ENSG00000085276	MECOM	MDS1 and EVI1 complex locus	1500	1542	1502	1473	1773	1637	1792	1588	1204	1256	1455	1481	2486	1568
ENSG00000085365	SCAMP1	secretory carrier membrane protein 1	5004	4925	4245	5137	5515	5101	5065	4525	4216	4239	4204	3846	6252	4246
ENSG00000085377	PREP	prolyl endopeptidase	2273	2217	1963	2178	2225	2276	2165	2143	1999	2249	1947	1790	3054	2103
ENSG00000085382	HACE1	HECT domain and ankyrin repeat containing E3 ubiquitin protein ligase 1	751	726	655	645	717	665	711	638	523	540	509	493	804	556
ENSG00000085415	SEH1L	SEH1-like nucleoporin	3453	3304	2801	2993	3370	3003	3011	3034	2828	3056	2339	2146	3748	2748
ENSG00000085433	WDR47	WD repeat domain 47	2234	2235	1674	1971	2238	1965	2095	1799	1397	1521	1536	1317	2288	1617
ENSG00000085449	WDFY1	WD repeat and FYVE domain containing 1	4794	4908	3967	4470	4838	4347	4628	4306	3736	3924	3897	3649	5643	4202
ENSG00000085465	OVGP1	oviductal glycoprotein 1, 120kDa	63	89	45	57	67	56	63	61	54	52	43	49	86	49
ENSG00000085491	SLC25A24	solute carrier family 25 (mitochondrial carrier; phosphate carrier), member 24	8024	7865	6177	7181	7726	6989	7227	6914	5865	6307	5631	5210	8698	5712
ENSG00000085511	MAP3K4	mitogen-activated protein kinase kinase kinase 4	1097	1129	1005	998	1044	1004	1033	1072	981	1105	912	897	1392	1044
ENSG00000085514	PILRA	paired immunoglobin-like type 2 receptor alpha	24	21	31	26	28	27	31	17	19	18	27	16	33	22
ENSG00000085552	IGSF9	immunoglobulin superfamily, member 9	1076	1103	813	1058	1141	1023	981	951	725	881	756	646	1021	753
ENSG00000085563	ABCB1	ATP-binding cassette, sub-family B (MDR/TAP), member 1	2	0	1	0	0	0	0	0	0	0	0	0	0	0
ENSG00000085644	ZNF213	zinc finger protein 213	926	937	696	754	887	790	849	753	521	653	536	462	829	569
ENSG00000085662	AKR1B1	aldo-keto reductase family 1, member B1 (aldose reductase)	5066	4969	3561	4186	4328	4055	4529	4423	3614	3910	3241	2789	5204	3541
ENSG00000085719	CPNE3	copine III	15444	15218	12775	15211	15797	14361	15100	14361	13893	13986	12430	11706	18909	13364
ENSG00000085721	RRN3	RRN3 homolog, RNA polymerase I transcription factor	4000	3924	3265	3433	3676	3504	3659	3745	3109	3624	3074	2761	4785	3503
ENSG00000085733	CTTN	cortactin	71526	71320	63478	58064	62167	59590	70362	67438	57258	62878	46033	43038	77587	53910
ENSG00000085741	WNT11	wingless-type MMTV integration site family, member 11	2	2	1	2	5	6	2	4	4	1	4	1	1	0
ENSG00000085760	MTIF2	mitochondrial translational initiation factor 2	3458	3362	2459	3002	3301	3024	3105	3107	2393	2742	2445	2150	3690	2476
ENSG00000085788	DDHD2	DDHD domain containing 2	4052	4070	3272	3396	3824	3524	3610	3680	3348	3583	2902	2629	4261	3209
ENSG00000085831	TTC39A	tetratricopeptide repeat domain 39A	1112	1028	774	947	991	919	939	896	664	759	732	650	1005	724
ENSG00000085832	EPS15	epidermal growth factor receptor pathway substrate 15	4192	4065	3508	3820	4121	3753	3845	3529	3183	3438	3103	2708	4830	3237
ENSG00000085840	ORC1	origin recognition complex, subunit 1	709	760	556	561	561	626	647	745	798	871	629	602	989	897
ENSG00000085871	MGST2	microsomal glutathione S-transferase 2	1178	1128	939	1115	1172	1110	1045	1121	928	1086	979	879	1424	910
ENSG00000085872	CHERP	calcium homeostasis endoplasmic reticulum protein	3690	3683	3268	3200	3608	3578	3881	3366	3265	3608	2829	2599	4319	3283
ENSG00000085978	ATG16L1	autophagy related 16-like 1	3052	2879	2466	2568	2763	2491	2933	2746	2021	2489	2114	1779	3186	2265
ENSG00000085982	USP40	ubiquitin specific peptidase 40	2947	2845	2371	2578	2707	2584	2606	2608	1929	2148	1821	1587	2693	1876
ENSG00000085998	POMGNT1	protein O-linked mannose N-acetylglucosaminyltransferase 1 (beta 1,2-)	4470	4225	3310	3803	4048	3795	3988	3876	3137	3467	2709	2445	3900	2803
ENSG00000085999	RAD54L	RAD54-like (S. cerevisiae)	508	547	411	467	518	480	508	493	404	471	388	389	618	487
ENSG00000086015	MAST2	microtubule associated serine/threonine kinase 2	5494	5576	4656	4814	5133	5089	5516	4943	3916	4836	3432	3188	4912	3658
ENSG00000086061	DNAJA1	DnaJ (Hsp40) homolog, subfamily A, member 1	14107	14128	11265	11435	11701	12087	12213	13611	12526	14136	9686	8964	15813	11855
ENSG00000086062	B4GALT1	UDP-Gal:betaGlcNAc beta 1,4- galactosyltransferase, polypeptide 1	41850	42227	35750	37080	40233	37571	40041	38348	32249	34316	30546	26988	46634	32483
ENSG00000086065	CHMP5	charged multivesicular body protein 5	3513	3219	2559	3120	3473	3012	3210	2999	2388	2553	2448	2112	3988	2362
ENSG00000086102	NFX1	nuclear transcription factor, X-box binding 1	3209	3098	2634	2736	3214	2905	3022	2937	2763	3183	2866	2578	4370	3147
ENSG00000086159	AQP6	aquaporin 6, kidney specific	10	5	14	7	7	7	12	7	5	5	9	4	10	12
ENSG00000086189	DIMT1	DIM1 dimethyladenosine transferase 1 homolog	1889	1921	1624	1754	1882	1890	1896	1758	1598	1679	1458	1378	2301	1613
ENSG00000086200	IPO11	importin 11	2033	2020	1600	1943	2052	1950	1838	1858	1659	1796	1666	1556	2394	1741
ENSG00000086205	FOLH1	folate hydrolase (prostate-specific membrane antigen) 1	1	0	0	0	0	0	0	0	0	0	0	0	0	0
ENSG00000086232	EIF2AK1	eukaryotic translation initiation factor 2-alpha kinase 1	20257	20287	15613	17859	18699	17387	18671	17888	15155	16600	14211	12606	22540	15255
ENSG00000086288	NME8	NME/NM23 family member 8	0	0	0	0	0	0	0	0	0	0	0	0	0	0
ENSG00000086289	EPDR1	ependymin related 1	0	0	0	0	0	0	0	0	0	0	0	0	0	0
ENSG00000086300	SNX10	sorting nexin 10	2888	2866	2256	2786	2899	2654	2541	2580	2224	2325	2072	1937	3282	2122
ENSG00000086475	SEPHS1	selenophosphate synthetase 1	3438	3231	2584	2795	3103	2753	3066	2919	2370	2687	2133	1893	3249	2303
ENSG00000086504	MRPL28	mitochondrial ribosomal protein L28	2463	2142	1589	1765	2083	1940	1947	2000	1580	1837	1422	1222	2053	1457
ENSG00000086506	HBQ1	hemoglobin, theta 1	1	2	0	0	0	0	0	0	0	0	0	0	1	0
ENSG00000086544	ITPKC	inositol-trisphosphate 3-kinase C	1862	1854	1765	1919	2023	1602	2066	1688	1152	1319	1330	1171	1976	1588
ENSG00000086548	CEACAM6	carcinoembryonic antigen-related cell adhesion molecule 6 (non-specific cross reacting antigen)	2	1	2	1	1	0	3	2	0	1	0	2	1	1
ENSG00000086570	FAT2	FAT atypical cadherin 2	5293	5275	4943	5410	5931	5394	6024	5448	4645	5311	6114	4686	7141	6091
ENSG00000086589	RBM22	RNA binding motif protein 22	2678	2786	2177	2502	2808	2430	2512	2497	2051	2197	2069	1820	3026	2113
ENSG00000086598	TMED2	transmembrane emp24 domain trafficking protein 2	19729	19255	14874	17338	18116	16809	17446	17364	15674	15806	13888	12459	21937	14839
ENSG00000086619	ERO1B	endoplasmic reticulum oxidoreductase beta	1178	1109	828	1013	1109	875	942	897	583	661	705	639	1012	668
ENSG00000086666	ZFAND6	zinc finger, AN1-type domain 6	2593	2532	1966	2501	2708	2505	2338	2156	1957	1931	1969	1734	2931	1907
ENSG00000086696	HSD17B2	hydroxysteroid (17-beta) dehydrogenase 2	15	19	14	21	12	13	14	16	13	11	11	13	13	10
ENSG00000086712	TXLNG	taxilin gamma	3275	3492	3024	3218	3368	3584	3287	3114	2780	3481	2481	2352	3589	2519
ENSG00000086717	PPEF1	protein phosphatase, EF-hand calcium binding domain 1	1	0	0	3	0	0	3	1	2	5	2	0	0	1
ENSG00000086730	LAT2	linker for activation of T cells family, member 2	65	50	45	51	35	39	40	55	42	44	37	25	48	36
ENSG00000086758	HUWE1	HECT, UBA and WWE domain containing 1, E3 ubiquitin protein ligase	20088	20169	18271	18400	20846	17709	23125	20268	16104	18112	22731	16880	28423	23203
ENSG00000086827	ZW10	zw10 kinetochore protein	1387	1423	1048	1137	1259	1316	1254	1319	1082	1213	1023	1088	1702	1168
ENSG00000086848	ALG9	ALG9, alpha-1,2-mannosyltransferase	298	268	226	244	266	273	245	274	237	290	201	166	301	236
ENSG00000086967	MYBPC2	myosin binding protein C, fast type	2	1	1	0	3	1	8	2	1	4	0	0	3	1
ENSG00000086991	NOX4	NADPH oxidase 4	0	0	1	0	1	0	0	0	0	0	0	0	1	0
ENSG00000087008	ACOX3	acyl-CoA oxidase 3, pristanoyl	990	1013	852	848	861	899	960	935	760	823	673	576	990	751
ENSG00000087053	MTMR2	myotubularin related protein 2	2118	2125	1750	1893	2094	1907	2031	1974	1698	1820	1545	1465	2488	1787
ENSG00000087074	PPP1R15A	protein phosphatase 1, regulatory subunit 15A	1884	1689	2863	3157	2787	2776	3416	2913	1354	1617	3856	3387	6684	4981
ENSG00000087076	HSD17B14	hydroxysteroid (17-beta) dehydrogenase 14	13	19	26	18	27	15	21	21	12	23	20	8	20	11
ENSG00000087077	TRIP6	thyroid hormone receptor interactor 6	5388	5124	3899	4138	4624	4331	4734	4515	3635	4010	3202	2732	4899	3499
ENSG00000087085	ACHE	acetylcholinesterase (Yt blood group)	1	2	2	2	1	3	2	2	0	0	2	6	2	1
ENSG00000087086	FTL	ferritin, light polypeptide	32453	31327	24803	27851	30442	28694	31380	29705	24190	26415	24273	21077	35838	24194
ENSG00000087087	SRRT	serrate, RNA effector molecule	5056	4853	4097	3827	4091	4044	4639	4761	4060	4617	3509	3182	5683	4183
ENSG00000087088	BAX	BCL2-associated X protein	2539	2492	1912	2059	2210	2066	2471	2438	1800	2042	1674	1568	2782	1971
ENSG00000087095	NLK	nemo-like kinase	1072	1090	908	1073	1105	1070	1070	1092	918	1004	996	886	1526	1032
ENSG00000087111	PIGS	phosphatidylinositol glycan anchor biosynthesis, class S	6990	6845	5140	6285	6479	6217	6331	6404	5212	5874	5166	4632	7269	5093
ENSG00000087116	ADAMTS2	ADAM metallopeptidase with thrombospondin type 1 motif, 2	15	11	4	8	7	3	12	13	8	7	3	10	11	9
ENSG00000087128	TMPRSS11E	transmembrane protease, serine 11E	18	5	5	8	5	5	9	5	6	9	6	6	9	10
ENSG00000087152	ATXN7L3	ataxin 7-like 3	6571	6429	5166	5446	6158	5813	6110	5853	3934	4997	4003	3422	5689	3971
ENSG00000087157	PGS1	phosphatidylglycerophosphate synthase 1	1139	1208	1149	1086	1184	1146	1231	1193	928	1074	977	945	1542	1128
ENSG00000087191	PSMC5	proteasome (prosome, macropain) 26S subunit, ATPase, 5	5591	5577	4109	4512	4728	4613	5027	5182	4143	4737	3625	3361	5849	3976
ENSG00000087206	UIMC1	ubiquitin interaction motif containing 1	1961	1958	1425	1818	1908	1764	1794	1802	1510	1630	1478	1386	2354	1595
ENSG00000087237	CETP	cholesteryl ester transfer protein, plasma	3	2	2	2	4	2	1	3	0	1	0	2	1	3
ENSG00000087245	MMP2	matrix metallopeptidase 2	672	617	421	485	509	513	550	577	474	457	380	376	646	467
ENSG00000087250	MT3	metallothionein 3	1	1	0	1	0	2	0	1	1	0	1	0	2	1
ENSG00000087253	LPCAT2	lysophosphatidylcholine acyltransferase 2	3447	3438	2737	3249	3412	3134	3227	3034	3027	3273	2383	2330	3847	2760
ENSG00000087258	GNAO1	guanine nucleotide binding protein (G protein), alpha activating activity polypeptide O	2053	2028	1577	1942	2179	1939	2094	1899	1253	1632	1417	1157	1858	1417
ENSG00000087263	OGFOD1	2-oxoglutarate and iron-dependent oxygenase domain containing 1	2709	2680	2157	2382	2615	2544	2533	2532	2231	2516	2051	1825	3214	2226
ENSG00000087266	SH3BP2	SH3-domain binding protein 2	3186	2880	2581	2589	2905	2376	2859	2345	1798	2163	1306	1137	1822	1439
ENSG00000087269	NOP14	NOP14 nucleolar protein	3745	3763	3150	3249	3269	3339	3685	3625	3268	3838	2975	2668	4714	3408
ENSG00000087274	ADD1	adducin 1 (alpha)	8959	8866	7354	7828	8376	8023	8572	8264	6619	7474	6128	5225	9301	6591
ENSG00000087299	L2HGDH	L-2-hydroxyglutarate dehydrogenase	1946	1787	1445	1772	1932	1790	1719	1653	1460	1683	1305	1188	1922	1411
ENSG00000087301	TXNDC16	thioredoxin domain containing 16	1739	1802	1470	1678	1920	1639	1606	1538	1421	1475	1382	1274	2053	1507
ENSG00000087302	C14orf166	chromosome 14 open reading frame 166	4483	4335	3269	3975	4178	3941	4041	3994	3413	3788	3205	2964	4866	3322
ENSG00000087303	NID2	nidogen 2 (osteonidogen)	2	6	3	2	0	2	3	2	3	0	2	0	2	1
ENSG00000087338	GMCL1	germ cell-less, spermatogenesis associated 1	1442	1456	1123	1456	1566	1379	1345	1176	1056	1179	920	803	1375	931
ENSG00000087365	SF3B2	splicing factor 3b, subunit 2, 145kDa	14231	14259	11688	12169	13503	12977	14439	13982	10932	12723	11018	10154	16711	12084
ENSG00000087448	KLHL42	kelch-like family member 42	2199	2295	1939	1964	2177	1909	2150	1937	1630	1783	1274	1185	2143	1405
ENSG00000087460	GNAS	GNAS complex locus	12483	11998	9290	10416	11044	10450	11313	11272	8853	10172	8724	7821	12933	9378
ENSG00000087470	DNM1L	dynamin 1-like	4684	4874	4030	4364	4612	4383	4559	4526	3976	4290	3558	3494	5947	4274
ENSG00000087494	PTHLH	parathyroid hormone-like hormone	55	53	37	39	53	52	56	45	45	73	74	74	101	88
ENSG00000087495	PHACTR3	phosphatase and actin regulator 3	2	3	4	4	4	8	4	3	5	6	4	4	5	1
ENSG00000087502	ERGIC2	ERGIC and golgi 2	2263	2175	1818	2083	2068	2054	2053	1940	1884	1965	1596	1604	2588	1696
ENSG00000087510	TFAP2C	transcription factor AP-2 gamma (activating enhancer binding protein 2 gamma)	866	963	742	890	984	758	855	810	548	567	487	449	802	517
ENSG00000087586	AURKA	aurora kinase A	1806	1794	1255	1415	1729	1543	1529	1766	1355	1571	1268	1216	1943	1488
ENSG00000087589	CASS4	Cas scaffolding protein family member 4	4	3	1	2	4	4	1	6	6	2	2	1	3	2
ENSG00000087842	PIR	pirin (iron-binding nuclear protein)	1303	1274	871	1203	1315	1216	1150	1258	917	1062	965	896	1349	944
ENSG00000087884	AAMDC	adipogenesis associated, Mth938 domain containing	153	152	95	127	156	140	133	128	113	117	109	105	170	90
ENSG00000087903	RFX2	regulatory factor X, 2 (influences HLA class II expression)	385	397	321	323	410	361	341	333	264	328	253	240	367	271
ENSG00000087995	METTL2A	methyltransferase like 2A	1460	1324	1114	1318	1434	1379	1277	1258	1074	1103	908	820	1247	889
ENSG00000088002	SULT2B1	sulfotransferase family, cytosolic, 2B, member 1	565	525	443	467	506	455	505	491	410	490	361	351	546	382
ENSG00000088035	ALG6	ALG6, alpha-1,3-glucosyltransferase	875	898	719	855	826	903	752	828	664	754	670	607	914	629
ENSG00000088038	CNOT3	CCR4-NOT transcription complex, subunit 3	2489	2578	1965	2179	2454	2136	2343	2068	1594	1841	1561	1406	2553	1729
ENSG00000088053	GP6	glycoprotein VI (platelet)	1	2	3	4	5	3	3	3	3	3	3	3	4	2
ENSG00000088179	PTPN4	protein tyrosine phosphatase, non-receptor type 4 (megakaryocyte)	1845	1809	1804	1939	1784	1844	1845	1793	1722	1785	1431	1335	2222	1577
ENSG00000088205	DDX18	DEAD (Asp-Glu-Ala-Asp) box polypeptide 18	6693	6559	5587	6048	6227	6202	6224	6344	5926	6322	5349	4962	8421	5897
ENSG00000088247	KHSRP	KH-type splicing regulatory protein	17508	17790	14514	14055	16286	14957	16693	15136	13768	14988	11662	10860	18739	13539
ENSG00000088256	GNA11	guanine nucleotide binding protein (G protein), alpha 11 (Gq class)	6342	6302	5023	4938	5994	5469	5824	5212	4403	4841	3490	3080	4884	3653
ENSG00000088280	ASAP3	ArfGAP with SH3 domain, ankyrin repeat and PH domain 3	2935	2927	2303	2744	3048	2668	2867	2603	1567	2023	2046	1668	2722	1828
ENSG00000088298	EDEM2	ER degradation enhancer, mannosidase alpha-like 2	2128	2153	1516	1994	1937	1862	1933	1974	1503	1748	1328	1263	2083	1458
ENSG00000088305	DNMT3B	DNA (cytosine-5-)-methyltransferase 3 beta	475	389	382	384	393	357	413	398	304	379	261	252	443	315
ENSG00000088320	REM1	RAS (RAD and GEM)-like GTP-binding 1	0	0	0	0	0	0	0	0	0	0	0	0	0	0
ENSG00000088325	TPX2	TPX2, microtubule-associated	15023	15405	11305	12984	14746	13223	13102	13198	10548	11809	11080	9850	16356	12447
ENSG00000088356	PDRG1	p53 and DNA-damage regulated 1	2765	2768	2051	2204	2352	2204	2555	2472	2021	2256	1655	1563	2720	1928
ENSG00000088367	EPB41L1	erythrocyte membrane protein band 4.1-like 1	6849	7050	5941	6130	6641	6182	6903	6331	4317	5311	5077	4370	7601	5041
ENSG00000088386	SLC15A1	solute carrier family 15 (oligopeptide transporter), member 1	1	3	2	1	1	0	2	2	1	0	2	0	0	0
ENSG00000088387	DOCK9	dedicator of cytokinesis 9	4443	4636	4350	4391	4989	4565	4924	4385	3758	4275	3985	3666	5468	4238
ENSG00000088448	ANKRD10	ankyrin repeat domain 10	2564	2620	2467	2479	2492	2290	2422	2251	2086	2205	1764	1547	2877	2056
ENSG00000088451	TGDS	TDP-glucose 4,6-dehydratase	1192	1170	916	1082	1139	976	1004	1012	749	850	774	750	1117	776
ENSG00000088538	DOCK3	dedicator of cytokinesis 3	15	12	10	11	8	9	15	13	7	9	7	7	9	14
ENSG00000088543	C3orf18	chromosome 3 open reading frame 18	372	408	315	350	400	340	387	327	227	319	277	196	347	237
ENSG00000088682	COQ9	coenzyme Q9	3171	3075	2210	2842	2920	2773	2883	2850	2053	2475	2178	1912	3185	2176
ENSG00000088726	TMEM40	transmembrane protein 40	403	413	327	395	402	307	363	376	274	327	288	264	457	341
ENSG00000088727	KIF9	kinesin family member 9	387	394	297	316	370	330	420	358	340	328	274	260	454	311
ENSG00000088756	ARHGAP28	Rho GTPase activating protein 28	0	1	3	0	3	0	2	1	0	1	1	2	3	1
ENSG00000088766	CRLS1	cardiolipin synthase 1	2522	2736	2022	2352	2455	2269	2275	2269	2145	2282	1882	1746	2898	2088
ENSG00000088782	DEFB127	defensin, beta 127	0	0	0	0	0	0	0	0	0	0	0	0	0	0
ENSG00000088808	PPP1R13B	protein phosphatase 1, regulatory subunit 13B	1289	1329	1095	1038	1174	1176	1249	1253	957	1083	1214	1025	1870	1265
ENSG00000088812	ATRN	attractin	9935	10430	8804	8756	10124	9750	10128	9600	8315	9192	8207	7377	11273	8720
ENSG00000088826	SMOX	spermine oxidase	2919	2733	2452	2264	2470	2094	2935	2574	1516	1639	1784	1441	3001	1848
ENSG00000088827	SIGLEC1	sialic acid binding Ig-like lectin 1, sialoadhesin	21	9	15	14	22	13	24	21	13	8	12	15	22	16
ENSG00000088832	FKBP1A	FK506 binding protein 1A, 12kDa	16213	15686	12437	14115	14848	14296	14140	14383	12639	13408	11335	10071	17614	11533
ENSG00000088833	NSFL1C	NSFL1 (p97) cofactor (p47)	6805	6497	5268	5711	5975	5748	6387	6458	5149	5906	4732	4201	7655	5354
ENSG00000088836	SLC4A11	solute carrier family 4, sodium borate transporter, member 11	1366	1400	1301	1170	1173	1169	1298	1316	1090	1230	1034	959	1647	1196
ENSG00000088854	C20orf194	chromosome 20 open reading frame 194	1844	1863	1465	1682	1770	1602	1627	1600	1241	1372	1217	1148	1793	1226
ENSG00000088876	ZNF343	zinc finger protein 343	1214	1201	910	927	1041	1062	1131	1138	1054	1182	1152	1074	1905	1351
ENSG00000088881	EBF4	early B-cell factor 4	2	3	1	1	3	0	4	4	2	2	3	4	5	2
ENSG00000088882	CPXM1	carboxypeptidase X (M14 family), member 1	0	0	0	0	1	1	2	0	0	3	1	0	1	1
ENSG00000088888	MAVS	mitochondrial antiviral signaling protein	16934	17664	15984	15586	16953	16449	17343	15832	13219	15249	9392	8572	12154	9578
ENSG00000088899		Leucine zipper putative tumor suppressor 3	2080	1993	1793	1798	2089	1957	2097	1835	1285	1528	1286	1061	1741	1252
ENSG00000088926	F11	coagulation factor XI	0	0	0	0	0	0	0	0	0	0	0	0	1	0
ENSG00000088930	XRN2	5'-3' exoribonuclease 2	5086	4973	3893	4310	4819	4456	4867	4672	4184	4500	3821	3544	6064	4291
ENSG00000088970	KIZ	kizuna centrosomal protein	779	771	576	695	895	646	708	647	392	468	515	436	753	448
ENSG00000088986	DYNLL1	dynein, light chain, LC8-type 1	8077	8163	6328	8179	8044	8168	7143	7725	7982	9383	6764	6116	9543	6712
ENSG00000088992	TESC	tescalcin	1	1	0	0	0	1	1	0	1	1	1	1	0	0
ENSG00000089006	SNX5	sorting nexin 5	3741	3672	2971	3421	3661	3341	3296	3290	2811	3112	2559	2381	3790	2730
ENSG00000089009	RPL6	ribosomal protein L6	4262	4178	3159	3490	3503	3355	3786	3961	3070	3326	2649	2484	4359	2924
ENSG00000089012	SIRPG	signal-regulatory protein gamma	5	6	0	4	5	0	4	2	2	4	2	2	2	7
ENSG00000089022	MAPKAPK5	mitogen-activated protein kinase-activated protein kinase 5	1482	1575	1332	1383	1475	1375	1524	1491	1294	1415	1126	1045	1865	1366
ENSG00000089041	P2RX7	purinergic receptor P2X, ligand gated ion channel, 7	19	24	11	11	15	8	16	11	7	9	12	3	12	6
ENSG00000089048	ESF1	ESF1 nucleolar pre-rRNA processing protein homolog	1929	1912	1571	1657	1875	1789	1773	1857	1489	1981	1608	1485	2471	1674
ENSG00000089050	RBBP9	retinoblastoma binding protein 9	2715	2743	2214	2481	2547	2475	2517	2505	2191	2294	1887	1737	2822	1995
ENSG00000089053	ANAPC5	anaphase promoting complex subunit 5	7477	7314	5671	6197	6399	6018	6724	6669	5860	6397	4938	4684	7630	5659
ENSG00000089057	SLC23A2	solute carrier family 23 (ascorbic acid transporter), member 2	8011	7928	6915	6537	6917	6587	7327	7097	5984	6933	3923	3758	5685	4408
ENSG00000089060	SLC8B1	solute carrier family 8 (sodium/lithium/calcium exchanger), member B1	3467	3481	3012	2764	2964	2916	3219	3283	2761	3003	2044	1907	3202	2237
ENSG00000089063	TMEM230	transmembrane protein 230	7720	7558	5801	7131	7506	7123	6865	6828	5931	6346	5499	5111	8173	5535
ENSG00000089091	DZANK1	double zinc ribbon and ankyrin repeat domains 1	174	180	153	170	156	169	165	161	147	132	109	129	212	163
ENSG00000089094	KDM2B	lysine (K)-specific demethylase 2B	2342	2297	1970	1909	2159	2112	2178	2341	1873	2112	1604	1512	2502	1790
ENSG00000089101	CFAP61	cilia and flagella associated protein 61	9	16	9	8	7	9	3	6	7	6	8	6	7	12
ENSG00000089116	LHX5	LIM homeobox 5	2	0	0	5	1	1	1	1	0	2	1	0	0	0
ENSG00000089123	TASP1	taspase, threonine aspartase, 1	835	794	648	626	643	692	758	778	581	668	678	603	1048	741
ENSG00000089127	OAS1	2'-5'-oligoadenylate synthetase 1, 40/46kDa	1275	1259	894	1385	1702	2721	1679	1365	1385	1482	1319	1062	2311	1021
ENSG00000089154	GCN1	GCN1 eIF2 alpha kinase activator homolog	9013	9230	8356	7240	8159	7992	9763	9166	7956	9232	6069	5249	8411	6706
ENSG00000089157	RPLP0	ribosomal protein, large, P0	18316	17894	13023	14817	15411	14377	16104	16765	12794	12987	12373	10151	19503	13451
ENSG00000089159	PXN	paxillin	12176	11689	9439	9626	10454	9572	10890	10214	8346	9411	7773	6692	11351	8521
ENSG00000089163	SIRT4	sirtuin 4	54	56	32	34	40	53	46	53	40	54	38	38	58	43
ENSG00000089169	RPH3A	rabphilin 3A	1	3	1	0	1	1	1	0	3	0	0	0	2	0
ENSG00000089177	KIF16B	kinesin family member 16B	1219	1221	948	1037	1234	1095	1106	1037	838	894	1029	905	1506	1049
ENSG00000089195	TRMT6	tRNA methyltransferase 6	4511	4439	3694	3945	4278	4264	4318	4307	3259	4185	3125	3041	4906	3258
ENSG00000089199	CHGB	chromogranin B	0	0	2	0	0	1	2	1	0	3	0	0	3	0
ENSG00000089220	PEBP1	phosphatidylethanolamine binding protein 1	10235	9962	7622	8104	8904	8399	8926	9012	7797	8223	6773	6058	10366	7206
ENSG00000089225	TBX5	T-box 5	0	0	0	0	0	0	0	0	0	0	0	0	1	0
ENSG00000089234	BRAP	BRCA1 associated protein	1567	1604	1283	1417	1468	1436	1498	1394	1285	1402	1276	1175	1988	1370
ENSG00000089248	ERP29	endoplasmic reticulum protein 29	7242	7224	5251	5981	6479	6096	6584	6518	5167	5614	4985	4547	7961	5435
ENSG00000089250	NOS1	nitric oxide synthase 1 (neuronal)	1	1	1	3	0	1	1	2	2	0	1	2	1	1
ENSG00000089280	FUS	FUS RNA binding protein	9275	9817	9174	7601	8081	8124	9761	9805	8304	9628	6366	6291	12642	8216
ENSG00000089289	IGBP1	immunoglobulin (CD79A) binding protein 1	2486	2453	1708	2190	2341	2234	2280	2298	1721	1919	1861	1727	2847	1917
ENSG00000089327	FXYD5	FXYD domain containing ion transport regulator 5	15348	14808	11294	12934	13241	13270	14346	13727	11365	13551	11090	9528	16415	10923
ENSG00000089335	ZNF302	zinc finger protein 302	729	681	568	714	728	691	559	538	589	693	399	411	610	444
ENSG00000089351	GRAMD1A	GRAM domain containing 1A	1249	1196	952	1185	1315	1160	1219	1032	864	967	927	777	1313	940
ENSG00000089356	FXYD3	FXYD domain containing ion transport regulator 3	7479	7194	5663	7409	7569	7049	7082	7116	5941	6630	5723	4904	8307	5616
ENSG00000089472	HEPH	hephaestin	0	0	0	0	0	0	1	0	0	0	0	0	0	1
ENSG00000089486	CDIP1	cell death-inducing p53 target 1	1872	1930	1546	1829	1779	1855	1783	1780	1394	1774	1372	1268	1920	1408
ENSG00000089505	CMTM1	CKLF-like MARVEL transmembrane domain containing 1	136	154	98	99	126	138	134	115	113	91	65	67	133	104
ENSG00000089558	KCNH4	potassium channel, voltage gated eag related subfamily H, member 4	0	0	0	0	0	0	0	1	1	1	0	0	1	1
ENSG00000089597	GANAB	glucosidase, alpha; neutral AB	41488	40594	31814	33858	37544	34998	40107	38618	29374	33371	30248	26322	45531	33235
ENSG00000089639	GMIP	GEM interacting protein	1381	1300	1152	1230	1326	1296	1408	1216	1048	1200	956	886	1432	1018
ENSG00000089682	RBM41	RNA binding motif protein 41	922	965	881	838	975	940	956	826	829	920	860	790	1312	858
ENSG00000089685	BIRC5	baculoviral IAP repeat containing 5	4199	3946	2677	3105	3522	3168	3331	3616	3030	3200	2600	2343	4125	3084
ENSG00000089692	LAG3	lymphocyte-activation gene 3	15	15	12	11	12	8	11	10	7	5	6	7	3	3
ENSG00000089693	MLF2	myeloid leukemia factor 2	15208	14679	11458	12476	13394	12382	13523	13778	10941	12143	9849	8544	15329	10744
ENSG00000089723	OTUB2	OTU deubiquitinase, ubiquitin aldehyde binding 2	616	667	480	499	488	557	539	571	489	599	396	369	581	444
ENSG00000089737	DDX24	DEAD (Asp-Glu-Ala-Asp) box helicase 24	7016	7096	6058	5973	6523	6711	7034	6977	6336	7356	6222	5841	9796	7208
ENSG00000089775	ZBTB25	zinc finger and BTB domain containing 25	1851	1925	1783	1863	2038	2000	1901	1730	1877	1970	1578	1512	2412	1893
ENSG00000089818	NECAP1	NECAP endocytosis associated 1	1438	1479	1230	1351	1379	1342	1375	1320	1130	1235	1004	850	1509	1045
ENSG00000089820	ARHGAP4	Rho GTPase activating protein 4	379	393	321	299	386	297	352	320	286	273	254	197	375	250
ENSG00000089847	ANKRD24	ankyrin repeat domain 24	58	53	42	42	48	33	51	45	28	32	38	28	60	36
ENSG00000089876	DHX32	DEAH (Asp-Glu-Ala-His) box polypeptide 32	4227	4216	3411	3861	4101	3986	4158	3970	3545	3877	3420	3232	5320	3609
ENSG00000089902	RCOR1	REST corepressor 1	5487	5507	4853	4986	5584	5427	5509	5184	3429	3960	4282	3603	6120	4193
ENSG00000089916	GPATCH2L	G patch domain containing 2-like	2498	2422	2224	2420	2841	2486	2461	2068	1776	1870	1760	1457	2299	1692
ENSG00000090006	LTBP4	latent transforming growth factor beta binding protein 4	5125	5005	4424	4233	5006	4280	5059	4367	3942	4213	3235	2831	4786	3503
ENSG00000090013	BLVRB	biliverdin reductase B	6940	6475	4691	5543	5942	5562	6167	6108	4566	5238	4699	4094	6444	4645
ENSG00000090020	SLC9A1	solute carrier family 9, subfamily A (NHE1, cation proton antiporter 1), member 1	7325	7555	5988	6482	6902	6283	7381	6864	5192	6307	5780	4808	8530	6112
ENSG00000090054	SPTLC1	serine palmitoyltransferase, long chain base subunit 1	4465	4317	3473	4034	4243	3969	4102	3901	3481	3626	3184	2910	4954	3321
ENSG00000090060	PAPOLA	poly(A) polymerase alpha	10647	10596	8568	9560	10840	10203	10215	9657	8210	8762	7797	7085	11929	8123
ENSG00000090061	CCNK	cyclin K	709	736	632	653	693	684	750	615	540	664	602	515	825	575
ENSG00000090097	PCBP4	poly(rC) binding protein 4	1628	1577	1213	1405	1537	1465	1492	1521	1218	1464	1261	1116	1787	1273
ENSG00000090104	RGS1	regulator of G-protein signaling 1	0	0	0	0	0	0	0	0	0	0	0	0	0	0
ENSG00000090238	YPEL3	yippee-like 3	1210	1170	949	1070	1207	995	1096	919	786	747	771	643	1105	685
ENSG00000090263	MRPS33	mitochondrial ribosomal protein S33	1778	1763	1230	1658	1743	1514	1598	1574	1256	1427	1231	1132	1906	1263
ENSG00000090266	NDUFB2	NADH dehydrogenase (ubiquinone) 1 beta subcomplex, 2, 8kDa	2098	2084	1466	1714	1937	1713	1824	1840	1494	1665	1362	1243	2203	1482
ENSG00000090273	NUDC	nudC nuclear distribution protein	5102	4814	3700	3841	4313	4187	4525	4672	4179	4854	3439	3293	5478	3912
ENSG00000090316	MAEA	macrophage erythroblast attacher	2849	2827	2294	2432	2730	2457	2659	2616	2131	2406	1701	1647	2681	1913
ENSG00000090339	ICAM1	intercellular adhesion molecule 1	6824	6278	6138	5263	5654	5689	7360	5740	5335	5766	6052	5209	10543	7135
ENSG00000090372	STRN4	striatin, calmodulin binding protein 4	7600	7144	5857	6068	6811	6266	7171	6821	5054	6057	5000	4423	7470	5403
ENSG00000090376	IRAK3	interleukin-1 receptor-associated kinase 3	0	2	2	2	1	1	3	1	0	3	1	1	2	0
ENSG00000090382	LYZ	lysozyme	18	26	21	15	19	15	27	21	23	21	14	11	25	12
ENSG00000090402	SI	sucrase-isomaltase (alpha-glucosidase)	0	0	0	0	0	0	0	0	0	0	1	0	0	0
ENSG00000090432	MUL1	mitochondrial E3 ubiquitin protein ligase 1	5826	5578	4515	5024	5187	5158	5550	5607	3854	4635	3573	3266	5542	3860
ENSG00000090447	TFAP4	transcription factor AP-4 (activating enhancer binding protein 4)	936	872	801	750	821	1005	851	968	1063	1201	887	872	1540	1213
ENSG00000090470	PDCD7	programmed cell death 7	1405	1485	1226	1166	1406	1522	1416	1396	1216	1281	1074	998	1679	1203
ENSG00000090487	SPG21	spastic paraplegia 21 (autosomal recessive, Mast syndrome)	5177	5114	4004	4660	5070	4884	4855	4675	4291	4406	3925	3584	6103	4032
ENSG00000090512	FETUB	fetuin B	2	2	0	1	3	1	0	1	0	0	1	0	0	0
ENSG00000090520	DNAJB11	DnaJ (Hsp40) homolog, subfamily B, member 11	9229	9021	6401	7742	8491	7567	7857	7630	6016	6816	5808	5160	9029	5993
ENSG00000090530	P3H2	prolyl 3-hydroxylase 2	2817	2801	2157	2550	2625	2558	2582	2489	2164	2333	1935	1638	2839	1949
ENSG00000090534	THPO	thrombopoietin	0	1	0	0	1	0	0	1	0	0	0	1	0	0
ENSG00000090539	CHRD	chordin	7	9	4	9	4	3	5	4	6	3	5	4	1	5
ENSG00000090554	FLT3LG	fms-related tyrosine kinase 3 ligand	19	13	13	13	19	11	21	13	16	12	15	15	23	15
ENSG00000090565	RAB11FIP3	RAB11 family interacting protein 3 (class II)	1740	1699	1498	1414	1613	1585	1703	1591	1234	1455	1120	959	1542	1180
ENSG00000090581	GNPTG	N-acetylglucosamine-1-phosphate transferase, gamma subunit	1468	1374	1131	1315	1335	1320	1454	1291	1006	1162	1021	902	1570	1028
ENSG00000090612	ZNF268	zinc finger protein 268	1134	1132	949	1111	1169	1103	1058	1016	837	923	862	760	1228	772
ENSG00000090615	GOLGA3	golgin A3	5591	5560	4743	4244	5384	4808	5532	4756	3372	3887	2822	2437	4136	3360
ENSG00000090621	PABPC4	poly(A) binding protein, cytoplasmic 4 (inducible form)	16114	16155	13425	13703	15146	13964	15742	15176	12680	14253	12026	10992	18495	13205
ENSG00000090659	CD209	CD209 molecule	14	17	12	14	12	13	20	10	6	10	10	12	28	12
ENSG00000090661	CERS4	ceramide synthase 4	51	46	38	58	68	58	54	63	51	50	41	28	59	43
ENSG00000090674	MCOLN1	mucolipin 1	684	621	540	557	590	563	615	576	442	565	428	400	635	467
ENSG00000090686	USP48	ubiquitin specific peptidase 48	3193	3170	2707	3052	3253	3063	2997	2806	2296	2751	2426	2331	3517	2414
ENSG00000090776	EFNB1	ephrin-B1	7215	6879	5210	5819	6555	6134	6785	6216	5310	5611	4391	3982	6959	4680
ENSG00000090857	PDPR	pyruvate dehydrogenase phosphatase regulatory subunit	2174	2155	1820	1832	2005	1850	2078	1874	1477	1805	1539	1205	2025	1480
ENSG00000090861	AARS	alanyl-tRNA synthetase	20580	21080	16077	19272	22010	18980	20470	18384	10616	14486	15981	12985	21495	13725
ENSG00000090863	GLG1	golgi glycoprotein 1	20277	20122	16794	17404	19656	18311	20117	18683	15623	17395	15029	13153	22428	16117
ENSG00000090889	KIF4A	kinesin family member 4A	1458	1417	1063	1156	1339	1186	1217	1299	925	1032	1071	939	1558	1237
ENSG00000090905	TNRC6A	trinucleotide repeat containing 6A	3771	3843	3244	3089	3530	3136	3416	3114	3103	3540	2254	2296	3455	2534
ENSG00000090924	PLEKHG2	pleckstrin homology domain containing, family G (with RhoGef domain) member 2	940	981	816	819	845	784	923	794	650	742	638	475	871	692
ENSG00000090932	DLL3	delta-like 3 (Drosophila)	4	1	3	1	3	2	7	3	2	1	0	1	0	1
ENSG00000090971	NAT14	N-acetyltransferase 14 (GCN5-related, putative)	523	505	381	419	501	428	472	478	343	372	334	323	536	389
ENSG00000090975	PITPNM2	phosphatidylinositol transfer protein, membrane-associated 2	698	740	724	673	774	836	786	722	741	892	671	660	1057	882
ENSG00000090989	EXOC1	exocyst complex component 1	2891	3018	2334	2807	2854	2870	2676	2630	2002	2364	2228	1893	3257	2066
ENSG00000091009	RBM27	RNA binding motif protein 27	1715	1614	1515	1623	1847	1768	1772	1823	1318	1459	1676	1537	2375	1703
ENSG00000091010	POU4F3	POU class 4 homeobox 3	1	0	2	1	5	3	2	7	1	1	2	4	2	2
ENSG00000091039	OSBPL8	oxysterol binding protein-like 8	5259	5368	4686	5093	5553	5085	5351	4884	4624	4664	4456	4090	6568	4734
ENSG00000091073	DTX2	deltex 2, E3 ubiquitin ligase	1405	1336	1044	1111	1294	1177	1374	1167	860	958	877	786	1323	1013
ENSG00000091106	NLRC4	NLR family, CARD domain containing 4	33	27	26	33	24	24	26	39	24	31	22	20	27	21
ENSG00000091127	PUS7	pseudouridylate synthase 7 (putative)	2588	2689	2271	2168	2389	2479	2564	2446	2727	2988	2168	2138	3464	2627
ENSG00000091128	LAMB4	laminin, beta 4	2	0	0	0	2	3	0	1	1	1	0	0	2	0
ENSG00000091129	NRCAM	neuronal cell adhesion molecule	1	2	0	5	1	4	1	2	3	3	1	1	2	2
ENSG00000091136	LAMB1	laminin, beta 1	13045	12919	11750	10707	12557	11926	13849	13004	10835	12246	10641	9798	16523	12204
ENSG00000091137	SLC26A4	solute carrier family 26 (anion exchanger), member 4	42	44	44	50	53	35	45	41	27	48	25	34	41	29
ENSG00000091138	SLC26A3	solute carrier family 26 (anion exchanger), member 3	0	3	0	0	1	3	0	3	0	0	0	0	1	1
ENSG00000091140	DLD	dihydrolipoamide dehydrogenase	7085	6985	5371	6289	6451	5981	6224	6355	4970	5201	4671	4161	7425	4983
ENSG00000091157	WDR7	WD repeat domain 7	908	979	903	909	1103	1042	1047	941	819	885	913	888	1440	1048
ENSG00000091164	TXNL1	thioredoxin-like 1	2890	2910	2192	2698	2871	2652	2754	2701	2271	2570	2077	1972	3298	2195
ENSG00000091181	IL5RA	interleukin 5 receptor, alpha	1	1	1	0	0	1	0	0	0	1	0	1	1	0
ENSG00000091262	ABCC6	ATP-binding cassette, sub-family C (CFTR/MRP), member 6	14	9	7	13	9	6	13	12	7	10	5	6	5	4
ENSG00000091317	CMTM6	CKLF-like MARVEL transmembrane domain containing 6	12170	11735	9699	11220	12106	11265	10864	10150	9529	9795	8406	8017	13012	8400
ENSG00000091409	ITGA6	integrin, alpha 6	16581	16504	13581	14906	16497	15218	15989	15210	14857	15519	12509	11753	19508	14184
ENSG00000091428	RAPGEF4	Rap guanine nucleotide exchange factor (GEF) 4	20	13	8	15	18	24	19	19	21	25	12	11	22	17
ENSG00000091436		Mitogen-activated protein kinase kinase kinase MLT	4058	4062	3175	3869	4267	3759	3684	3498	3040	3538	3135	2888	4536	3242
ENSG00000091482	SMPX	small muscle protein, X-linked	0	0	0	0	0	0	0	0	0	0	0	0	0	0
ENSG00000091483	FH	fumarate hydratase	4420	4473	3324	3761	4034	3857	3914	4068	3645	3644	3058	2859	4849	3439
ENSG00000091490	SEL1L3	sel-1 suppressor of lin-12-like 3 (C. elegans)	7753	7798	5828	6520	7537	7013	7149	6799	5560	5969	5547	5041	8246	5354
ENSG00000091513	TF	transferrin	0	2	4	2	4	5	4	1	3	4	1	1	1	3
ENSG00000091527	CDV3	CDV3 homolog (mouse)	21937	22426	19161	19258	21915	20312	20885	20333	15869	18708	15822	14252	24587	16663
ENSG00000091536	MYO15A	myosin XVA	43	20	18	13	19	18	27	13	7	18	19	9	21	16
ENSG00000091542	ALKBH5	alkB homolog 5, RNA demethylase	7798	7914	6013	6275	7058	6853	7183	7176	6614	7775	6482	5533	8993	6673
ENSG00000091583	APOH	apolipoprotein H (beta-2-glycoprotein I)	0	0	0	0	0	0	0	0	0	0	0	1	0	1
ENSG00000091592	NLRP1	NLR family, pyrin domain containing 1	1333	1298	1405	1081	1055	1052	1189	1219	1024	1318	763	692	1270	958
ENSG00000091622	PITPNM3	PITPNM family member 3	2688	2637	2187	2410	2577	2399	2373	2348	1865	2425	1357	1284	1781	1320
ENSG00000091640	SPAG7	sperm associated antigen 7	2109	2034	1593	1776	1923	1681	1894	1828	1350	1591	1430	1156	2163	1484
ENSG00000091651	ORC6	origin recognition complex, subunit 6	1160	1137	759	907	986	876	880	935	873	996	623	612	1008	762
ENSG00000091656	ZFHX4	zinc finger homeobox 4	12	18	14	7	13	9	11	9	7	9	13	11	10	3
ENSG00000091664	SLC17A6	solute carrier family 17 (vesicular glutamate transporter), member 6	0	0	0	0	0	0	0	0	0	0	0	0	0	0
ENSG00000091704	CPA1	carboxypeptidase A1 (pancreatic)	0	1	0	0	0	0	0	1	1	0	0	0	0	0
ENSG00000091732	ZC3HC1	zinc finger, C3HC-type containing 1	877	877	649	814	845	799	817	895	706	757	618	566	914	649
ENSG00000091831	ESR1	estrogen receptor 1	260	241	189	238	250	211	232	229	220	212	193	149	273	186
ENSG00000091844	RGS17	regulator of G-protein signaling 17	5	5	13	6	6	11	3	5	14	13	6	5	11	7
ENSG00000091879	ANGPT2	angiopoietin 2	9	8	12	9	9	13	5	11	6	5	8	4	13	9
ENSG00000091947	TMEM101	transmembrane protein 101	1460	1346	968	1249	1362	1263	1232	1297	1014	1140	1100	908	1646	1050
ENSG00000091972	CD200	CD200 molecule	0	0	1	0	0	0	0	1	0	0	0	0	0	0
ENSG00000091986	CCDC80	coiled-coil domain containing 80	5443	5427	4711	4905	5336	4944	5299	4816	3875	4389	4115	3638	6314	4071
ENSG00000092009	CMA1	chymase 1, mast cell	1	1	0	0	1	0	0	0	0	0	1	0	2	0
ENSG00000092010	PSME1	proteasome (prosome, macropain) activator subunit 1 (PA28 alpha)	4566	4499	3409	4223	4285	4318	4352	4262	3496	3792	3501	3054	5276	3270
ENSG00000092020	PPP2R3C	protein phosphatase 2, regulatory subunit B'', gamma	817	898	626	785	803	774	781	785	603	689	602	557	883	591
ENSG00000092036	HAUS4	HAUS augmin-like complex, subunit 4	1653	1628	1135	1429	1536	1316	1406	1341	961	1097	1073	917	1507	1095
ENSG00000092051	JPH4	junctophilin 4	2	0	3	1	4	2	2	3	1	4	3	1	3	5
ENSG00000092054	MYH7	myosin, heavy chain 7, cardiac muscle, beta	0	1	0	1	2	0	0	0	0	0	0	0	0	1
ENSG00000092067	CEBPE	CCAAT/enhancer binding protein (C/EBP), epsilon	0	1	2	2	0	4	1	3	1	0	0	0	1	0
ENSG00000092068	SLC7A8	solute carrier family 7 (amino acid transporter light chain, L system), member 8	835	841	630	773	881	773	776	786	570	723	716	586	843	662
ENSG00000092094	OSGEP	O-sialoglycoprotein endopeptidase	957	969	748	807	847	832	897	862	707	781	574	586	957	684
ENSG00000092096	SLC22A17	solute carrier family 22, member 17	16	30	26	19	18	12	18	16	18	27	18	10	28	26
ENSG00000092098	RNF31	ring finger protein 31	764	721	620	697	756	699	782	780	579	669	486	456	822	503
ENSG00000092108	SCFD1	sec1 family domain containing 1	3099	3018	2313	2689	2978	2569	2756	2829	2314	2460	2282	2008	3532	2380
ENSG00000092140	G2E3	G2/M-phase specific E3 ubiquitin protein ligase	1494	1366	1138	1387	1556	1323	1266	1189	1097	1149	1073	968	1681	1052
ENSG00000092148	HECTD1	HECT domain containing E3 ubiquitin protein ligase 1	8819	9190	8605	8054	9604	8850	9637	8740	7253	8218	8106	7055	11160	8108
ENSG00000092199	HNRNPC	heterogeneous nuclear ribonucleoprotein C (C1/C2)	14658	14350	11224	13472	14725	13728	13433	13460	11746	12832	11130	9745	16428	10631
ENSG00000092200	RPGRIP1	retinitis pigmentosa GTPase regulator interacting protein 1	44	33	26	23	29	31	26	32	25	25	28	18	26	28
ENSG00000092201	SUPT16H	suppressor of Ty 16 homolog (S. cerevisiae)	7689	7687	6290	6361	7439	6886	7264	7151	6015	6823	5751	5265	9143	6413
ENSG00000092203	TOX4	TOX high mobility group box family member 4	4876	4865	3975	4319	4745	4412	4791	4391	3613	3964	3555	3156	5627	3649
ENSG00000092208	GEMIN2	gem (nuclear organelle) associated protein 2	594	486	349	499	496	453	458	486	416	443	360	327	619	384
ENSG00000092295	TGM1	transglutaminase 1	134	116	88	74	89	58	73	78	67	48	57	22	78	38
ENSG00000092330	TINF2	TERF1 (TRF1)-interacting nuclear factor 2	2150	2171	1554	1911	2028	1836	2053	1975	1531	1729	1580	1433	2289	1495
ENSG00000092345	DAZL	deleted in azoospermia-like	0	0	1	0	0	0	0	0	0	0	0	0	0	1
ENSG00000092377	TBL1Y	transducin (beta)-like 1, Y-linked	0	0	0	0	0	1	0	0	0	0	0	0	0	2
ENSG00000092421	SEMA6A	sema domain, transmembrane domain (TM), and cytoplasmic domain, (semaphorin) 6A	2	4	9	7	3	0	6	4	8	5	6	7	7	10
ENSG00000092439	TRPM7	transient receptor potential cation channel, subfamily M, member 7	3060	2980	2541	2861	3085	2824	2839	2541	2065	2350	1656	1478	2442	1705
ENSG00000092445	TYRO3	TYRO3 protein tyrosine kinase	1876	1700	1325	1488	1677	1660	1626	1715	1279	1574	1097	994	1482	1126
ENSG00000092470	WDR76	WD repeat domain 76	934	850	703	774	950	843	837	892	826	908	790	735	1162	903
ENSG00000092529	CAPN3	calpain 3	11	2	5	6	4	7	5	8	4	6	3	0	8	1
ENSG00000092531	SNAP23	synaptosomal-associated protein, 23kDa	1689	1714	1290	1595	1573	1554	1588	1518	1312	1351	1275	1106	1806	1191
ENSG00000092607	TBX15	T-box 15	397	383	340	449	480	396	425	387	255	301	323	289	496	345
ENSG00000092621	PHGDH	phosphoglycerate dehydrogenase	21830	21585	15740	18398	19941	18366	20400	19677	13858	16508	14881	13368	22227	15186
ENSG00000092758	COL9A3	collagen, type IX, alpha 3	608	600	448	526	589	481	518	415	387	433	318	300	506	390
ENSG00000092820	EZR	ezrin	31214	30160	27480	27122	31575	29083	30725	29042	23006	28641	26821	23701	39433	26884
ENSG00000092841	MYL6	myosin, light chain 6, alkali, smooth muscle and non-muscle	14764	14020	11304	12324	12872	12032	13455	13754	11038	11049	10024	8717	16087	10674
ENSG00000092847	AGO1	argonaute RISC catalytic component 1	4188	4286	3511	3396	3980	4004	4001	3862	3341	3557	3031	2756	4194	3231
ENSG00000092850	TEKT2	tektin 2 (testicular)	5	3	2	3	1	2	2	1	2	2	1	3	4	2
ENSG00000092853	CLSPN	claspin	852	921	669	646	825	833	830	820	732	792	709	597	971	839
ENSG00000092871	RFFL	ring finger and FYVE-like domain containing E3 ubiquitin protein ligase	1285	1227	975	1204	1292	1159	1218	1023	865	920	1002	847	1463	970
ENSG00000092929	UNC13D	unc-13 homolog D (C. elegans)	1003	954	704	748	844	694	814	808	651	811	610	519	825	692
ENSG00000092931	MFSD11	major facilitator superfamily domain containing 11	1225	1247	920	1046	1105	1025	1086	1060	865	853	829	720	1164	832
ENSG00000092964	DPYSL2	dihydropyrimidinase-like 2	5889	5999	4729	5739	6169	5557	5572	4998	4250	4733	4549	3866	5983	4176
ENSG00000092969	TGFB2	transforming growth factor, beta 2	93	73	90	66	70	79	65	78	124	113	73	88	151	119
ENSG00000092978	GPATCH2	G patch domain containing 2	1217	1162	1014	1112	1211	1102	1117	1098	956	1024	1025	947	1643	1101
ENSG00000093000	NUP50	nucleoporin 50kDa	6109	6230	4770	4956	5609	5079	5553	5328	4590	5015	3655	3201	5596	4030
ENSG00000093009	CDC45	cell division cycle 45	1071	957	628	797	821	728	838	894	579	682	619	505	845	622
ENSG00000093010	COMT	catechol-O-methyltransferase	7959	7845	5930	6343	7066	6448	7305	7378	5488	6228	5240	4629	8054	5579
ENSG00000093072	CECR1	cat eye syndrome chromosome region, candidate 1	3	2	5	1	1	5	0	3	0	1	2	1	2	0
ENSG00000093134	VNN3	vanin 3	0	1	2	2	4	1	2	1	0	0	1	0	0	0
ENSG00000093144	ECHDC1	ethylmalonyl-CoA decarboxylase 1	2406	2225	1835	2019	2116	2110	2109	2212	1839	2018	1709	1584	2892	1914
ENSG00000093167	LRRFIP2	leucine rich repeat (in FLII) interacting protein 2	1697	1780	1302	1431	1584	1425	1601	1557	1313	1267	1284	1139	1872	1383
ENSG00000093183	SEC22C	SEC22 vesicle trafficking protein homolog C (S. cerevisiae)	3067	2955	2337	2560	2798	2546	2640	2671	2021	2306	1731	1501	2406	1800
ENSG00000093217	XYLB	xylulokinase homolog (H. influenzae)	321	332	235	311	378	324	318	252	210	326	268	238	356	246
ENSG00000094631	HDAC6	histone deacetylase 6	4160	4424	3402	3784	4256	3895	4310	3796	2649	3464	3148	2706	4414	3065
ENSG00000094661	OR1I1	olfactory receptor, family 1, subfamily I, member 1	0	0	0	0	0	0	0	0	0	0	0	0	0	0
ENSG00000094755	GABRP	gamma-aminobutyric acid (GABA) A receptor, pi	66	61	46	37	43	49	58	66	29	33	29	24	55	33
ENSG00000094796	KRT31	keratin 31, type I	3	1	0	2	0	2	0	2	2	0	1	3	1	1
ENSG00000094804	CDC6	cell division cycle 6	3285	3172	2167	2625	2821	2344	2763	2712	2043	2412	2000	1740	2986	2242
ENSG00000094841	UPRT	uracil phosphoribosyltransferase (FUR1) homolog (S. cerevisiae)	590	589	485	595	611	551	589	585	514	589	495	451	713	547
ENSG00000094880	CDC23	cell division cycle 23	3087	3091	2417	2783	2962	2865	2914	2820	2456	2787	2299	2149	3457	2436
ENSG00000094914	AAAS	achalasia, adrenocortical insufficiency, alacrimia	1673	1630	1245	1351	1418	1364	1589	1488	1228	1413	1136	1005	1807	1244
ENSG00000094916	CBX5	chromobox homolog 5	9090	9163	7233	7175	9284	7876	8681	7888	6042	6264	5315	4270	6421	5584
[truncated: 20,003 more rows]

## Sheet: Table S2B_FPKM+1
Ensembl gene ID	HGNC symbol	Description	Control_0'_br1	Control_0'_br2	Control_60'_br1	Control_60'_br2	Cd_60'_br1	Cd_60'_br2	Ca_60'_br1	Ca_60'_br2	Control_180'_br1	Control_180'_br2	Cd_180'_br1	Cd_180'_br2	Ca_180'_br1	Ca_180'_br2	Control: uninfected RHE
ENSG00000000003	TSPAN6	tetraspanin 6	16.9145	17.4559	17.3263	18.4979	17.9854	18.0575	17.1914	18.062	18.9381	17.6194	18.076	19.2955	18.3401	18.1916	Ca: RHE infected with C. albicans
ENSG00000000005	TNMD	tenomodulin	1	1	1	1	1	1.01602	1	1	1	1	1	1	1	1	Cd: RHE infected with C. dubliniensis
ENSG00000000419	DPM1	dolichyl-phosphate mannosyltransferase polypeptide 1, catalytic subunit	55.8033	54.2469	53.4402	58.388	55.4151	51.6677	53.4174	51.6677	56.9652	54.9484	51.4033	55.1448	55.6335	51.4281	br: biological replicate
ENSG00000000457	SCYL3	SCY1-like, kinase-like 3	3.16162	3.04405	2.83946	3.11702	3.03171	3.00409	3.05401	3.1567	2.98044	2.913	2.83856	3.12393	2.86269	2.95429
ENSG00000000460	C1orf112	chromosome 1 open reading frame 112	3.42602	3.43736	3.19373	3.4535	3.35628	3.32542	3.37751	3.46434	3.9832	3.39322	3.54921	3.89589	3.65149	3.78354
ENSG00000000938	FGR	FGR proto-oncogene, Src family tyrosine kinase	1.05655	1.11095	1.10646	1.09062	1.06198	1.06397	1.10841	1.05531	1.07699	1.05617	1.04269	1.08479	1.06529	1.05352
ENSG00000000971	CFH	complement factor H	1	1	1	1.00563	1	1	1.00522	1	1	1	1	1	1	1
ENSG00000001036	FUCA2	fucosidase, alpha-L- 2, plasma	46.2027	47.5375	46.1377	45.804	46.2201	46.478	43.468	43.5637	49.0409	45.879	45.804	48.4142	44.5778	46.8055
ENSG00000001084	GCLC	glutamate-cysteine ligase, catalytic subunit	18.0502	18.27	20.168	18.5262	18.9055	19.3602	18.8447	19.2784	18.4266	19.745	21.3017	21.2123	21.3995	20.9099
ENSG00000001167	NFYA	nuclear transcription factor Y, alpha	19.0002	18.7621	18.116	19.6093	19.6512	18.6582	17.1698	17.512	16.4635	16.6985	15.4854	15.409	15.7748	15.7635
ENSG00000001460	STPG1	sperm-tail PG-rich repeat containing 1	2.49385	2.46387	2.45441	2.66895	2.7529	2.57192	2.62037	2.41114	2.408	2.40668	2.47264	2.40959	2.20232	2.38971
ENSG00000001461	NIPAL3	NIPA-like domain containing 3	7.50079	7.45391	7.71544	8.25899	7.9948	7.69858	7.51647	6.8951	7.07757	7.01479	5.36331	5.22945	4.71131	4.82119
ENSG00000001497	LAS1L	LAS1-like, ribosome biogenesis factor	15.6152	15.7278	15.4346	14.6629	14.8527	15.1188	15.5435	16.2266	15.8826	16.4956	15.4452	16.0716	15.8201	16.2266
ENSG00000001561	ENPP4	ectonucleotide pyrophosphatase/phosphodiesterase 4 (putative)	1	1	1	1	1	1	1	1	1	1	1	1	1	1
ENSG00000001617	SEMA3F	sema domain, immunoglobulin domain (Ig), short basic domain, secreted, (semaphorin) 3F	11.1741	11.6747	11.1625	11.7664	11.6354	12.2269	11.6829	10.928	11.4074	12.4589	10.9258	10.9717	10.3665	10.2019
ENSG00000001626	CFTR	cystic fibrosis transmembrane conductance regulator (ATP-binding cassette sub-family C, member 7)	1	1	1	1	1	1	1	1.00326	1	1	1	1	1.00032	1
ENSG00000001629	ANKIB1	ankyrin repeat and IBR domain containing 1	19.2784	19.438	20.1878	20.3423	20.6698	21.1797	19.4898	19.4134	19.904	19.7665	20.58	20.7462	20.0084	19.9222
ENSG00000001630	CYP51A1	cytochrome P450, family 51, subfamily A, polypeptide 1	68.2782	64.2136	67.2446	71.7853	72.8648	68.603	68.4066	56.6407	57.0776	60.1294	58.3231	55.9254	53.3821	58.0445
ENSG00000001631	KRIT1	KRIT1, ankyrin repeat containing	8.41451	8.55086	8.22671	8.52361	8.63886	8.99297	8.38489	8.22238	8.54895	8.25899	9.4148	8.62883	8.66712	9.18192
ENSG00000002016	RAD52	RAD52 homolog, DNA repair protein	2.227	2.26289	2.27277	1.99428	2.22565	2.55374	2.28844	2.41347	2.16293	2.18953	1.77937	1.81493	1.78859	1.95044
ENSG00000002330	BAD	BCL2-associated agonist of cell death	30.5472	31.9589	30.3187	28.764	30.8795	28.995	31.4274	28.6945	32.4415	29.5993	26.077	26.2214	25.2795	29.2938
ENSG00000002549	LAP3	leucine aminopeptidase 3	10.7519	10.3996	10.0083	10.3234	10.8307	11.2584	11.2357	11.4006	11.8913	10.7958	10.2679	10.8018	12.0358	10.7179
ENSG00000002586	CD99	CD99 molecule	41.3883	40.5912	37.9415	40.6271	41.7311	40.881	39.1022	39.6932	40.1293	39.144	39.609	39.258	40.5912	37.7595
ENSG00000002587	HS3ST1	heparan sulfate (glucosamine) 3-O-sulfotransferase 1	5.24358	4.83294	6.03789	5.26532	5.06974	4.97301	5.47237	4.74601	3.87578	3.79785	3.57404	3.21848	3.68263	3.46931
ENSG00000002726	AOC1	amine oxidase, copper containing 1	1.03858	1.0258	1.01335	1.0189	1.03116	1.0135	1.02426	1.01839	1.04128	1.02597	1.01823	1.01996	1.01978	1.0171
ENSG00000002745	WNT16	wingless-type MMTV integration site family, member 16	1.01813	1.0112	1.03852	1.01491	1.01464	1.03023	1.0363	1.02151	1.02262	1.02304	1	1.01254	1.01366	1.00488
ENSG00000002746	HECW1	HECT, C2 and WW domain containing E3 ubiquitin protein ligase 1	1.00153	1.00074	1.00416	1.00503	1.00498	1.00422	1	1	1.01075	1.00566	1.01102	1	1.0002	1
ENSG00000002822	MAD1L1	MAD1 mitotic arrest deficient-like 1 (yeast)	7.0712	6.94483	6.5725	6.19666	6.65516	6.69987	7.74325	7.02596	6.45538	6.95092	7.12495	7.79425	7.68539	7.74589
ENSG00000002834	LASP1	LIM and SH3 protein 1	81.7497	82.5839	85.5845	81.2779	81.856	84.9016	82.5839	79.4939	78.6335	83.6596	77.7237	77.2412	71.7853	74.1538
ENSG00000002919	SNX11	sorting nexin 11	12.5503	12.0136	10.363	11.8964	11.3916	11.2557	11.9456	11.8682	11.6198	11.2246	11.1728	10.1209	10.2874	9.68151
ENSG00000002933	TMEM176A	transmembrane protein 176A	1	1	1	1	1	1	1.00647	1	1	1	1	1.01226	1.00261	1.0047
ENSG00000003056	M6PR	mannose-6-phosphate receptor (cation dependent)	41.9493	42.2695	44.1961	41.4921	42.1541	42.6354	41.9964	41.9964	42.1807	41.7977	42.8482	42.4012	42.4623	41.8438
ENSG00000003096	KLHL13	kelch-like family member 13	1.48128	1.60546	1.55086	1.57854	1.62468	1.6133	1.50267	1.53614	1.5844	1.53768	1.70444	1.62384	1.53081	1.42033
ENSG00000003137	CYP26B1	cytochrome P450, family 26, subfamily B, polypeptide 1	1.20467	1.15811	1.12578	1.19704	1.20623	1.14611	1.12702	1.16913	1.1575	1.19398	1.13772	1.08789	1.07728	1.10861
ENSG00000003147	ICA1	islet cell autoantigen 1, 69kDa	1.00287	1	1.00538	1	1	1	1	1	1.01057	1	1.0089	1.00986	1.00711	1
ENSG00000003249	DBNDD1	dysbindin (dystrobrevin binding protein 1) domain containing 1	10.9512	10.3977	9.78456	10.2263	10.0884	10.1997	10.337	10.2516	9.45993	10.4199	10.1953	9.72248	8.89475	9.66539
ENSG00000003393	ALS2	amyotrophic lateral sclerosis 2 (juvenile)	3.91699	3.92035	3.96396	3.92704	4.0509	4.14462	4.15321	4.00282	4.22204	4.09213	4.1518	4.43844	3.9919	4.05814
ENSG00000003400	CASP10	caspase 10, apoptosis-related cysteine peptidase	3.6888	3.80429	3.78406	4.36498	4.44808	3.9374	3.95401	3.53614	3.21786	3.11616	3.41393	3.56374	3.30111	3.055
ENSG00000003402	CFLAR	CASP8 and FADD-like apoptosis regulator	4.55706	4.68951	5.47037	4.90169	5.21986	4.90169	5.10199	4.62887	4.59721	4.61371	5.01925	4.83445	5.11191	4.7563
ENSG00000003436	TFPI	tissue factor pathway inhibitor (lipoprotein-associated coagulation inhibitor)	4.64883	4.68296	5.03719	4.664	4.76356	4.48608	4.84526	4.52964	5.10425	4.42956	4.70108	4.6877	5.07474	4.7976
ENSG00000003509	NDUFAF7	NADH dehydrogenase (ubiquinone) complex I, assembly factor 7	6.39668	6.39668	6.25216	6.26991	6.70133	6.90088	6.4436	6.0817	6.58561	6.7796	7.30328	7.09107	6.61623	6.69496
ENSG00000003756	RBM5	RNA binding motif protein 5	4.25139	4.21363	4.56432	3.96528	4.02323	4.20214	4.21138	4.27937	4.13101	4.32317	3.70185	3.84858	3.75949	3.77418
ENSG00000003987	MTMR7	myotubularin related protein 7	1.2283	1.21753	1.26123	1.29006	1.23655	1.20176	1.22496	1.28004	1.26118	1.20338	1.2347	1.20276	1.18028	1.24404
ENSG00000003989	SLC7A2	solute carrier family 7 (cationic amino acid transporter, y+ system), member 2	1.01243	1.01156	1.01594	1.00581	1.01783	1.00622	1.02054	1.01228	1.0086	1.00627	1.00673	1.01493	1.00051	1.01048
ENSG00000004059	ARF5	ADP-ribosylation factor 5	112.518	111.55	102.235	101.659	105.181	104.859	108.247	112.518	104.694	100.847	101.474	98.8107	95.1591	100.961
ENSG00000004139	SARM1	sterile alpha and TIR motif containing 1	1.10771	1.0885	1.10596	1.12032	1.09788	1.06924	1.06662	1.08334	1.07371	1.10876	1.06126	1.04544	1.07497	1.05745
ENSG00000004142	POLDIP2	polymerase (DNA-directed), delta interacting protein 2	86.0424	87.5594	80.9467	84.9683	82.2524	84.4608	84.751	88.7285	85.3176	89.3008	84.3785	82.2524	80.4177	85.1923
ENSG00000004399	PLXND1	plexin D1	11.9192	12.824	13.0819	11.8654	12.6246	13.1597	13.0076	12.269	12.327	13.229	11.0036	11.0964	9.95884	10.5695
ENSG00000004455	AK2	adenylate kinase 2	29.9852	29.5572	29.098	29.0562	28.4496	29.3034	28.9746	31.3019	33.2582	31.6343	31.0691	30.0675	31.6092	30.158
ENSG00000004468	CD38	CD38 molecule	1.03305	1.04592	1.02905	1.05578	1.07639	1.02868	1.02371	1.0172	1.02189	1.02909	1.05053	1.04473	1.005	1.01581
ENSG00000004478	FKBP4	FK506 binding protein 4, 59kDa	32.8918	32.7574	32.3022	31.7584	31.3168	34.2006	32.3335	33.8141	37.5096	39.0588	33.1675	33.9447	32.8699	35.1895
ENSG00000004487	KDM1A	lysine (K)-specific demethylase 1A	48.2619	50.4293	51.7356	47.7802	47.3984	48.981	51.6677	51.8087	53.4653	49.3767	49.1207	51.0162	53.8391	53.9732
ENSG00000004534	RBM6	RNA binding motif protein 6	7.65197	7.64676	8.28812	7.30212	7.52973	7.54877	7.85606	7.64191	6.51759	7.33623	7.28303	7.29411	7.30689	6.56456
ENSG00000004660	CAMKK1	calcium/calmodulin-dependent protein kinase kinase 1, alpha	4.29709	4.1549	4.24423	4.16949	4.21288	4.15566	4.60409	4.40055	4.71516	4.60299	4.04894	3.95594	3.81008	4.10088
ENSG00000004700	RECQL	RecQ helicase-like	21.4211	20.956	20.9099	21.0591	20.9099	20.2322	20.879	22.0507	21.6057	22.2313	21.5159	21.9114	21.867	22.8926
ENSG00000004766	VPS50	VPS50 EARP/GARPII complex subunit	3.21786	3.42026	3.3393	3.55707	3.39737	3.48338	3.42602	3.36625	3.84234	3.69056	3.63263	3.57556	3.61493	3.57495
ENSG00000004776	HSPB6	heat shock protein, alpha-crystallin-related, B6	1.58031	1.34446	1.39529	1.3124	1.30648	1.36454	1.31067	1.24342	1.50957	1.32863	1.61095	1.32732	1.2711	1.36767
ENSG00000004777	ARHGAP33	Rho GTPase activating protein 33	2.57762	2.65945	2.96955	2.58779	2.95607	2.87449	2.80152	2.56528	2.32263	2.586	2.96426	2.68715	2.6049	2.73237
ENSG00000004779	NDUFAB1	NADH dehydrogenase (ubiquinone) 1, alpha/beta subcomplex, 1, 8kDa	37.7595	40.1987	34.7614	37.4263	38.9835	39.448	38.105	36.719	39.7769	37.2599	34.8888	36.3233	34.4044	35.55
ENSG00000004799	PDK4	pyruvate dehydrogenase kinase, isozyme 4	1	1	1.00566	1	1	1.00551	1	1	1.01074	1	1	1.01014	1.0006	1
ENSG00000004809	SLC22A16	solute carrier family 22 (organic cation/carnitine transporter), member 16	1	1	1.00655	1	1	1	1	1	1	1	1	1	1.00035	1
ENSG00000004838	ZMYND10	zinc finger, MYND-type containing 10	2.2957	2.17923	2.04827	2.04714	2.02888	2.05512	2.25171	2.31229	2.03404	2.1013	1.89524	1.72964	1.8463	2.00039
ENSG00000004846	ABCB5	ATP-binding cassette, sub-family B (MDR/TAP), member 5	1	1	1	1	1	1	1.00252	1	1.00822	1	1	1.00718	1	1
ENSG00000004848	ARX	aristaless related homeobox	1.01373	1	1.02558	1.02487	1.01643	1.00884	1.01626	1.00834	1.01435	1.01743	1.0126	1.03431	1.00458	1.01502
ENSG00000004864	SLC25A13	solute carrier family 25 (aspartate/glutamate carrier), member 13	17.4197	17.9984	19.3649	16.6629	15.9921	16.8627	18.5233	18.5048	19.2192	18.6878	15.4213	17.0463	16.347	16.2903
ENSG00000004866	ST7	suppression of tumorigenicity 7	6.26147	6.76958	6.87777	6.47348	6.35707	6.44485	6.88438	6.93686	7.8988	7.67016	7.86942	7.84547	7.84294	7.92212
ENSG00000004897	CDC27	cell division cycle 27	18.3197	19.0308	19.4898	19.2377	19.9402	19.2491	18.979	19.2536	20.2764	17.9936	19.9598	19.5701	19.7273	20.1974
ENSG00000004939	SLC4A1	solute carrier family 4 (anion exchanger), member 1 (Diego blood group)	1.00205	1.00159	1.00496	1.00916	1	1.00489	1	1	1.01007	1	1	1.01487	1.00177	1.0017
ENSG00000004948	CALCR	calcitonin receptor	1.17808	1.19238	1.0671	1.16658	1.17452	1.1166	1.15018	1.13522	1.05176	1.09109	1.05649	1.06679	1.08304	1.08794
ENSG00000004961	HCCS	holocytochrome c synthase	23.6899	23.3816	23.1058	23.881	23.7091	23.1901	22.4614	22.8193	23.4833	22.3285	20.6534	21.5903	21.8775	18.9611
ENSG00000004975	DVL2	dishevelled segment polarity protein 2	12.0234	12.2209	11.8409	11.9945	13.1374	12.8379	12.9663	11.8452	10.8307	10.3996	12.2407	12.3239	11.7474	11.5191
ENSG00000005001	PRSS22	protease, serine, 22	26.7942	23.7165	29.2749	20.7462	24.8199	24.2031	27.5824	20.5346	18.4309	17.4679	17.5181	16.4801	19.1974	17.3315
ENSG00000005007	UPF1	UPF1 regulator of nonsense transcripts homolog (yeast)	21.5317	22.4691	23.5686	19.6619	21.2829	22.4917	23.0051	23.5411	24.6992	26.0008	25.4629	25.2795	24.9108	26.9115
ENSG00000005020	SKAP2	src kinase associated phosphoprotein 2	23.4236	23.6574	24.4232	27.4208	27.0263	24.8366	24.0645	21.7074	21.3876	22.3647	25.8742	25.3359	24.7681	22.4133
ENSG00000005022	SLC25A5	solute carrier family 25 (mitochondrial carrier; adenine nucleotide translocator), member 5	453.982	461.301	435.402	479.554	458.575	453.982	445.275	458.575	466.216	458.575	453.982	466.216	466.216	461.301
ENSG00000005059	CCDC109B	coiled-coil domain containing 109B	7.18846	7.30212	6.85264	7.26077	6.97842	7.32216	6.79765	7.09267	7.59047	7.05252	7.24676	6.6585	6.92802	6.83854
ENSG00000005073	HOXA11	homeobox A11	4.66318	4.52811	4.72467	4.87889	4.67631	4.91276	4.84604	4.76072	4.33875	4.58922	4.48164	4.3585	4.31112	4.26404
ENSG00000005075	POLR2J	polymerase (RNA) II (DNA directed) polypeptide J, 13.3kDa	24.5504	23.6307	21.2412	21.3347	22.2471	21.6703	21.7843	23.2613	22.2715	21.7881	22.87	21.4831	21.8376	21.6171
ENSG00000005100	DHX33	DEAH (Asp-Glu-Ala-His) box polypeptide 33	14.9775	15.1265	15.9216	14.2468	15.3071	15.7857	15.7925	15.7498	16.7261	16.8412	17.0463	17.4371	17.1805	18.2507
ENSG00000005102	MEOX1	mesenchyme homeobox 1	1.00627	1.01374	1.00957	1.02643	1.02637	1.01878	1.04414	1.00883	1.03566	1.06328	1.06306	1.02604	1.00512	1.01606
ENSG00000005108	THSD7A	thrombospondin, type I, domain containing 7A	1.00906	1.00159	1.00494	1.00441	1	1.01456	1.00234	1.00637	1.01231	1.00712	1.01341	1.0092	1.00026	1.00102
ENSG00000005156	LIG3	ligase III, DNA, ATP-dependent	5.31021	5.26344	5.17792	5.42217	5.42714	5.49701	5.31567	5.12283	5.42103	5.29887	5.89455	5.67775	5.51511	5.65212
ENSG00000005175	RPAP3	RNA polymerase II associated protein 3	10.1731	10.4269	9.82823	10.4911	11.42	10.9784	10.5502	10.372	11.3035	10.8438	12.3104	12.4812	11.7043	12.1987
ENSG00000005187	ACSM3	acyl-CoA synthetase medium-chain family member 3	1.53638	1.51005	1.40225	1.49944	1.59512	1.54262	1.47777	1.53392	1.43657	1.52455	1.51975	1.43872	1.40979	1.49571
ENSG00000005189		Putative RNA exonuclease NEF-sp	4.40055	4.56986	3.66439	4.05243	4.20686	3.93676	3.91268	4.31312	3.81777	3.6855	3.795	3.72575	3.60536	4.404
ENSG00000005194	CIAPIN1	cytokine induced apoptosis inhibitor 1	17.2269	16.511	16.1642	15.7829	15.554	16.0716	16.3117	18.113	17.4371	17.2916	16.5316	16.2853	16.1929	16.5144
ENSG00000005206	SPPL2B	signal peptide peptidase like 2B	6.60065	6.56993	7.27745	5.967	6.18225	6.19841	6.56053	6.11232	6.83335	6.78082	6.18003	6.16511	6.43056	6.52806
ENSG00000005238	FAM214B	family with sequence similarity 214, member B	5.26028	5.05068	5.00193	4.6429	4.84811	4.39147	5.51991	4.62234	3.13738	3.07387	3.01246	2.70354	3.21848	3.00917
ENSG00000005243	COPZ2	coatomer protein complex, subunit zeta 2	12.8456	12.2032	11.2493	12.4737	10.8531	11.086	12.8964	12.7428	11.7777	11.3398	12.0949	11.1973	12.3829	11.5252
ENSG00000005249	PRKAR2B	protein kinase, cAMP-dependent, regulatory, type II, beta	1.14394	1.1687	1.1708	1.15621	1.21191	1.1912	1.19023	1.16921	1.13102	1.09098	1.15754	1.12412	1.10799	1.1147
ENSG00000005302	MSL3	male-specific lethal 3 homolog (Drosophila)	5.77671	5.76038	5.63279	6.02888	5.51809	6.25972	5.35783	5.65904	6.16511	5.92834	5.44577	5.45631	5.21256	5.07549
ENSG00000005339	CREBBP	CREB binding protein	4.21417	4.13011	4.69063	4.21417	4.54299	4.16189	4.92652	4.52294	3.96307	4.16558	5.33192	4.90404	5.07196	5.24358
ENSG00000005379	BZRAP1	benzodiazepine receptor (peripheral) associated protein 1	1	1	1	1.00423	1	1.00319	1.00229	1.00431	1	1	1.00809	1	1.00012	1.00163
ENSG00000005381	MPO	myeloperoxidase	1.19585	1.17605	1.15149	1.17045	1.22715	1.17846	1.22187	1.20112	1.37343	1.16519	1.19231	1.29604	1.17252	1.21002
ENSG00000005421	PON1	paraoxonase 1	1	1	1.02609	1	1	1	1.02462	1.03321	1.01448	1	1	1	1	1.00607
ENSG00000005436	GCFC2	GC-rich sequence DNA-binding factor 2	8.60395	8.52123	8.21734	8.52537	8.77207	8.46539	8.9403	8.70518	8.8908	8.73769	9.08042	9.06167	9.16484	9.68748
ENSG00000005448	WDR54	WD repeat domain 54	12.7457	12.1611	10.4145	11.8474	12.0002	12.0185	12.1246	12.7231	12.3179	12.5589	12.2436	12.9663	11.6747	12.1497
ENSG00000005469	CROT	carnitine O-octanoyltransferase	3.66897	3.67952	3.76641	3.89222	3.66897	3.6728	3.83919	4.02666	4.61371	4.09918	3.74516	4.11797	3.73279	3.79403
ENSG00000005471	ABCB4	ATP-binding cassette, sub-family B (MDR/TAP), member 4	1.00722	1.01765	1.01038	1.00608	1.00588	1.00666	1.01268	1.0096	1.02044	1.01995	1.02569	1.01126	1.00054	1
ENSG00000005483	KMT2E	lysine (K)-specific methyltransferase 2E	9.89162	10.4787	10.4013	9.6152	10.6138	9.70761	10.5715	8.88722	9.78456	9.7991	11.034	10.3244	10.4787	10.7442
ENSG00000005486	RHBDD2	rhomboid domain containing 2	46.3631	45.7729	46.8055	43.6062	43.4154	43.9512	47.5375	48.0611	48.0332	44.7343	44.7825	42.8627	44.4975	48.0611
ENSG00000005513	SOX8	SRY (sex determining region Y)-box 8	1.00864	1.02189	1.02772	1.01103	1.01073	1.01166	1.01066	1.00508	1.01083	1.01708	1.0158	1	1.00061	1.01459
ENSG00000005700	IBTK	inhibitor of Bruton agammaglobulinemia tyrosine kinase	13.5086	13.7966	13.7896	14.4198	14.0035	13.229	13.1154	12.8443	12.1841	12.0358	12.6215	12.0677	12.7282	12.8131
ENSG00000005801	ZNF195	zinc finger protein 195	4.57723	4.54214	5.26246	5.03869	4.49064	4.63591	4.88153	4.67124	5.38161	5.37381	5.32431	5.65278	5.67571	5.33192
ENSG00000005810	MYCBP2	MYC binding protein 2, E3 ubiquitin protein ligase	5.30403	5.2556	6.31828	5.60638	6.19963	6.2537	6.52916	6.22822	6.40027	6.42862	9.60601	8.69323	8.21058	9.27515
ENSG00000005812	FBXL3	F-box and leucine-rich repeat protein 3	16.7889	16.5576	16.6791	17.9462	18.27	15.7094	15.8826	16.5286	15.8709	14.8482	15.2351	15.3365	15.6136	15.5992
ENSG00000005844	ITGAL	integrin, alpha L (antigen CD11A (p180), lymphocyte function-associated antigen 1; alpha polypeptide)	1.00993	1.00149	1.01726	1.02047	1.00798	1.00865	1.00778	1.00415	1.00952	1.01327	1	1.02445	1.00438	1.00584
ENSG00000005882	PDK2	pyruvate dehydrogenase kinase, isozyme 2	9.01716	9.00817	8.94665	8.98869	9.10777	8.99145	8.87869	8.80452	7.6831	8.14347	9.13642	8.23578	8.60693	8.57098
ENSG00000005884	ITGA3	integrin, alpha 3 (antigen CD49C, alpha 3 subunit of VLA-3 receptor)	126.844	126.355	124.575	112.165	118.882	118.7	127.834	124.575	117.268	118.292	116.268	116.77	115.679	125.513
ENSG00000005889	ZFX	zinc finger protein, X-linked	5.96833	5.83842	6.74311	6.20863	6.40027	6.21389	6.62363	6.46114	6.77124	6.19555	7.68539	7.70222	7.5759	7.73818
ENSG00000005893	LAMP2	lysosomal-associated membrane protein 2	63.3682	62.8658	63.8331	66.9291	66.9291	65.555	61.8525	60.7377	67.0349	63.0752	67.0349	67.1306	66.9875	63.7512
ENSG00000005961	ITGA2B	integrin, alpha 2b (platelet glycoprotein IIb of IIb/IIIa complex, antigen CD41)	1.65538	1.66766	1.52985	1.65453	1.67646	1.5697	1.67142	1.62729	1.42666	1.56716	1.48788	1.45393	1.39626	1.48839
ENSG00000005981	ASB4	ankyrin repeat and SOCS box containing 4	1.17577	1.20186	1.12085	1.18387	1.13387	1.13808	1.1364	1.1233	1.09497	1.09581	1.09154	1.15916	1.11245	1.06564
ENSG00000006007	GDE1	glycerophosphodiester phosphodiesterase 1	63.3182	65.1048	67.7702	66.7253	67.8569	65.7804	65.2692	62.9673	67.1771	62.7054	62.7054	63.1242	59.866	62.3089
ENSG00000006015	C19orf60	chromosome 19 open reading frame 60	5.95326	6.25016	5.77182	5.37458	5.73248	5.87542	5.85048	5.26431	6.67494	6.21518	5.1839	5.17154	5.4581	5.76134
ENSG00000006016	CRLF1	cytokine receptor-like factor 1	1.31001	1.23159	1.38055	1.19648	1.318	1.30093	1.20246	1.19291	1.31768	1.29811	1.253	1.1509	1.19732	1.21577
ENSG00000006025	OSBPL7	oxysterol binding protein-like 7	3.69254	3.57687	3.92754	3.27081	3.38464	3.99053	3.78738	3.858	3.43945	3.38154	3.71663	3.82744	4.03081	4.15674
ENSG00000006042	TMEM98	transmembrane protein 98	2.26881	2.31922	2.2307	2.28844	2.34927	2.48186	2.24371	2.47118	2.3685	2.35723	2.39607	2.49275	2.1103	2.28972
ENSG00000006047	YBX2	Y box binding protein 2	1	1.01639	1.01109	1.00496	1.0103	1.01675	1.02533	1.01539	1.02371	1.0217	1.02194	1.01682	1.00392	1.01404
ENSG00000006059	KRT33A	keratin 33A, type I	1.06796	1.08327	1.07688	1.09415	1.09209	1.01969	1.07337	1.05613	1.02689	1.05694	1.02516	1.06992	1.07555	1.03533
ENSG00000006062	MAP3K14	mitogen-activated protein kinase kinase kinase 14	5.42792	5.56734	6.01207	5.40841	5.12992	5.25333	5.56248	5.13674	6.35118	6.62888	6.35118	6.17366	6.10633	6.48116
ENSG00000006071	ABCC8	ATP-binding cassette, sub-family C (CFTR/MRP), member 8	1	1.00133	1	1.00357	1.00669	1	1.00354	1	1	1.00753	1.0072	1.01213	1.0006	1.00141
ENSG00000006116	CACNG3	calcium channel, voltage-dependent, gamma subunit 3	1.00519	1	1	1	1	1	1	1	1	1	1	1	1	1
ENSG00000006118	TMEM132A	transmembrane protein 132A	25.6432	25.8986	26.7512	23.4354	27.0035	26.5677	26.9215	25.7879	26.6535	25.0168	22.5447	22.6827	22.3647	22.9704
ENSG00000006125	AP2B1	adaptor-related protein complex 2, beta 1 subunit	55.578	56.4547	58.0445	59.3355	62.8658	61.2752	58.9296	58.3542	58.481	59.866	65.2221	64.7119	60.571	63.8899
ENSG00000006128	TAC1	tachykinin, precursor 1	1	1	1	1	1	1	1	1	1	1	1	1	1	1
ENSG00000006194	ZNF263	zinc finger protein 263	8.64126	8.32049	8.33074	7.84737	8.09499	8.22238	8.67184	9.06167	7.8626	8.47898	8.45842	8.39828	8.55086	8.29531
ENSG00000006210	CX3CL1	chemokine (C-X3-C motif) ligand 1	1.00972	1.00894	1.00453	1	1.01967	1.02088	1	1.00411	1.01396	1.02088	1	1.01341	1.00417	1.00155
ENSG00000006282	SPATA20	spermatogenesis associated 20	15.0656	15.3172	15.5466	14.3123	13.9405	14.3007	15.3858	15.9574	14.3974	14.7023	13.7291	13.5575	13.4059	14.5439
ENSG00000006283	CACNA1G	calcium channel, voltage-dependent, T type, alpha 1G subunit	1.00291	1.00464	1.00359	1.01038	1.01514	1.00814	1.01001	1.00753	1	1.01369	1.00623	1	1.00058	1.00107
ENSG00000006327	TNFRSF12A	tumor necrosis factor receptor superfamily, member 12A	68.5559	69.004	66.5912	60.7377	65.7804	58.1667	66.1149	59.2264	53.4174	57.9095	49.2532	49.5474	52.3705	52.2523
ENSG00000006377	DLX6	distal-less homeobox 6	1.01142	1.01642	1.00739	1.01404	1	1.00724	1.0137	1	1.01261	1	1	1.02152	1.00039	1
ENSG00000006432	MAP3K9	mitogen-activated protein kinase kinase kinase 9	13.268	13.1544	14.1335	12.6773	13.659	11.5013	13.2762	11.0118	9.55978	9.99954	7.13035	6.29703	6.48375	7.01587
ENSG00000006451	RALA	v-ral simian leukemia viral oncogene homolog A (ras related)	32.6296	32.3111	30.6836	31.9468	34.0209	33.0445	31.2579	30.7176	32.5053	30.8446	32.6823	31.8839	31.8071	30.4096
ENSG00000006453	BAIAP2L1	BAI1-associated protein 2-like 1	24.0916	24.2548	26.118	24.8538	24.868	24.6835	24.7918	22.9251	19.4104	20.9865	21.3485	20.474	20.4697	19.9858
ENSG00000006459	KDM7A	lysine (K)-specific demethylase 7A	2.32827	2.13134	2.53881	2.45255	2.64999	2.29974	2.56077	2.19331	2.46109	2.39285	2.82066	2.84149	2.6322	2.64891
ENSG00000006468	ETV1	ets variant 1	1.02324	1.02442	1.0157	1.03403	1.03504	1.01341	1.01692	1.01254	1.02837	1.03339	1.02648	1.02579	1.00688	1.00499
ENSG00000006530	AGK	acylglycerol kinase	5.80809	6.07826	5.85177	5.85785	5.90977	5.9692	5.94205	6.29009	6.46668	6.22482	6.25846	6.00276	6.44803	6.51962
ENSG00000006534	ALDH3B1	aldehyde dehydrogenase 3 family, member B1	12.6676	12.3921	11.8654	10.7805	11.1441	10.5615	11.5494	12.0185	10.5957	10.3063	10.8462	10.0705	10.6138	10.8399
ENSG00000006555	TTC22	tetratricopeptide repeat domain 22	6.45161	6.73112	6.5636	5.92745	6.53767	7.08319	7.11688	6.96845	7.04756	6.91471	6.08683	6.63336	6.59088	6.82544
ENSG00000006576	PHTF2	putative homeodomain transcription factor 2	6.53202	6.29009	6.24715	6.40966	6.48661	6.38912	6.09344	5.99709	6.45977	6.42393	5.79657	5.3502	5.68593	5.94654
ENSG00000006606	CCL26	chemokine (C-C motif) ligand 26	1.31019	1.05906	1.17373	1.27103	1.10173	1.06984	1.16576	1	1.36336	1.17191	1.12176	1.20623	1.23954	1.31269
ENSG00000006607	FARP2	FERM, RhoGEF and pleckstrin domain protein 2	5.11637	5.05179	5.45287	5.05483	5.11311	5.45631	5.69563	5.44106	6.39446	5.89321	6.50614	6.06648	6.37185	6.57507
ENSG00000006611	USH1C	Usher syndrome 1C	1.01613	1	1.01055	1	1.00971	1.01045	1	1	1	1.0105	1.00875	1.02234	1.00055	1
ENSG00000006625	GGCT	gamma-glutamylcyclotransferase	44.6878	41.7149	39.4354	42.6944	41.1046	41.7674	40.9453	44.163	42.3341	43.3261	42.1807	42.1541	42.6056	41.8955
ENSG00000006634	DBF4	DBF4 zinc finger	6.39283	6.24238	5.95203	6.48821	6.36084	6.57507	5.84189	6.29579	7.12923	6.8813	5.27661	5.6233	5.35705	5.95888
ENSG00000006638	TBXA2R	thromboxane A2 receptor	1.00605	1.00538	1.00925	1.01712	1	1	1.01665	1	1.01457	1	1.03334	1.01416	1.00483	1.00615
ENSG00000006652	IFRD1	interferon-related developmental regulator 1	7.4663	7.54762	7.05467	7.92348	7.48208	7.39116	6.34212	6.76399	7.09107	7.85182	5.27756	5.02636	4.8221	4.97119
ENSG00000006659	LGALS14	lectin, galactoside-binding, soluble, 14	1	1	1	1	1	1	1	1	1	1	1	1	1	1
ENSG00000006695	COX10	COX10 heme A:farnesyltransferase cytochrome c oxidase assembly factor	8.82222	9.16897	9.10469	9.16484	10.0188	10.2785	9.85043	9.57017	10.0597	9.85112	11.4756	11.829	11.4379	11.9486
ENSG00000006704	GTF2IRD1	GTF2I repeat domain containing 1	12.9119	13.2702	13.088	12.7957	12.7982	12.1365	14.0101	12.4311	9.28933	9.32581	11.752	10.9302	11.0718	10.7157
ENSG00000006712	PAF1	PAF1 homolog, Paf1/RNA polymerase II complex component	29.1658	29.7848	29.8682	27.9415	29.4133	28.5274	29.9339	29.4918	28.9304	28.764	29.0664	29.8385	29.9499	30.0545
ENSG00000006715	VPS41	vacuolar protein sorting 41 homolog (S. cerevisiae)	10.5264	10.8817	11.0477	11.1557	11.2493	10.7415	11.0355	10.5324	10.5218	10.4013	11.0562	10.9851	11.2003	10.3199
ENSG00000006740	ARHGAP44	Rho GTPase activating protein 44	1.57627	1.54188	1.48572	1.53914	1.73246	1.63051	1.51045	1.48345	1.39828	1.54291	1.59877	1.58653	1.5024	1.42786
ENSG00000006744	ELAC2	elaC ribonuclease Z 2	16.6866	16.4842	16.623	15.9	15.34	16.251	17.2164	16.9484	18.7096	18.8535	17.1958	18.277	17.4559	18.7621
ENSG00000006747	SCIN	scinderin	1.00129	1.00379	1.00481	1.00238	1.00243	1.00476	1.00417	1.00261	1.01213	1.00334	1.00819	1	1.00025	1
ENSG00000006756	ARSD	arylsulfatase D	18.003	18.1667	17.6505	18.7006	19.0613	18.4	17.9815	17.3224	16.7223	17.166	18.4266	17.7876	17.6763	17.1442
ENSG00000006757	PNPLA4	patatin-like phospholipase domain containing 4	16.097	15.4638	13.6218	16.0238	14.0338	14.3799	15.1658	15.9389	15.4685	15.0564	14.6325	15.1543	15.5658	14.8505
ENSG00000006788	MYH13	myosin, heavy chain 13, skeletal muscle	1	1	1	1	1	1	1.00372	1.01165	1.00925	1	1.00767	1.01851	1	1
ENSG00000006831	ADIPOR2	adiponectin receptor 2	46.478	47.3748	48.1481	51.545	51.8087	50.8398	46.771	44.9674	43.1065	46.6405	49.9063	48.1113	45.132	45.5954
ENSG00000006837	CDKL3	cyclin-dependent kinase-like 3	1.39326	1.44462	1.318	1.55663	1.45568	1.43116	1.55837	1.54367	1.3698	1.3223	1.3836	1.43484	1.35244	1.31848
ENSG00000007001	UPP2	uridine phosphorylase 2	1	1	1	1.00824	1	1	1	1	1	1.00875	1.02267	1	1.00427	1
ENSG00000007038	PRSS21	protease, serine, 21 (testisin)	18.8308	19.4515	18.3333	19.7514	17.9462	17.487	18.1506	19.8063	19.3278	19.0973	18.7062	17.4121	17.951	18.6387
ENSG00000007047	MARK4	MAP/microtubule affinity-regulating kinase 4	9.80254	9.88857	10.7389	9.51015	10.191	10.3901	10.8192	9.9111	9.77842	9.91249	11.1201	10.769	11.4392	11.0195
ENSG00000007062	PROM1	prominin 1	1.0313	1.01275	1.02368	1.03239	1.02621	1.02698	1.01907	1.00997	1.02093	1.02737	1.01047	1.01613	1.00908	1.00135
ENSG00000007080	CCDC124	coiled-coil domain containing 124	42.12	39.3058	38.5985	37.5932	38.1966	38.8686	41.068	39.1252	41.0106	41.5739	37.7336	39.3559	38.4781	41.2981
ENSG00000007129	CEACAM21	carcinoembryonic antigen-related cell adhesion molecule 21	1	1.03267	1.0271	1.03868	1.03955	1.02691	1	1.01321	1.02088	1	1.03399	1.06587	1.0212	1.05136
ENSG00000007168	PAFAH1B1	platelet-activating factor acetylhydrolase 1b, regulatory subunit 1 (45kDa)	34.0534	33.7395	37.0624	34.2576	35.2567	34.9072	34.3839	34.3368	33.4793	33.5803	31.6461	30.9776	30.809	31.1139
ENSG00000007171	NOS2	nitric oxide synthase 2, inducible	1.00362	1	1.0062	1	1.00547	1	1	1	1	1	1.00974	1	1	1
ENSG00000007174	DNAH9	dynein, axonemal, heavy chain 9	1.00118	1.00071	1.00472	1.00199	1.00211	1.00468	1	1.00228	1	1.00298	1.00656	1.00658	1.00008	1.0009
ENSG00000007202	KIAA0100	KIAA0100	35.5862	36.3957	36.959	36.5238	36.8283	38.5368	37.3424	36.1034	37.5501	38.1808	34.3019	33.3769	30.1245	32.0024
ENSG00000007216	SLC13A2	solute carrier family 13 (sodium-dependent dicarboxylate transporter), member 2	1	1	1	1	1	1	1.00688	1	1	1	1	1.01264	1.00861	1.00496
ENSG00000007237	GAS7	growth arrest-specific 7	1.00232	1.00092	1.00346	1.00245	1.00935	1.00333	1.00241	1.00287	1	1.00346	1.00608	1	1	1.00104
ENSG00000007255	TRAPPC6A	trafficking protein particle complex 6A	23.8055	22.904	22.4551	22.7841	22.055	20.6123	23.0733	23.9567	21.6171	20.4784	19.7344	21.0164	21.6171	20.2119
ENSG00000007264	MATK	megakaryocyte-associated tyrosine kinase	1.01914	1.01343	1.00616	1.01737	1.03482	1.02979	1.0284	1.0225	1.03854	1.03585	1.01683	1.0257	1.00496	1.0098
ENSG00000007306	CEACAM7	carcinoembryonic antigen-related cell adhesion molecule 7	1	1	1	1	1	1.0096	1	1	1	1	1.01344	1	1	1
ENSG00000007312	CD79B	CD79b molecule, immunoglobulin-associated beta	1	1.01823	1	1.01175	1	1	1	1	1.01871	1	1	1	1	1
ENSG00000007314	SCN4A	sodium channel, voltage gated, type IV alpha subunit	1.08257	1.08838	1.05727	1.07512	1.10732	1.07781	1.07439	1.0525	1.04497	1.03299	1.05821	1.04164	1.04485	1.04746
ENSG00000007341	ST7L	suppression of tumorigenicity 7 like	3.94149	3.97295	3.91583	4.00282	4.16364	4.0477	3.78816	3.77335	4.0554	3.94637	3.88578	3.92166	4.03766	3.88144
ENSG00000007350	TKTL1	transketolase-like 1	1.00446	1.01049	1	1.01389	1.01362	1.00719	1	1.0139	1	1	1	1.01188	1.02835	1.00447
ENSG00000007372	PAX6	paired box 6	1.06803	1.08699	1.08335	1.06838	1.11126	1.08015	1.09443	1.08912	1.08363	1.07974	1.05439	1.06289	1.06018	1.08135
ENSG00000007376	RPUSD1	RNA pseudouridylate synthase domain containing 1	15.3952	15.3425	14.7468	12.9119	13.8634	14.8048	15.3895	15.5215	17.4043	16.4682	13.9901	13.9776	14.7792	16.1589
ENSG00000007384	RHBDF1	rhomboid 5 homolog 1 (Drosophila)	5.03996	4.8987	5.19072	4.76709	4.87423	4.70959	5.12283	4.90712	4.85237	5.10617	4.68066	4.68633	4.62475	4.68951
ENSG00000007392	LUC7L	LUC7-like	3.27633	3.41468	3.63065	3.06704	3.13824	3.63344	3.46752	3.61493	4.51678	4.30941	3.53614	3.68263	3.74814	3.87578
ENSG00000007402	CACNA2D2	calcium channel, voltage-dependent, alpha 2/delta subunit 2	1.08403	1.06605	1.06916	1.04591	1.05872	1.05146	1.0372	1.08794	1.07287	1.05562	1.05504	1.0344	1.05171	1.06506
ENSG00000007516	BAIAP3	BAI1-associated protein 3	1.29381	1.2905	1.27594	1.40137	1.37855	1.30518	1.30631	1.29182	1.36457	1.28778	1.21354	1.26601	1.22525	1.26259
ENSG00000007520	TSR3	TSR3, 20S rRNA accumulation, homolog (S. cerevisiae)	30.7437	31.5242	27.802	29.5572	30.6955	29.9741	30.5142	31.5564	30.3618	30.8014	27.7518	28.272	27.3338	28.3724
ENSG00000007541	PIGQ	phosphatidylinositol glycan anchor biosynthesis, class Q	10.0524	9.83652	10.2049	9.6721	10.3328	10.2679	10.4787	10.0102	10.4509	10.1888	10.3432	10.1368	10.1209	10.3829
ENSG00000007545	CRAMP1L	Crm, cramped-like (Drosophila)	4.1518	4.66863	4.90567	4.40725	4.60409	4.92481	4.85035	4.63896	4.13772	4.27848	3.69893	3.55224	3.57556	3.52387
ENSG00000007866	TEAD3	TEA domain family member 3	19.9445	19.1139	19.1089	18.9431	19.6788	18.5338	19.8844	17.8829	15.2548	16.7641	16.7522	16.0331	15.8874	15.4123
ENSG00000007908	SELE	selectin E	1	1	1	1	1	1	1	1	1	1	1	1	1.00031	1
ENSG00000007923	DNAJC11	DnaJ (Hsp40) homolog, subfamily C, member 11	16.4105	15.7829	15.5688	14.3158	14.0236	15.3752	15.8005	16.0762	16.4321	17.8213	14.8112	15.4743	15.8519	16.1548
ENSG00000007933	FMO3	flavin containing monooxygenase 3	1.01137	1	1	1	1.00642	1	1	1.00663	1	1	1	1	1.00039	1
ENSG00000007944	MYLIP	myosin regulatory light chain interacting protein	5.11758	5.02241	5.30403	5.13277	5.29014	5.06143	5.06831	4.98125	4.3585	4.4325	4.37045	3.99405	4.3534	4.01521
ENSG00000007952	NOX1	NADPH oxidase 1	1.06937	1.12625	1.08764	1.05662	1.14945	1.08851	1.09354	1.1313	1.08164	1.09695	1.16652	1.08194	1.11531	1.10314
ENSG00000007968	E2F2	E2F transcription factor 2	3.37663	3.49881	3.57404	3.25822	3.32024	3.4276	3.4865	3.79949	4.02228	3.96801	3.34996	3.65746	3.23253	3.81343
ENSG00000008018	PSMB1	proteasome (prosome, macropain) subunit, beta type, 1	54.5635	53.5072	48.089	51.4033	52.4645	52.1291	50.0736	54.4687	56.3629	52.5993	51.9835	51.545	51.2087	51.6142
ENSG00000008056	SYN1	synapsin I	1.01862	1.01148	1.02319	1	1.02226	1	1.02183	1.0073	1.02317	1.00808	1.0116	1.01271	1.00043	1
ENSG00000008083	JARID2	jumonji, AT rich interactive domain 2	12.2974	12.362	16.2754	12.8131	12.6038	15.8354	14.473	14.4246	14.473	16.2138	16.3412	16.8378	17.3628	16.4321
ENSG00000008086	CDKL5	cyclin-dependent kinase-like 5	1.7566	1.88225	1.9207	1.96656	2.05168	2.03505	2.00568	1.93895	1.76756	1.84845	2.36108	2.09951	1.96491	2.00849
ENSG00000008118	CAMK1G	calcium/calmodulin-dependent protein kinase IG	1.0571	1.05458	1.07412	1.06271	1.11535	1.02734	1.08831	1.12357	1.05614	1.10022	1.07419	1.0362	1.0728	1.05229
ENSG00000008128	CDK11A	cyclin-dependent kinase 11A	3.46171	3.05992	3.94446	3.66393	3.46025	3.50058	3.56552	3.35885	3.49418	4.26675	3.7025	3.85192	3.58055	3.71663
ENSG00000008130	NADK	NAD kinase	15.1466	14.8991	14.842	13.9383	13.9936	14.4074	14.6325	14.549	14.8718	15.6776	13.8531	14.3389	13.5904	14.4438
ENSG00000008196	TFAP2B	transcription factor AP-2 beta (activating enhancer binding protein 2 beta)	1	1.00482	1	1	1.00391	1.00446	1.00727	1	1	1	1	1.01311	1	1
ENSG00000008197	TFAP2D	transcription factor AP-2 delta (activating enhancer binding protein 2 delta)	1	1	1	1	1	1	1	1	1	1	1	1	1	1
ENSG00000008226	DLEC1	deleted in lung and esophageal cancer 1	1.02975	1.03862	1.06408	1.06594	1.02036	1.03543	1.04835	1.06581	1.0517	1.03895	1.03554	1.03709	1.01479	1.06008
ENSG00000008256	CYTH3	cytohesin 3	22.4351	22.5156	23.0269	22.7406	24.1852	23.3367	22.4188	21.3414	20.3369	21.9546	19.6739	18.925	18.1262	18.5567
ENSG00000008277	ADAM22	ADAM metallopeptidase domain 22	2.08935	2.01795	2.03885	2.02944	2.1329	2.09035	2.03328	1.94142	2.01353	1.97156	2.0792	1.96547	1.95595	1.80534
ENSG00000008282	SYPL1	synaptophysin-like 1	101.906	102.082	105.181	111.394	112.369	110.577	102.235	100.655	111.856	109.955	111.55	110.855	109.955	107.632
ENSG00000008283	CYB561	cytochrome b561	45.1116	44.5979	43.1065	42.9409	43.2411	42.7302	43.1992	43.3632	42.6788	43.1065	40.2709	38.9628	38.0794	39.258
ENSG00000008294	SPAG9	sperm associated antigen 9	15.1909	15.8489	16.6155	15.2312	15.9125	15.4394	16.1735	15.2504	14.6353	14.6629	16.8	16.4394	16.4875	16.8799
ENSG00000008300	CELSR3	cadherin, EGF LAG seven-pass G-type receptor 3	5.78118	5.82059	5.96833	5.4664	5.78231	5.75654	6.10928	5.90977	5.81176	6.02797	5.26246	4.99752	4.59986	4.90909
ENSG00000008311	AASS	aminoadipate-semialdehyde synthase	1.99519	2.08013	1.99623	2.19157	2.28692	2.19713	2.03711	1.9889	1.98107	2.06569	2.16158	2.02781	1.93137	1.90803
ENSG00000008323	PLEKHG6	pleckstrin homology domain containing, family G (with RhoGef domain) member 6	1.39971	1.47329	1.34638	1.39364	1.38245	1.33578	1.43297	1.45508	1.49159	1.38671	1.32562	1.48219	1.36824	1.32775
ENSG00000008324	SS18L2	synovial sarcoma translocation gene on chromosome 18-like 2	13.8531	14.6117	14.1885	15.5572	13.7137	14.7236	13.6738	14.5007	13.0478	13.0702	13.6502	13.7644	14.4269	13.6645
ENSG00000008382	MPND	MPN domain containing	9.14021	9.55654	9.02161	8.50074	8.8304	9.22584	9.39943	9.77973	8.75178	9.78289	9.32451	9.13475	9.37967	9.70861
ENSG00000008394	MGST1	microsomal glutathione S-transferase 1	1.00147	1.00976	1.00396	1.0131	1.00342	1.01388	1.00951	1.01585	1.01191	1.01037	1.00695	1.0158	1.0063	1.00765
ENSG00000008405	CRY1	cryptochrome circadian clock 1	6.20745	6.13327	6.33272	5.61191	5.61759	6.19447	6.26313	6.39283	8.17965	7.45208	4.78619	4.90712	5.34925	5.58286
ENSG00000008438	PGLYRP1	peptidoglycan recognition protein 1	1	1.08948	1.03507	1.03267	1	1.03423	1.03277	1.03286	1	1.06793	1.04155	1	1.04277	1
ENSG00000008441	NFIX	nuclear factor I/X (CCAAT-binding transcription factor)	13.7826	14.5862	14.473	13.6707	14.2064	14.7414	15.2945	14.2154	15.5807	16.0331	14.7179	14.8381	14.7884	15.131
ENSG00000008513	ST3GAL1	ST3 beta-galactoside alpha-2,3-sialyltransferase 1	13.0278	12.7108	13.7435	12.3473	12.6534	12.4077	13.5716	11.7919	10.5733	11.498	10.2444	9.85315	9.6702	9.1887
ENSG00000008516	MMP25	matrix metallopeptidase 25	1.38956	1.46356	1.45769	1.376	1.42092	1.34977	1.5125	1.32775	1.24359	1.35913	1.37844	1.32415	1.31832	1.26384
ENSG00000008517	IL32	interleukin 32	21.0164	19.9645	19.1974	19.745	19.2576	18.8447	20.0244	20.3423	21.8439	22.1989	20.2073	19.2997	22.1019	19.6619
ENSG00000008710	PKD1	polycystic kidney disease 1 (autosomal dominant)	3.6718	3.63564	3.9426	3.51033	3.79863	3.62292	3.82861	3.4595	3.34877	3.64323	3.05353	2.84982	2.73129	2.90929
ENSG00000008735	MAPK8IP2	mitogen-activated protein kinase 8 interacting protein 2	1.8101	1.85379	1.83478	1.86458	1.92436	1.79216	2.02682	1.99334	1.6901	1.83348	1.72424	1.59715	1.60941	1.60321
ENSG00000008838	MED24	mediator complex subunit 24	10.9115	10.8986	11.1038	10.628	10.5957	10.6035	11.0525	11	11.6747	11.9626	11.1842	11.3312	11.4268	11.6131
ENSG00000008853	RHOBTB2	Rho-related BTB domain containing 2	8.04388	8.14429	7.74691	7.33783	7.572	8.05127	8.4754	8.33705	7.80356	7.84547	6.72716	6.48375	6.45538	6.94955
ENSG00000008869	HEATR5B	HEAT repeat containing 5B	6.58436	6.795	7.4742	6.52117	6.92214	6.66266	7.43564	6.75795	6.89939	7.0954	7.77622	7.88375	8.12281	8.06443
ENSG00000008952	SEC62	SEC62 homolog (S. cerevisiae)	40.3892	40.7051	40.6271	41.9964	42.6354	42.7454	40.7051	39.9373	41.6514	40.984	41.7311	42.0686	42.4433	39.4688
ENSG00000008988	RPS20	ribosomal protein S20	122.472	115.259	115.831	115.259	117.445	112.165	113.387	116.179	116.179	108.677	111.987	110.364	112.704	110.098
ENSG00000009307	CSDE1	cold shock domain containing E1, RNA-binding	143.657	147.097	153.201	143.352	150.62	147.097	146.235	143.019	150.007	145.986	151.073	151.073	152.678	149.605
ENSG00000009335	UBE3C	ubiquitin protein ligase E3C	22.1094	22.6877	22.8645	22.6718	21.4875	22.5505	22.5879	23.233	25.2165	25.3013	22.5209	22.7466	21.9268	22.7513
ENSG00000009413	REV3L	REV3-like, polymerase (DNA directed), zeta, catalytic subunit	2.99799	3.14188	3.27533	3.28439	3.09497	3.0631	3.33023	3.12291	3.34069	3.47833	3.69351	3.4816	3.38088	3.84746
ENSG00000009694	TENM1	teneurin transmembrane protein 1	1.98002	1.99275	1.98107	1.8701	1.88195	1.89897	2.03928	1.93338	1.92264	1.78827	1.77536	1.70834	1.70223	1.69951
ENSG00000009709	PAX7	paired box 7	1	1.00141	1.00435	1.00739	1.00718	1	1	1	1.00923	1.00437	1.00759	1.00841	1	1.00148
ENSG00000009724	MASP2	mannan-binding lectin serine peptidase 2	1.2973	1.20745	1.40437	1.17938	1.16339	1.19773	1.19128	1.16944	1.20485	1.22933	1.12994	1.05753	1.08852	1.05558
ENSG00000009765	IYD	iodotyrosine deiodinase	1	1	1.00342	1.00673	1.00447	1	1	1	1.00801	1	1.00846	1.00934	1.00013	1.00452
ENSG00000009780	FAM76A	family with sequence similarity 76, member A	5.00888	5.25172	4.69259	5.11855	5.09209	5.29121	5.11311	5.15638	5.64379	5.30937	5.09883	5.56062	5.39223	5.47237
ENSG00000009790	TRAF3IP3	TRAF3 interacting protein 3	1.04139	1.06815	1.04304	1.0829	1.0466	1.08595	1.06672	1.05195	1.07708	1.05825	1.03916	1.03528	1.04332	1.0345
ENSG00000009830	POMT2	protein-O-mannosyltransferase 2	5.38927	5.24931	5.42792	5.00569	5.10687	5.35384	5.55252	5.36412	5.27405	5.43874	4.35757	4.71185	4.56228	4.69813
ENSG00000009844	VTA1	vesicle (multivesicular body) trafficking 1	12.0744	11.9502	11.9285	12.3945	12.3473	12.8079	11.6354	12.0386	13.097	12.3829	13.0076	12.9119	13.0606	12.6812
ENSG00000009950	MLXIPL	MLX interacting protein-like	1.70643	1.65869	1.86084	1.71307	1.76474	1.75344	1.87829	1.80632	1.58078	1.72749	1.83597	1.72749	1.7241	1.65996
ENSG00000009954	BAZ1B	bromodomain adjacent to zinc finger domain, 1B	27.8179	28.3528	29.9131	26.0588	28.654	30.5472	29.7549	30.3054	30.8014	32.1263	34.1004	34.0534	33.7281	36.4103
ENSG00000010017	RANBP9	RAN binding protein 9	24.9189	24.9189	26.3681	26.0378	26.9407	25.2208	25.9666	24.535	21.3414	22.2029	25.3359	24.4915	23.9965	23.5297
ENSG00000010030	ETV7	ets variant 7	2.84932	3.15028	3.2571	3.11439	3.17057	3.8966	3.40577	3.59659	2.91369	3.40372	3.07474	2.82341	3.12827	3.12334
ENSG00000010072	SPRTN	SprT-like N-terminal domain	6.66266	6.64022	6.24066	6.44051	6.63923	6.54379	6.56724	6.62363	5.78474	6.08609	5.69563	5.9623	5.62471	5.74557
ENSG00000010165	METTL13	methyltransferase like 13	17.4162	16.7608	16.7113	15.5688	16.1674	17.7876	16.3884	18.2165	19.0706	20.0466	15.9	16.6656	16.3168	16.4105
ENSG00000010219	DYRK4	dual-specificity tyrosine-(Y)-phosphorylation regulated kinase 4	3.04757	3.04553	2.70158	3.05177	2.89357	2.92601	3.05661	3.14407	2.96747	2.87287	2.79178	2.90884	2.82341	3.00821
ENSG00000010244	ZNF207	zinc finger protein 207	11.5955	11.5712	12.4678	11.5054	10.9409	11.5565	11.8682	12.5391	13.9741	13.2135	12.0619	12.2032	12.8456	12.802
ENSG00000010256	UQCRC1	ubiquinol-cytochrome c reductase core protein I	59.4624	58.3231	52.3151	55.8033	52.6657	54.0417	56.3485	57.3251	56.1657	54.4924	55.4656	53.1692	52.8016	54.2072
ENSG00000010270	STARD3NL	STARD3 N-terminal like	9.81826	9.15778	8.43354	9.94041	9.6173	8.98588	8.7638	9.03089	9.16484	8.38784	8.30737	8.0471	8.18728	8.09147
ENSG00000010278	CD9	CD9 molecule	125.513	118.093	124.97	130.042	133.442	119.94	120.812	121.619	119.617	114.234	119.781	111.077	126.844	112.704
ENSG00000010282	HHATL	hedgehog acyltransferase-like	1	1	1	1	1	1	1.00981	1	1	1.03071	1	1	1.00056	1
ENSG00000010292	NCAPD2	non-SMC condensin I complex, subunit D2	17.1873	17.3807	17.231	16.7397	17.6001	16.4187	16.6922	16.7261	16.569	16.619	18.2879	17.8213	16.5286	19.0802
ENSG00000010295	IFFO1	intermediate filament family orphan 1	1.04084	1.03974	1.0527	1.0316	1.07756	1.05195	1.03641	1.04567	1.03694	1.05626	1.05496	1.03233	1.0304	1.05359
ENSG00000010310	GIPR	gastric inhibitory polypeptide receptor	1.42579	1.3827	1.50677	1.48778	1.43406	1.48803	1.45924	1.48269	1.58868	1.54721	1.60913	1.45049	1.49063	1.42835
ENSG00000010318	PHF7	PHD finger protein 7	2.59222	2.60746	2.75103	2.66111	2.75238	2.36645	2.52965	2.45056	1.98002	2.26659	2.16937	2.16578	2.07137	1.99105
ENSG00000010319	SEMA3G	sema domain, immunoglobulin domain (Ig), short basic domain, secreted, (semaphorin) 3G	1.4367	1.53447	1.43657	1.4741	1.58308	1.61162	1.59071	1.56571	1.5129	1.58255	1.47472	1.52278	1.45465	1.42395
ENSG00000010322	NISCH	nischarin	6.43307	6.27704	7.53129	6.25846	6.24366	6.38415	6.64949	6.3649	6.30563	6.63048	6.45655	6.3253	6.22362	6.69987
ENSG00000010327	STAB1	stabilin 1	1.00675	1.0016	1.00732	1.00926	1.00632	1.01713	1.00888	1.00659	1.01246	1.01692	1.01664	1.01186	1.00195	1.00446
ENSG00000010361	FUZ	fuzzy planar cell polarity protein	1.0976	1.04181	1.0303	1.07685	1.12427	1.13796	1.10457	1.15322	1.13185	1.07903	1.12645	1.04847	1.09668	1.09581
ENSG00000010379	SLC6A13	solute carrier family 6 (neurotransmitter transporter), member 13	1.00347	1.00827	1	1	1	1.0181	1	1.00534	1.01846	1	1.00955	1	1.00032	1.00954
ENSG00000010404	IDS	iduronate 2-sulfatase	16.2266	16.4717	19.5609	17.0734	18.2202	17.9301	18.0094	17.1413	19.2165	18.8166	19.0466	18.3401	18.2074	19.0706
ENSG00000010438	PRSS3	protease, serine, 3	10.2419	10.0996	8.99774	8.53194	8.46006	7.87202	10.368	10.6988	10.0613	9.53246	8.55649	8.29531	9.87068	9.30037
ENSG00000010539	ZNF200	zinc finger protein 200	2.68137	2.68197	2.53182	2.67335	2.69723	2.37684	2.49724	2.48238	2.53214	2.45504	1.78425	1.92557	1.83864	1.86757
ENSG00000010610	CD4	CD4 molecule	1.28362	1.36202	1.34386	1.24088	1.33127	1.28107	1.29848	1.32323	1.27798	1.2436	1.18479	1.20293	1.2704	1.21985
ENSG00000010626	LRRC23	leucine rich repeat containing 23	6.46372	6.45655	5.7775	6.10241	5.95888	6.19903	5.48445	6.34904	5.55412	5.51511	5.95203	5.64062	5.82878	6.10374
ENSG00000010671	BTK	Bruton agammaglobulinemia tyrosine kinase	1.08621	1.10761	1.04355	1.17392	1.09331	1.07004	1.08293	1.06301	1.02956	1.09647	1.06824	1.10341	1.02751	1.05582
ENSG00000010704	HFE	hemochromatosis	8.59938	8.64952	8.3831	9.49858	9.17324	9.06857	8.53897	8.28018	8.89952	8.62883	8.93894	9.32281	8.72453	8.22386
ENSG00000010803	SCMH1	sex comb on midleg homolog 1 (Drosophila)	11.6079	12.4225	11.7222	12.5934	12.2407	12.2239	12.6743	12.1702	11.0964	11.585	11.6627	10.9751	11.5779	11.5013
ENSG00000010810	FYN	FYN proto-oncogene, Src family tyrosine kinase	3.29597	3.31058	3.17553	3.5014	3.38542	3.39229	3.30366	3.22416	2.58015	3.03519	2.93963	2.84312	2.81609	2.60389
ENSG00000010818	HIVEP2	human immunodeficiency virus type I enhancer binding protein 2	6.6912	6.80988	7.06834	6.56256	7.46736	6.0605	7.40345	5.62986	6.70721	6.27948	7.20521	6.71867	7.4346	7.45391
ENSG00000010932	FMO1	flavin containing monooxygenase 1	1.06329	1.06055	1.02885	1.0141	1.02044	1.05707	1.02015	1.04874	1.01266	1.00733	1.02752	1	1.02876	1.01927
ENSG00000011007	TCEB3	transcription elongation factor B (SIII), polypeptide 3 (110kDa, elongin A)	27.7833	28.2026	29.2938	27.2439	27.4923	27.1759	28.3639	28.554	27.4572	29.3766	25.0168	25.1544	24.8125	25.8177
ENSG00000011009	LYPLA2	lysophospholipase II	27.5669	26.0447	28.121	23.7377	24.5715	26.1493	26.8732	26.8205	27.9415	28.1594	26.4154	27.1016	25.6006	26.9771
ENSG00000011021	CLCN6	chloride channel, voltage-sensitive 6	3.53403	3.61493	3.89589	3.60426	3.59962	3.27462	3.65121	3.17815	3.22083	3.30111	3.15317	3.18689	3.05401	2.93238
ENSG00000011028	MRC2	mannose receptor, C type 2	1.0237	1.01233	1.00452	1.01617	1.01198	1.00451	1.01187	1.02324	1.02845	1.0208	1.01752	1.01339	1.00693	1.03015
ENSG00000011052	NME2	NME/NM23 nucleoside diphosphate kinase 2	1	1	1	1	1	1	1	1	1	1	1	1	1	1
ENSG00000011083	SLC6A7	solute carrier family 6 (neurotransmitter transporter), member 7	1.01857	1.01774	1.0293	1.02789	1.0222	1.00585	1.02747	1	1.03753	1.052	1.02334	1.01818	1.02583	1
ENSG00000011105	TSPAN9	tetraspanin 9	4.32515	4.44241	4.08359	4.10475	4.26811	4.10939	4.28022	4.21741	4.00449	4.06861	4.03434	3.90273	3.7182	3.98082
ENSG00000011114	BTBD7	BTB (POZ) domain containing 7	7.06105	7.25811	7.16652	6.92458	7.37728	6.96449	7.36708	7.14835	6.98683	6.88904	6.41569	5.83103	5.98382	6.38662
ENSG00000011132	APBA3	amyloid beta (A4) precursor protein-binding, family A, member 3	4.50041	4.3734	4.25304	4.54062	4.9117	4.70638	4.76792	4.14527	4.26347	4.29339	4.31312	4.18291	4.12541	4.0634
ENSG00000011143	MKS1	Meckel syndrome, type 1	5.97766	6.00011	5.3502	5.8106	5.99081	5.67571	6.19903	5.66672	5.09755	5.09293	5.53916	5.24717	4.9117	5.16543
ENSG00000011198	ABHD5	abhydrolase domain containing 5	7.73669	7.12331	7.38174	8.14347	8.29531	7.98182	7.82069	7.27542	7.18259	7.13418	7.59727	6.75431	7.28199	6.58656
ENSG00000011201	ANOS1	anosmin 1	1.20635	1.19425	1.19251	1.23195	1.24389	1.25044	1.22626	1.18866	1.23329	1.19431	1.21358	1.23152	1.20092	1.18681
ENSG00000011243	AKAP8L	A kinase (PRKA) anchor protein 8-like	10.6536	9.96595	11.534	10.2019	10.8679	10.9571	11.4356	11.0936	9.5462	10.5189	11.7588	11.402	12.1881	12.6905
ENSG00000011258	MBTD1	mbt domain containing 1	4.42444	4.43504	4.82883	4.73106	4.57833	4.46245	4.37897	4.28362	4.28269	4.33449	3.98486	3.76641	3.91899	3.9426
ENSG00000011260	UTP18	UTP18 small subunit (SSU) processome component homolog (yeast)	16.3291	17.3658	15.8595	15.5188	15.8565	15.9523	16.7186	16.981	19.5285	18.4541	17.1442	17.4043	17.6066	18.0998
ENSG00000011275	RNF216	ring finger protein 216	18.0845	18.0317	20.0783	18.5457	19.3309	20.7241	20.0632	20.6992	19.3472	20.5751	21.1747	21.5264	20.0244	21.8921
ENSG00000011295	TTC19	tetratricopeptide repeat domain 19	19.2625	19.5659	19.285	18.7817	18.1318	17.5395	18.0188	19.2491	19.2625	18.2253	17.8743	18.6878	19.4241	18.3293
ENSG00000011304	PTBP1	polypyrimidine tract binding protein 1	57.0287	57.0287	62.9673	52.0657	56.4107	54.5283	58.1237	55.331	60.9227	58.8061	53.0702	55.0167	57.4327	60.9227
ENSG00000011332	DPF1	D4, zinc and double PHD fingers family 1	1.83335	1.88874	1.73371	1.63959	1.82716	1.83753	1.75526	1.85274	1.82242	1.94211	1.77842	1.77283	1.74011	1.83281
ENSG00000011347	SYT7	synaptotagmin VII	17.8456	17.933	17.9854	17.9105	17.933	17.4726	17.527	17.0734	15.8471	17.7405	14.9171	15.0656	14.1744	14.5835
ENSG00000011376	LARS2	leucyl-tRNA synthetase 2, mitochondrial	6.09467	5.85889	5.9661	5.55657	5.86336	6.3902	6.25714	6.19963	6.92214	6.82146	6.62888	7.05785	6.85099	7.07757
ENSG00000011405	PIK3C2A	phosphatidylinositol-4-phosphate 3-kinase, catalytic subunit type 2 alpha	17.1805	17.5843	19.7544	18.8492	19.7116	18.413	18.7942	16.7522	18.4049	18.4692	19.9074	19.9445	19.0002	19.7932
ENSG00000011422	PLAUR	plasminogen activator, urokinase receptor	34.1705	31.9725	45.0072	39.7769	36.4956	31.8071	39.668	31.6713	25.616	27.2439	36.2767	31.9589	37.4694	32.277
ENSG00000011426	ANLN	anillin actin binding protein	22.8258	22.8505	22.703	22.6136	24.9693	23.2397	20.9344	22.7134	27.0318	24.9835	27.4011	28.5354	26.245	30.9776
ENSG00000011451	WIZ	widely interspaced zinc finger motifs	13.6308	14.2091	14.3753	13.4713	14.6804	14.4399	15.1027	14.0951	14.5991	15.3192	14.9427	15.0382	14.5586	15.7893
ENSG00000011454	RABGAP1	RAB GTPase activating protein 1	7.19288	7.27745	7.50993	6.94376	7.80062	7.25811	7.27898	7.1562	7.42062	7.0331	8.56661	8.53987	8.67054	8.25036
ENSG00000011465	DCN	decorin	1	1	1	1	1.0023	1	1	1	1.00774	1	1	1.00673	1	1
ENSG00000011478	QPCTL	glutaminyl-peptide cyclotransferase-like	18.7401	18.241	16.8322	18.2755	18.44	17.8898	17.2034	17.1739	18.5807	17.0364	19.5801	18.6149	18.6969	19.2576
ENSG00000011485	PPP5C	protein phosphatase 5, catalytic subunit	12.6468	11.8155	11.4006	11.6315	11.8383	12.0052	11.7064	12.2436	12.0949	12.0639	12.1085	11.9652	12.6038	12.2942
ENSG00000011523	CEP68	centrosomal protein 68kDa	4.72944	4.48923	4.67708	4.72467	4.73836	4.9939	4.74072	4.61801	4.60487	4.78915	4.8703	5.07051	4.72039	4.97877
ENSG00000011566	MAP4K3	mitogen-activated protein kinase kinase kinase kinase 3	8.89952	9.6173	9.8225	9.7337	9.5367	9.7247	9.43858	9.57431	10.4614	10.1731	10.4979	10.6916	10.7558	10.4738
ENSG00000011590	ZBTB32	zinc finger and BTB domain containing 32	1.51704	1.44976	1.79406	1.44087	1.41379	1.46705	1.52985	1.52674	1.55516	1.53117	1.4889	1.30415	1.45727	1.24511
ENSG00000011600	TYROBP	TYRO protein tyrosine kinase binding protein	1	1	1	1	1.02625	1	1	1	1	1	1	1	1	1
ENSG00000011638	TMEM159	transmembrane protein 159	30.2172	28.6413	28.5921	30.998	31.9589	28.121	27.6968	27.2601	25.7719	24.1794	28.6592	26.0008	28.6592	26.7644
ENSG00000011677	GABRA3	gamma-aminobutyric acid (GABA) A receptor, alpha 3	1.17163	1.11238	1.15666	1.13833	1.15745	1.17367	1.18471	1.1414	1.1909	1.16817	1.07455	1.10587	1.12495	1.11822
ENSG00000012048	BRCA1	breast cancer 1, early onset	7.11688	6.79068	6.34785	6.58865	7.34828	7.00134	6.59886	6.48963	6.47928	6.35337	6.57946	6.21272	6.09467	6.5691
ENSG00000012061	ERCC1	excision repair cross-complementation group 1	19.0706	18.4434	17.9061	17.8493	16.7755	17.5002	18.4227	18.6936	18.5718	18.7545	17.5843	17.5953	17.7516	18.0094
ENSG00000012124	CD22	CD22 molecule	1.74963	1.68448	1.62801	1.49488	1.55917	1.62101	1.64009	1.70494	1.50644	1.60594	1.63522	1.42895	1.50106	1.58749
ENSG00000012171	SEMA3B	sema domain, immunoglobulin domain (Ig), short basic domain, secreted, (semaphorin) 3B	15.3986	15.4243	16.683	14.3425	14.2941	13.9114	15.0063	14.5439	16.1889	16.322	13.3006	13.5633	13.9853	14.842
ENSG00000012174	MBTPS2	membrane-bound transcription factor peptidase, site 2	10.1517	10.2233	10.4339	11.1493	11.2274	10.4056	10.4382	10.4145	10.6775	10.4081	11.3168	10.8795	10.2987	10.9071
ENSG00000012211	PRICKLE3	prickle homolog 3	13.0731	13.0332	13.1741	12.7428	13.1562	13.6999	13.4636	12.3394	13.6707	14.5692	14.1372	14.162	13.9564	13.9776
ENSG00000012223	LTF	lactotransferrin	1.00346	1.00827	1.047	1.01691	1.04515	1.02903	1.01649	1.03321	1.03128	1	1.04211	1.01823	1.00086	1.00336
ENSG00000012232	EXTL3	exostosin-like glycosyltransferase 3	20.2322	20.4784	20.8387	20.2962	19.8624	21.4666	20.9942	21.5107	20.8132	21.3017	18.0575	18.1356	16.9145	18.8166
ENSG00000012504	NR1H4	nuclear receptor subfamily 1, group H, member 4	1	1	1.00735	1	1	1	1	1	1	1	1	1	1	1
ENSG00000012660	ELOVL5	ELOVL fatty acid elongase 5	72.8092	74.7033	75.7191	83.0748	83.1535	83.3142	72.6827	71.5849	72.8092	75.4349	78.8033	79.3111	71.8383	70.1878
ENSG00000012779	ALOX5	arachidonate 5-lipoxygenase	1.34964	1.29496	1.28247	1.33163	1.2946	1.22036	1.35157	1.32066	1.24174	1.20293	1.31074	1.19603	1.2723	1.22574
ENSG00000012817	KDM5D	lysine (K)-specific demethylase 5D	1.01022	1.00951	1.00536	1.00486	1.00483	1.01087	1.007	1.01026	1	1.00532	1.01498	1.00985	1.00014	1.01105
ENSG00000012822	CALCOCO1	calcium binding and coiled-coil domain 1	7.39262	7.09991	7.12331	7.18993	7.05467	7.19602	7.49953	6.93261	5.9177	6.07496	7.12923	6.62639	7.33359	6.45655
ENSG00000012963	UBR7	ubiquitin protein ligase E3 component n-recognin 7 (putative)	9.50688	9.68281	8.93096	9.47966	9.83652	9.2025	9.09844	9.86504	10.0511	9.07371	9.22446	9.35257	9.02829	8.8158
ENSG00000012983	MAP4K5	mitogen-activated protein kinase kinase kinase kinase 5	10.8502	11.2017	11.8552	11.4074	11.2963	10.7734	10.9346	10.9571	10.6977	11.1361	11.9177	11.7165	11.6657	11.3378
ENSG00000013016	EHD3	EH-domain containing 3	4.14835	4.26811	4.1526	4.21861	4.09309	4.57833	4.44766	4.3673	4.71185	4.86264	4.45677	4.20923	4.0655	4.09918
ENSG00000013275	PSMC4	proteasome (prosome, macropain) 26S subunit, ATPase, 4	39.609	40.3184	40.0535	41.8768	38.163	40.5406	40.404	41.9685	44.7825	45.9144	41.9092	42.12	42.2247	42.4433
ENSG00000013288	MAN2B2	mannosidase, alpha, class 2B, member 2	12.6534	13.1324	13.0011	12.8868	12.8352	13.3086	13.1912	12.7957	12.6534	12.9663	13.0146	12.6311	12.4411	13.0793
ENSG00000013293	SLC7A14	solute carrier family 7, member 14	1	1.00092	1	1	1	1	1	1	1.00803	1	1	1	1.00013	1
ENSG00000013297	CLDN11	claudin 11	1	1.01273	1.00894	1.00835	1.00801	1.025	1.00395	1.01246	1.02463	1.0046	1.01246	1.00878	1.00443	1.00158
ENSG00000013306	SLC25A39	solute carrier family 25, member 39	82.4094	80.2508	77.6623	78.9289	80.165	80.0324	79.3111	82.4968	81.204	82.8083	82.348	81.4242	74.7598	81.0477
ENSG00000013364	MVP	major vault protein	36.1941	36.6079	39.7769	34.1004	35.8446	37.4853	40.1825	39.5981	36.428	37.7481	36.8407	37.1376	37.6974	37.0807
ENSG00000013374	NUB1	negative regulator of ubiquitin-like proteins 1	18.9841	19.5227	18.7851	19.6828	20.1628	20.3741	19.7052	19.3472	18.4847	18.9738	21.1328	19.2746	20.1118	18.9381
ENSG00000013375	PGM3	phosphoglucomutase 3	11.7638	11.6011	11.4632	12.0076	11.6829	11.4522	11.3126	11.1695	10.955	11.0036	12.5252	11.5516	11.7704	11.1842
ENSG00000013392	RWDD2A	RWD domain containing 2A	4.14115	3.65349	3.40824	3.76416	3.59303	3.42026	3.59594	3.6596	3.29	2.98171	2.88302	2.76504	2.86008	2.54242
ENSG00000013441	CLK1	CDC-like kinase 1	5.84005	6.04046	7.15751	5.15752	5.00569	4.46891	5.85561	6.3253	9.99829	9.79138	11.2493	11.9886	12.4889	12.5229
ENSG00000013503	POLR3B	polymerase (RNA) III (DNA directed) polypeptide B	4.58003	4.84722	4.99653	4.33063	4.29878	4.74149	4.79385	4.80648	5.3771	5.21719	5.22659	5.47505	5.63811	5.28071
ENSG00000013523	ANGEL1	angel homolog 1 (Drosophila)	7.76107	7.69561	7.51504	8.72013	8.6087	8.62322	7.80926	7.99142	8.38784	9.08251	8.58538	8.32338	7.11782	7.81392
ENSG00000013561	RNF14	ring finger protein 14	11.2223	10.7579	10.481	12.3706	11.7851	10.6642	10.7233	10.7179	10.6839	9.77973	9.10337	9.04163	8.99297	8.28939
ENSG00000013563	DNASE1L1	deoxyribonuclease I-like 1	12.6038	11.4608	10.4672	11.4409	11.5408	10.529	11.1768	11.2852	11.2415	11.1914	11.1477	10.75	10.7519	11.0054
ENSG00000013573	DDX11	DEAD/H (Asp-Glu-Ala-Asp/His) box helicase 11	4.1667	4.01673	4.14292	3.55116	3.73035	3.81663	4.03355	4.14749	3.83919	4.14941	3.68962	3.88735	3.70146	3.89589
ENSG00000013583	HEBP1	heme binding protein 1	13.7797	13.1031	12.0341	13.0112	13.1222	13.1154	13.5542	13.8027	14.5692	13.9153	14.6864	14.1081	15.5466	14.4269
ENSG00000013588	GPRC5A	G protein-coupled receptor, class C, group 5, member A	49.2794	48.2619	81.0477	62.4603	63.9287	68.8824	66.5912	60.7792	84.3785	83.3142	110.364	100.761	94.6279	92.4586
ENSG00000013619	MAMLD1	mastermind-like domain containing 1	4.4577	4.18561	4.91925	4.13669	4.24903	4.28362	4.89405	4.86403	5.48523	5.06974	5.47237	5.12593	5.42217	6.15838
ENSG00000013725	CD6	CD6 molecule	1.00166	1.01584	1.00871	1.00398	1.00779	1.00852	1.00389	1.00802	1.02418	1.00868	1.01762	1.01346	1.00046	1.00562
ENSG00000013810	TACC3	transforming, acidic coiled-coil containing protein 3	10.9291	10.5008	9.77451	9.70473	10.1449	10.2934	10.1064	10.4461	9.30037	9.56847	9.9371	9.68448	9.4567	10.3977
ENSG00000014123	UFL1	UFM1-specific ligase 1	12.1855	12.0773	12.3289	12.2922	12.6368	11.4639	11.8861	12.152	11.2293	10.4569	11.2246	10.9571	11.696	11.2439
ENSG00000014138	POLA2	polymerase (DNA directed), alpha 2, accessory subunit	5.81288	5.82878	5.62843	5.21256	5.26431	5.56248	5.49791	5.99006	6.28266	5.61566	5.03869	5.05313	5.45631	5.80809
ENSG00000014164	ZC3H3	zinc finger CCCH-type containing 3	11.4522	11.2852	11.397	10.392	11.2649	11.6627	11.8913	11.7944	11.0768	11.2913	12.1908	11.9585	11.8839	12.5153
ENSG00000014216	CAPN1	calpain 1, (mu/I) large subunit	62.1527	62.1014	63.0752	59.9881	61.6965	61.0852	62.4876	61.3605	59.1321	61.4163	59.9881	59.0073	55.9558	59.2608
ENSG00000014257	ACPP	acid phosphatase, prostate	1.73526	1.78956	1.60857	1.77782	1.66165	1.72347	1.67607	1.74214	1.80602	1.65396	1.67097	1.54121	1.59777	1.47198
ENSG00000014641	MDH1	malate dehydrogenase 1, NAD (soluble)	33.1479	32.6165	32.8544	34.5253	32.929	32.3433	31.167	34.0878	34.1393	32.4231	34.0534	34.038	33.6116	32.8544
ENSG00000014824	SLC30A9	solute carrier family 30 (zinc transporter), member 9	12.3121	12.0515	11.8103	12.0773	11.9614	11.6809	11.7275	11.8474	12.7922	11.9068	12.1316	12.152	12.5988	12.6989
ENSG00000014914	MTMR11	myotubularin related protein 11	4.24993	4.22949	4.24993	4.78526	4.35048	4.15674	4.15674	3.94376	3.84746	4.05334	3.73761	3.36846	3.13455	3.34516
ENSG00000014919	COX15	cytochrome c oxidase assembly homolog 15 (yeast)	18.0998	17.7555	18.0452	17.6161	17.4679	17.4841	18.161	17.9105	19.1762	17.5564	18.3401	19.1495	18.6792	19.027
ENSG00000015133	CCDC88C	coiled-coil domain containing 88C	4.42082	4.44911	4.89146	4.31062	4.54588	4.62021	5.01471	4.80563	4.50041	4.58725	5.06143	4.94436	5.0911	5.23569
ENSG00000015153	YAF2	YY1 associated factor 2	2.61706	2.49232	2.66776	2.67899	2.71165	2.55464	2.75639	2.63743	2.75759	2.41065	2.75103	2.82162	2.98329	2.91912
ENSG00000015171	ZMYND11	zinc finger, MYND-type containing 11	24.5016	25.2379	26.4212	25.7804	27.7518	26.7017	25.1983	25.1316	24.1964	25.1316	23.6307	23.7165	23.6899	23.6899
ENSG00000015285	WAS	Wiskott-Aldrich syndrome	1.17011	1.06142	1.15292	1.19264	1.16764	1.16364	1.11834	1.20853	1.09829	1.0824	1.13228	1.19673	1.10803	1.09
ENSG00000015413	DPEP1	dipeptidase 1 (renal)	1.01438	1	1	1	1.00857	1.02686	1.02566	1.02575	1.01489	1.00943	1.02398	1.03564	1.01141	1.01587
ENSG00000015475	BID	BH3 interacting domain death agonist	20.2599	19.2491	18.0902	17.0829	18.3003	18.925	18.6149	19.5141	18.6339	18.9101	18.6188	18.3446	18.1356	18.2441
ENSG00000015479	MATR3	matrin 3	2.84737	2.67335	3.40751	3.22228	2.8762	3.13229	2.76845	2.81551	3.40107	3.55896	3.69537	3.8446	3.34719	3.72575
ENSG00000015520	NPC1L1	NPC1-like 1	1.03546	1.03408	1.03822	1.05037	1.03668	1.05132	1.0408	1.02674	1.08912	1.04667	1.01965	1.06271	1.0189	1.06643
ENSG00000015532	XYLT2	xylosyltransferase II	17.1264	17.4197	16.2106	17.0932	17.006	18.2074	17.1175	17.2485	18.5005	18.92	18.4629	18.9653	17.3658	18.7899
ENSG00000015568	RGPD5	RANBP2-like and GRIP domain containing 5	1.01807	1.00883	1.01085	1.01365	1.01344	1.00896	1.01485	1.00635	1.00888	1.01269	1.01935	1.02519	1.00104	1.00245
ENSG00000015592	STMN4	stathmin-like 4	1.00483	1	1	1.00708	1	1	1.00667	1.00706	1.02251	1.03011	1	1	1.00041	1
ENSG00000015676	NUDCD3	NudC domain containing 3	11.8208	11.4624	11.3544	11.7588	11.1741	11.2986	11.8654	11.9945	11.5077	11.8437	11.7495	11.5379	11.8065	12.1035
ENSG00000016082	ISL1	ISL LIM homeobox 1	1	1	1	1.00847	1	1	1	1.00833	1	1	1	1.01379	1.00047	1
ENSG00000016391	CHDH	choline dehydrogenase	1.76926	1.72058	1.71231	1.69044	1.68754	1.77654	1.78315	1.74937	1.65659	1.68783	1.63304	1.61438	1.6159	1.61738
ENSG00000016402	IL20RA	interleukin 20 receptor, alpha	1.5514	1.54889	1.53941	1.6057	1.65396	1.64629	1.47089	1.54034	1.56123	1.5945	1.37721	1.4178	1.4326	1.38067
ENSG00000016490	CLCA1	chloride channel accessory 1	1	1	1.00782	1	1	1	1.00652	1	1	1	1.01117	1.01228	1	1
ENSG00000016602	CLCA4	chloride channel accessory 4	1	1.01087	1.00771	1	1.00675	1	1	1	1.01275	1	1	1	1	1
ENSG00000016864	GLT8D1	glycosyltransferase 8 domain containing 1	14.7366	14.9609	13.2262	15.5992	14.3272	14.9171	14.2966	15.3925	15.4146	15.1027	14.0951	15.2424	14.8833	14.5635
ENSG00000017260	ATP2C1	ATPase, Ca++ transporting, type 2C, member 1	32.8822	33.0763	33.9796	35.1703	35.6683	34.9344	32.6823	32.4631	34.9072	34.5719	36.0686	37.1487	34.8206	34.9267
ENSG00000017427	IGF1	insulin-like growth factor 1 (somatomedin C)	1	1	1	1	1	1.01891	1	1	1	1	1	1.02616	1	1
ENSG00000017483	SLC38A5	solute carrier family 38, member 5	17.4283	17.0245	16.619	16.619	14.9966	16.0939	17.2873	17.8791	19.7544	21.1422	18.179	18.4979	18.8839	19.7726
ENSG00000017797	RALBP1	ralA binding protein 1	20.0197	20.6698	20.1927	19.9972	21.0363	21.7843	20.1766	19.6739	18.8492	19.8293	21.1189	20.6698	19.6582	20.7661
ENSG00000018189	RUFY3	RUN and FYVE domain containing 3	2.4665	2.50725	2.56149	2.44823	2.73407	2.58422	2.5942	2.50587	2.62277	2.46497	2.62917	2.64371	2.53055	2.44476
ENSG00000018236	CNTN1	contactin 1	1	1	1	1.00334	1.00341	1.00667	1	1	1	1.00402	1	1	1.00018	1
ENSG00000018280	SLC11A1	solute carrier family 11 (proton-coupled divalent metal ion transporter), member 1	1.04436	1.03449	1.01992	1.03511	1.03884	1.03682	1.0268	1.04058	1.03692	1.04512	1.07537	1.03979	1.02265	1.05119
ENSG00000018408	WWTR1	WW domain containing transcription regulator 1	32.3684	31.1403	34.4848	31.9178	33.4353	34.5719	34.638	32.5147	32.5449	31.8839	31.2702	30.1658	32.4631	32.324
ENSG00000018510	AGPS	alkylglycerone phosphate synthase	12.3786	12.2761	12.973	12.9635	13.1988	13.0731	13.1341	12.6989	13.6003	12.429	13.18	14.0754	13.5432	13.5016
ENSG00000018610	CXorf56	chromosome X open reading frame 56	15.4706	15.1466	15.6109	15.9956	15.2351	15.1571	15.1089	16.2438	16.4068	15.0531	14.1643	14.1939	15.0305	14.9199
ENSG00000018625	ATP1A2	ATPase, Na+/K+ transporting, alpha 2 polypeptide	1.01883	1.01802	1.02344	1.0074	1.00384	1.01636	1.01123	1.02226	1.02338	1.00438	1.0166	1.00843	1.00363	1.02498
ENSG00000018699	TTC27	tetratricopeptide repeat domain 27	13.3997	13.6308	12.7613	14.391	13.7933	14.7884	14.3334	14.249	15.3261	15.1089	15.0795	16.7295	15.2879	14.7468
ENSG00000018869	ZNF582	zinc finger protein 582	1	1	1	1.00694	1	1.00754	1	1	1.01283	1	1.01116	1	1	1
ENSG00000019102	VSIG2	V-set and immunoglobulin domain containing 2	1.0288	1.07378	1.08606	1.05038	1.05007	1.06889	1.05011	1.08406	1.04356	1.08608	1.05954	1.04325	1.01655	1.13228
ENSG00000019144	PHLDB1	pleckstrin homology-like domain, family B, member 1	1.99194	2.05977	2.02781	2.01388	2.15227	1.99717	2.08413	2.07026	1.86962	1.83907	1.8777	1.8759	1.85778	1.89573
ENSG00000019169	MARCO	macrophage receptor with collagenous structure	1.09544	1.05051	1.09471	1.03375	1.08006	1.03547	1.03396	1.09225	1.11424	1.03568	1.04277	1.08498	1.02682	1.03266
ENSG00000019186	CYP24A1	cytochrome P450, family 24, subfamily A, polypeptide 1	1.03123	1.03013	1.03786	1.01813	1.02978	1.04937	1.02959	1.02922	1.05253	1.03729	1.00989	1.02651	1.00535	1.0224
ENSG00000019485	PRDM11	PR domain containing 11	1.83281	1.83104	1.73085	1.84428	1.83079	1.77879	1.80982	1.75166	1.77842	1.78447	1.68963	1.65242	1.59862	1.60838
ENSG00000019505	SYT13	synaptotagmin XIII	1	1	1.00496	1	1	1.00488	1	1	1	1	1.00835	1.00924	1	1
ENSG00000019549	SNAI2	snail family zinc finger 2	64.2136	61.8912	51.757	57.2889	57.7958	52.6657	56.3629	54.3149	33.5123	34.8727	26.9513	27.9636	31.7769	27.9221
ENSG00000019582	CD74	CD74 molecule, major histocompatibility complex, class II invariant chain	54.6616	55.993	55.0167	57.6098	56.0787	58.3542	59.0546	56.5093	57.5842	58.3542	59.1321	55.1717	58.2742	54.6616
ENSG00000019991	HGF	hepatocyte growth factor (hepapoietin A; scatter factor)	1	1	1	1	1.00301	1	1	1	1	1	1	1	1	1
ENSG00000019995	ZRANB1	zinc finger, RAN-binding domain containing 1	13.2074	14.3484	13.6067	13.2204	15.4495	14.0123	14.367	13.2506	12.9963	13.5741	11.8409	13.172	12.0662	12.1611
ENSG00000020129	NCDN	neurochondrin	15.7366	15.3619	16.9701	14.0781	14.0672	15.4016	16.5362	16.1803	16.9064	16.3884	13.7481	14.3123	14.9752	15.1027
ENSG00000020181	ADGRA2	adhesion G protein-coupled receptor A2	2.16982	2.32313	2.12327	2.16578	2.42189	2.17608	2.20603	2.18006	1.91981	2.14017	1.99428	1.94642	1.86927	1.9832
ENSG00000020256	ZFP64	ZFP64 zinc finger protein	7.48794	7.61302	7.48614	7.07844	7.31834	7.25981	7.4381	7.49953	7.92212	8.15773	7.11122	7.36333	7.34107	7.69858
ENSG00000020426	MNAT1	MNAT CDK-activating kinase assembly factor 1	19.155	18.4979	16.9064	19.7869	19.7998	18.7621	17.9215	18.4758	17.112	16.9719	20.1118	18.8705	19.164	18.7817
ENSG00000020577	SAMD4A	sterile alpha motif domain containing 4A	5.02427	4.86176	5.59408	5.19283	4.97119	5.02845	4.87889	4.91846	5.08613	5.12705	3.55896	3.64323	3.45055	3.58469
ENSG00000020633	RUNX3	runt-related transcription factor 3	1	1	1.00565	1	1.01051	1	1.00478	1	1	1	1	1	1.0003	1.00298
ENSG00000020922	MRE11A	MRE11 homolog A, double strand break repair nuclease	3.81993	3.77862	3.90822	3.94801	4.03287	4.06484	3.82116	3.75678	3.9074	3.83987	3.93082	3.89777	3.74314	3.79094
ENSG00000021300	PLEKHB1	pleckstrin homology domain containing, family B (evectins) member 1	2.08066	2.18425	2.26289	2.07834	2.09566	2.13565	2.27397	2.13728	2.19119	1.8419	1.85325	1.84411	2.12127	2.01795
ENSG00000021355	SERPINB1	serpin peptidase inhibitor, clade B (ovalbumin), member 1	47.1899	46.1377	50.3368	46.5241	46.6699	47.5175	46.0244	46.0675	49.4037	45.7865	45.4074	45.4074	47.1323	44.9474
ENSG00000021461	CYP3A43	cytochrome P450, family 3, subfamily A, polypeptide 43	1	1.00592	1.00985	1	1	1.00965	1.00879	1.03572	1	1.05566	1	1	1.00051	1.00679
ENSG00000021488	SLC7A9	solute carrier family 7 (amino acid transporter light chain, bo,+ system), member 9	1.01535	1.00611	1.01008	1.01871	1.01823	1.0478	1.00908	1.02727	1.01563	1.00997	1.04543	1.01525	1.06291	1.01691
ENSG00000021574	SPAST	spastin	10.639	10.5908	11.1021	10.9164	11.1926	10.4569	10.489	10.7866	10.5447	10.5995	10.4509	10.3328	10.3702	10.2679
ENSG00000021645	NRXN3	neurexin 3	1.0023	1	1.0039	1.00204	1.00335	1.00287	1.00194	1.00232	1	1.00397	1.01015	1	1.00027	1
ENSG00000021762	OSBPL5	oxysterol binding protein-like 5	3.19219	3.09845	3.11229	3.09081	3.27853	3.25083	3.23911	2.96292	3.07387	3.01553	3.01049	3.15028	2.82851	3.07474
ENSG00000021776	AQR	aquarius intron-binding spliceosomal factor	5.23477	5.49977	5.83103	5.45631	5.68593	5.69563	5.85403	5.60004	6.21389	6.24497	6.56724	6.46564	6.64139	6.76549
ENSG00000021826	CPS1	carbamoyl-phosphate synthase 1, mitochondrial	1.31861	1.26767	1.26965	1.28539	1.28856	1.24831	1.26534	1.28655	1.24541	1.21622	1.26088	1.24003	1.24428	1.24848
ENSG00000021852	C8B	complement component 8, beta polypeptide	1	1	1	1	1	1	1	1	1	1	1	1	1	1
ENSG00000022267	FHL1	four and a half LIM domains 1	1.04261	1.02281	1.02463	1.03135	1.01196	1.02442	1.01557	1.02734	1.05035	1.0291	1.03598	1.02402	1.01254	1.03409
ENSG00000022277	RTFDC1	replication termination factor 2 domain containing 1	22.2917	22.2651	22.665	22.4985	22.2879	22.3699	21.8921	23.9065	21.429	22.4614	22.8326	22.9536	22.9745	23.3667
ENSG00000022355	GABRA1	gamma-aminobutyric acid (GABA) A receptor, alpha 1	1.0106	1.00156	1.0048	1	1	1.00475	1	1	1.00985	1	1.00816	1.00905	1	1.00165
ENSG00000022556	NLRP2	NLR family, pyrin domain containing 2	23.2085	23.3446	25.8885	23.5411	24.0789	25.4629	24.4232	25.3815	25.1621	27.3832	26.9407	27.5669	25.3653	26.4941
ENSG00000022567	SLC45A4	solute carrier family 45, member 4	5.12593	4.83445	4.95341	5.07938	5.53659	5.03869	5.0035	4.64555	3.94321	4.34405	3.86218	3.5464	3.33184	3.31777
ENSG00000022840	RNF10	ring finger protein 10	31.8839	33.0332	32.6647	33.3337	33.0332	33.935	32.1263	31.5404	30.4821	31.8071	32.3572	32.8289	30.8795	31.191
ENSG00000022976	ZNF839	zinc finger protein 839	2.96747	2.76626	2.62414	2.77039	2.57508	2.35956	2.72764	2.95968	3.10191	2.81551	2.92309	2.94211	2.85323	2.95498
ENSG00000023041	ZDHHC6	zinc finger, DHHC-type containing 6	17.5645	17.3085	17.7316	18.6234	17.0103	18.2755	16.7027	17.3713	20.4055	20.7129	17.6505	18.4361	18.2944	18.1262
ENSG00000023171	GRAMD1B	GRAM domain containing 1B	1.00761	1.00095	1.00352	1.00248	1.007	1.00341	1.00248	1.01236	1.01042	1.00353	1.01144	1.01954	1.00323	1.00778
ENSG00000023191	RNH1	ribonuclease/angiogenin inhibitor 1	29.7303	30.2172	29.2173	28.7529	29.0253	29.107	30.0675	29.2326	29.6328	30.8338	29.799	29.1658	28.554	30.3425
ENSG00000023228	NDUFS1	NADH dehydrogenase (ubiquinone) Fe-S protein 1, 75kDa (NADH-coenzyme Q reductase)	11.9548	11.5565	11.7545	11.1361	11.2795	11.288	11.9914	11.8383	11.752	10.4056	11.8129	11.5829	11.752	12.0515
ENSG00000023287	RB1CC1	RB1-inducible coiled-coil 1	12.2942	12.0318	12.6164	13.4333	14.1132	13.2102	13.0389	11.1225	11.1602	10.8854	12.2595	12.2291	12.0576	11.3832
ENSG00000023318	ERP44	endoplasmic reticulum protein 44	17.7117	17.492	16.4105	19.155	18.3401	18.7096	16.9898	17.0859	17.7843	17.6763	18.4847	18.4082	18.0317	16.977
ENSG00000023330	ALAS1	5'-aminolevulinate synthase 1	33.1574	32.094	31.9305	33.1675	34.0534	32.2137	36.8845	32.3998	22.8326	24.1574	33.2426	29.6521	31.2702	27.9505
ENSG00000023445	BIRC3	baculoviral IAP repeat containing 3	8.98588	8.68681	13.9776	11.3856	11.5013	11.9285	11.1519	9.58096	10.4525	9.88857	13.7355	14.2468	15.0343	13.9806
ENSG00000023516	AKAP11	A kinase (PRKA) anchor protein 11	8.68681	8.99584	10.4221	10.5523	11.0629	10.7019	10.3936	9.39735	10.5159	10.6685	12.7261	11.8913	10.9051	11.5601
ENSG00000023572	GLRX2	glutaredoxin 2	11.0688	11.086	10.4445	11.8638	11.3743	11.8987	10.7019	11.3009	11.2795	11.6605	9.74235	10.3665	11.3364	9.60094
ENSG00000023608	SNAPC1	small nuclear RNA activating complex, polypeptide 1, 43kDa	13.5515	12.879	13.1861	12.9663	12.7132	12.5503	12.4077	14.0338	16.9652	16.3353	18.5183	17.6943	19.2625	18.5183
ENSG00000023697	DERA	deoxyribose-phosphate aldolase (putative)	15.1215	14.9226	13.7713	15.0987	14.8505	14.1277	14.1046	14.4399	15.2945	13.2356	12.9811	12.0117	12.29	12.0639
ENSG00000023734	STRAP	serine/threonine kinase receptor associated protein	80.8403	81.3392	81.3392	79.9498	77.6623	78.3919	78.8033	84.085	89.4931	84.5329	75.6921	74.9878	73.2724	76.4715
ENSG00000023839	ABCC2	ATP-binding cassette, sub-family C (CFTR/MRP), member 2	1.09555	1.0935	1.1658	1.0852	1.12528	1.12218	1.12444	1.12935	1.13349	1.09076	1.09965	1.10886	1.09768	1.08744
ENSG00000023892	DEF6	DEF6 guanine nucleotide exchange factor	14.1402	13.2926	13.3039	13.5483	13.5115	13.467	14.0558	13.2953	11.8129	12.3731	14.3559	12.8754	13.4428	13.3768
ENSG00000023902	PLEKHO1	pleckstrin homology domain containing, family O member 1	3.03253	2.92769	2.62371	2.80015	3.02963	2.99735	2.85595	2.83627	2.64667	2.67387	2.57869	2.5917	2.70877	2.7451
ENSG00000023909	GCLM	glutamate-cysteine ligase, modifier subunit	17.1487	16.8668	16.4682	16.9618	17.3475	15.8793	16.2438	16.8268	16.6985	15.563	15.8354	15.7829	17.1698	16.4287
ENSG00000024048	UBR2	ubiquitin protein ligase E3 component n-recognin 2	7.98333	8.34054	9.80127	9.36724	9.1753	9.17168	9.03714	9.16484	9.15778	9.5367	10.0209	10.1262	9.62731	10.2699
ENSG00000024422	EHD2	EH-domain containing 2	60.7792	61.3605	65.1843	61.966	65.8435	64.6076	63.0752	56.6767	65.1048	67.0349	66.0113	65.382	62.0081	63.9951
ENSG00000024526	DEPDC1	DEP domain containing 1	5.83516	5.81636	5.44953	6.11125	6.25114	5.71545	5.21012	5.67037	5.85976	5.34147	5.71545	6.09266	5.64435	6.37185
ENSG00000024862	CCDC28A	coiled-coil domain containing 28A	7.41277	6.49426	5.84599	8.02859	7.57453	6.62127	6.83704	6.78628	5.56961	5.75654	7.36708	6.93261	7.14835	6.80515
ENSG00000025039	RRAGD	Ras-related GTP binding D	1.00229	1.00165	1	1.00459	1.00454	1.01007	1.00439	1	1	1	1	1.00943	1.0025	1.00207
ENSG00000025156	HSF2	heat shock transcription factor 2	3.89589	3.72262	4.3534	4.38494	4.16774	3.93231	4.12804	4.27365	4.69682	4.02889	4.79481	4.97387	4.94275	4.84767
ENSG00000025293	PHF20	PHD finger protein 20	8.66712	9.14655	9.7247	9.07371	9.64328	9.61389	9.51789	9.19282	9.83422	9.76257	10.8571	11.0143	10.7658	11.4915
ENSG00000025423	HSD17B6	hydroxysteroid (17-beta) dehydrogenase 6	1.40392	1.49718	1.47605	1.40715	1.45647	1.41972	1.37121	1.55321	1.44121	1.38503	1.5695	1.33855	1.29398	1.58161
ENSG00000025434	NR1H3	nuclear receptor subfamily 1, group H, member 3	4.60787	4.56038	4.34296	4.71861	4.2454	4.18157	4.56038	4.28022	3.88325	3.82116	4.14292	3.98169	3.94914	4.02012
ENSG00000025708	TYMP	thymidine phosphorylase	36.4658	36.1161	37.0111	34.5719	35.1703	41.6514	39.0588	37.2115	36.3544	37.2002	35.1703	32.8699	36.8845	33.0603
ENSG00000025770	NCAPH2	non-SMC condensin II complex, subunit H2	13.346	12.3706	11.7495	11.4268	11.315	11.6334	12.5371	12.9158	11.5655	12.0076	11.2557	11.3083	11.1201	12.0341
ENSG00000025772	TOMM34	translocase of outer mitochondrial membrane 34	61.3605	59.866	59.9093	61.1463	59.7658	61.486	60.2232	62.2707	61.486	68.228	65.4329	64.303	61.2752	65.9737
ENSG00000025796	SEC63	SEC63 homolog (S. cerevisiae)	11.8769	11.7222	11.8445	11.9365	12.1684	12.0341	11.7165	11.8044	11.8351	11.4379	12.4057	12.3555	12.7549	11.829
ENSG00000025800	KPNA6	karyopherin alpha 6 (importin alpha 7)	24.1574	24.4664	26.8676	24.4232	26.0378	26.7437	26.4941	25.4313	25.5719	25.9119	27.5164	26.8467	26.5677	27.2161
ENSG00000026025	VIM	vimentin	1.73489	1.78475	1.44391	1.51176	1.64708	1.52162	1.66486	1.68622	1.56262	1.70018	1.45167	1.46414	1.55436	1.48187
ENSG00000026036	RTEL1-TNFRSF6B	RTEL1-TNFRSF6B readthrough (NMD candidate)	1.50993	1	1.60113	1	1	1	1.55013	1	1	1.5919	1.33631	1.34661	1	1.29082
ENSG00000026103	FAS	Fas cell surface death receptor	14.1046	14.117	14.6604	14.8243	14.9077	15.1265	13.8359	14.5794	14.8991	14.4555	12.9571	13.7355	13.6126	13.4288
ENSG00000026297	RNASET2	ribonuclease T2	3.70734	3.8087	3.48801	3.3468	3.4162	3.61766	3.46601	3.25465	3.61104	3.45831	3.2623	3.08857	3.33986	3.31542
ENSG00000026508	CD44	CD44 molecule (Indian blood group)	65.3301	64.6837	70.4546	64.8494	64.5437	69.3832	68.1536	65.2692	82.4968	81.204	73.0865	76.7149	75.614	76.1651
ENSG00000026559	KCNG1	potassium channel, voltage gated modifier subfamily G, member 1	2.3218	2.31182	2.26951	2.37466	2.60789	2.53055	2.24627	2.14631	1.79094	2.08211	2.02643	2.07203	1.89413	1.82131
ENSG00000026652	AGPAT4	1-acylglycerol-3-phosphate O-acyltransferase 4	1.62841	1.59974	1.64436	1.71463	1.69897	1.59743	1.61406	1.58555	1.56319	1.47617	1.56469	1.50972	1.43561	1.48778
ENSG00000026751	SLAMF7	SLAM family member 7	1.12722	1.09375	1.09701	1.11107	1.11305	1.09284	1.17008	1.11287	1.13493	1.10086	1.14752	1.07983	1.15211	1.10768
ENSG00000026950	BTN3A1	butyrophilin, subfamily 3, member A1	7.12212	7.21103	6.63488	8.3126	8.10016	7.78694	6.83854	6.27704	6.656	6.88759	7.01237	7.56666	6.8624	5.98502
ENSG00000027001	MIPEP	mitochondrial intermediate peptidase	10.2135	10.2049	9.49176	10.1953	9.46583	9.42326	9.69826	10.2896	10.5754	9.1753	9.79253	9.79646	9.824	9.91532
ENSG00000027075	PRKCH	protein kinase C, eta	8.17479	8.23578	8.14429	8.14826	8.42245	7.96535	7.97532	8.24224	7.13633	6.76164	7.11307	6.97184	6.93261	6.8003
ENSG00000027644	INSRR	insulin receptor-related receptor	1	1	1	1.00464	1.0094	1	1	1.00464	1.01028	1.00509	1	1	1	1.00212
ENSG00000027697	IFNGR1	interferon gamma receptor 1	24.9061	25.9587	26.239	26.7017	27.272	22.8505	24.9571	24.6035	24.3893	22.5049	23.3506	22.1989	25.3815	23.033
ENSG00000027847	B4GALT7	xylosylprotein beta 1,4-galactosyltransferase, polypeptide 7	8.62182	8.79276	8.12454	8.44155	8.42759	8.52226	9.13841	9.38259	9.39002	9.446	8.64764	8.87082	8.63451	9.19695
ENSG00000027869	SH2D2A	SH2 domain containing 2A	3.34205	3.19901	3.03848	3.17448	3.43165	3.70146	3.24888	3.60703	3.77981	3.94321	3.55277	3.38634	3.27016	3.52885
ENSG00000028116	VRK2	vaccinia related kinase 2	8.88929	9.37059	8.20728	9.09069	8.48237	8.14429	8.54175	8.43502	8.60395	8.86528	9.11465	8.8304	9.01716	8.73981
ENSG00000028137	TNFRSF1B	tumor necrosis factor receptor superfamily, member 1B	1.01597	1.00363	1	1.01936	1.0059	1.00674	1.00579	1.00606	1.01189	1.00675	1.01027	1.02032	1	1.01124
ENSG00000028203	VEZT	vezatin, adherens junctions transmembrane protein	11.4074	10.8233	10.7805	10.7051	10.368	9.9371	10.3702	10.5218	10.0884	10.0083	9.98535	9.3122	10.1449	9.87068
ENSG00000028277	POU2F2	POU class 2 homeobox 2	1.06369	1.05641	1.08579	1.0514	1.04307	1.04696	1.09036	1.06997	1.08263	1.07141	1.0699	1.08292	1.08636	1.07932
ENSG00000028310	BRD9	bromodomain containing 9	4.62887	4.40271	4.98947	4.14749	4.09129	4.14835	4.61447	4.88307	5.05389	5.00122	4.27428	4.41062	4.83942	4.70031
ENSG00000028528	SNX1	sorting nexin 1	8.53897	8.34846	8.98588	8.64764	8.53194	8.86273	8.57995	8.23578	8.6844	9.14409	8.60693	9.06802	8.9818	8.60693
ENSG00000028839	TBPL1	TBP-like 1	4.87325	4.84604	4.37728	4.75368	4.76531	4.85989	4.59799	4.38606	5.01427	4.64555	4.2107	4.5508	4.44241	4.36274
ENSG00000029153	ARNTL2	aryl hydrocarbon receptor nuclear translocator-like 2	10.6711	10.4031	10.6337	10.68	11.2293	11.1163	10.4445	10.16	12.1644	11.8103	10.7579	10.7486	10.5715	11.0263
ENSG00000029363	BCLAF1	BCL2-associated transcription factor 1	12.1268	12.3648	14.2132	12.843	13.2011	12.8296	13.4969	13.2926	13.4455	13.2953	13.5837	13.8531	14.5618	13.9741
ENSG00000029364	SLC39A9	solute carrier family 39, member 9	46.771	47.7802	48.5716	51.3658	50.4977	49.9063	45.9418	44.4668	46.1174	45.2207	44.4351	43.5439	40.5045	42.6788
ENSG00000029534	ANK1	ankyrin 1, erythrocytic	1.00727	1.01296	1.00789	1.00246	1.01203	1.01556	1.0164	1.01221	1	1.00349	1.01434	1.01234	1.00054	1.01037
ENSG00000029559	IBSP	integrin-binding sialoprotein	1.37824	1.33495	1.46593	1.18746	1.19791	1.28242	1.37734	1.37229	1.31314	1.27264	1.21844	1.1895	1.17517	1.23267
ENSG00000029639	TFB1M	transcription factor B1, mitochondrial	4.76072	4.63967	4.32709	4.9845	4.54919	5.29278	4.94275	4.91481	5.55657	5.17792	5.07304	5.48277	5.1643	4.95269
ENSG00000029725	RABEP1	rabaptin, RAB GTPase binding effector protein 1	13.9853	14.3559	14.3055	13.4059	14.2154	14.8302	14.4176	14.4375	14.9139	14.989	15.8709	16.1803	15.9661	16.7073
ENSG00000029993	HMGB3	high mobility group box 3	19.4716	18.7707	17.8572	18.6339	18.6286	18.1079	17.6368	19.4285	18.6936	19.0466	15.9083	17.4323	17.1154	17.0103
ENSG00000030066	NUP160	nucleoporin 160kDa	7.21455	7.15106	7.33254	7.31421	7.50403	7.91156	7.42771	7.64551	8.26097	8.43991	8.42639	8.6087	8.41451	8.52986
ENSG00000030110	BAK1	BCL2-antagonist/killer 1	37.5991	37.1376	36.0296	37.0406	35.3943	37.049	39.4688	37.992	34.713	35.3943	32.5646	33.0032	34.2727	32.5053
ENSG00000030304	MUSK	muscle, skeletal, receptor tyrosine kinase	1	1.00297	1.00611	1.00536	1	1	1	1	1	1	1	1	1.00032	1
ENSG00000030419	IKZF2	IKAROS family zinc finger 2 (Helios)	2.27318	2.30999	2.68715	2.46081	2.57547	2.67598	2.74303	2.43301	2.68762	2.39894	2.96104	3.04757	3.13738	3.03387
ENSG00000030582	GRN	granulin	169.015	165.134	175.992	161.827	174.938	176.749	179.978	168.577	157.839	165.134	168.577	165.988	160.717	161.164
ENSG00000031003	FAM13B	family with sequence similarity 13, member B	6.29928	6.20536	6.76958	6.41158	5.45287	5.60204	5.44577	5.56734	4.57723	4.96094	3.85192	4.0708	3.93031	4.19002
ENSG00000031081	ARHGAP31	Rho GTPase activating protein 31	1.759	1.79052	1.68484	1.70571	1.69636	1.76898	1.81493	1.80764	1.71845	1.77509	1.74339	1.6207	1.5587	1.69809
ENSG00000031691	CENPQ	centromere protein Q	7.48414	6.96631	6.18674	8.19797	7.65652	7.16904	6.86376	6.75683	7.64813	6.68889	6.76164	6.85685	7.0249	6.77124
ENSG00000031698	SARS	seryl-tRNA synthetase	111.987	112.813	102.005	107.969	109.186	104.44	109.48	106.76	87.6494	93.7826	105.38	94.7856	99.5635	96.6656
ENSG00000031823	RANBP3	RAN binding protein 3	12.6723	12.6215	12.2102	11.6919	11.5924	11.9788	12.2378	12.6773	13.1786	13.2233	12.4018	12.1723	12.5618	13.0643
ENSG00000032219	ARID4A	AT rich interactive domain 4A (RBP1-like)	4.03287	3.96986	3.8232	4.00481	4.38365	4.06688	4.48066	3.94149	3.50058	3.29457	3.91583	3.8772	4.20605	4.11041
ENSG00000032389	TSSC1	tumor suppressing subtransferable candidate 1	5.45165	5.20497	4.86904	5.02337	4.81269	4.97791	5.31662	5.44683	5.26658	5.01925	4.73836	4.98773	5.21087	5.02123
ENSG00000032444	PNPLA6	patatin-like phospholipase domain containing 6	15.4016	15.6038	14.9017	15.0873	15.5289	15.7498	15.6585	14.9752	14.5458	15.5435	13.3192	12.7178	12.5898	12.951
ENSG00000032742	IFT88	intraflagellar transport 88	2.79468	2.70579	2.5369	2.84098	2.94519	2.75199	2.59676	2.7145	2.48835	2.52901	2.52301	2.49798	2.57292	2.49385
ENSG00000033011	ALG1	ALG1, chitobiosyldiphosphodolichol beta-mannosyltransferase	4.20776	3.98591	3.98691	3.64909	3.53839	3.92035	4.33449	4.27428	4.77817	4.33939	3.59196	3.93869	3.79182	4.30323
ENSG00000033030	ZCCHC8	zinc finger, CCHC domain containing 8	3.59746	3.55463	3.59659	3.73961	3.58414	3.67704	3.58589	3.50508	3.77065	3.72575	3.52603	3.40704	3.44997	3.36495
ENSG00000033050	ABCF2	ATP-binding cassette, sub-family F (GCN20), member 2	28.151	27.3161	29.3496	26.7732	26.1347	29.4583	28.8254	31.0878	33.1675	33.535	27.9119	29.3034	29.1794	31.5242
ENSG00000033100	CHPF2	chondroitin polymerizing factor 2	22.3579	21.6852	26.0447	18.9145	19.2244	21.1328	25.0321	25.7414	28.0013	26.3177	19.9746	20.7814	22.0086	24.0789
ENSG00000033122	LRRC7	leucine rich repeat containing 7	1.03271	1.02581	1.04815	1.03888	1.04767	1.05044	1.05617	1.04591	1.03745	1.03575	1.03604	1.03043	1.02923	1.0311
ENSG00000033170	FUT8	fucosyltransferase 8 (alpha (1,6) fucosyltransferase)	26.4154	26.3286	27.5669	29.5268	29.0923	28.6862	26.8611	26.0525	29.1107	27.6618	27.5761	28.4686	27.2853	27.0318
ENSG00000033178	UBA6	ubiquitin-like modifier activating enzyme 6	7.5855	7.54463	8.29733	8.53987	8.59707	8.71838	7.8178	7.83721	8.11393	8.02417	8.6965	8.67054	8.30272	8.06298
ENSG00000033327	GAB2	GRB2-associated binding protein 2	3.63452	3.71588	3.70803	3.76569	3.94489	4.0509	3.95707	3.92104	3.16407	3.26716	4.34405	3.91811	3.86928	3.70803
ENSG00000033627	ATP6V0A1	ATPase, H+ transporting, lysosomal V0 subunit a1	4.44635	4.64033	5.07474	5.04872	5.0911	4.87226	4.89562	4.88842	4.45138	4.93071	4.74389	4.54503	4.45138	4.35048
ENSG00000033800	PIAS1	protein inhibitor of activated STAT, 1	7.23749	7.572	8.12149	7.52325	7.9993	8.0471	8.09639	8.38607	8.45342	7.74469	9.80127	10.241	10.2785	10.1888
ENSG00000033867	SLC4A7	solute carrier family 4, sodium bicarbonate cotransporter, member 7	4.06424	4.00377	4.42444	4.27937	4.47213	4.46969	4.10088	3.8917	4.95269	4.76891	4.75436	4.81367	4.78915	4.8221
ENSG00000034053	APBA2	amyloid beta (A4) precursor protein-binding, family A, member 2	1.00455	1.00131	1	1	1	1.00726	1	1.00371	1.01267	1	1.0109	1	1.00039	1.0014
ENSG00000034152	MAP2K3	mitogen-activated protein kinase kinase 3	17.6194	17.4227	19.2491	16.3984	16.6434	17.6967	18.3003	17.3582	18.8535	19.6131	17.5686	17.5078	17.8679	17.5309
ENSG00000034239	EFCAB1	EF-hand calcium binding domain 1	4.39147	3.97485	3.7235	4.17951	3.73628	3.75678	3.75433	4.13888	4.27428	4.00982	3.93031	3.81927	3.78816	3.97485
ENSG00000034510	TMSB10	thymosin beta 10	1311.27	1311.27	1280.14	1385.31	1480.58	1385.31	1419.82	1456.37	1517.49	1385.31	1566.57	1544.92	1566.57	1419.82
ENSG00000034533	ASTE1	asteroid homolog 1 (Drosophila)	7.5837	7.11782	7.10946	7.2121	6.59707	6.97024	7.30858	7.14155	7.30858	7.28505	5.57983	6.08235	6.06525	6.09467
ENSG00000034677	RNF19A	ring finger protein 19A, RBR E3 ubiquitin protein ligase	9.48138	9.78456	9.77237	9.48138	10.6322	9.55063	10.2768	8.95673	9.71476	8.504	10.1233	10.6507	10.6468	10.4638
ENSG00000034693	PEX3	peroxisomal biogenesis factor 3	8.5941	8.44958	8.48758	9.20146	8.70712	8.11797	8.63244	9.22446	10.35	10.0468	9.69308	9.51611	9.78114	9.54469
ENSG00000034713	GABARAPL2	GABA(A) receptor-associated protein like 2	25.2303	25.3868	25.0859	27.0263	26.81	25.616	25.4161	24.6092	26.0825	24.8366	25.9369	25.3815	26.0909	24.3091
ENSG00000034971	MYOC	myocilin, trabecular meshwork inducible glucocorticoid response	1.00921	1	1	1	1	1	1	1.01156	1	1	1	1	1	1
ENSG00000035115	SH3YL1	SH3 and SYLF domain containing 1	3.83466	3.77335	3.83373	3.82468	3.71425	3.7235	3.68094	3.64442	3.74516	3.61877	3.82589	3.67632	3.89777	3.49881
ENSG00000035141	FAM136A	family with sequence similarity 136, member A	26.5043	25.6646	26.6161	24.2616	23.7787	24.8125	25.5463	27.301	30.5142	30.5566	26.1493	26.783	27.473	28.4397
ENSG00000035403	VCL	vinculin	38.635	40.1293	46.2557	44.0232	46.3449	44.8763	43.5886	41.5739	43.2661	46.1771	52.7273	50.9582	47.7323	49.8418
ENSG00000035499	DEPDC1B	DEP domain containing 1B	9.6756	9.55978	8.60693	10.1491	10.2768	9.22446	8.71838	8.49952	8.80452	8.20134	9.0256	9.08747	9.03714	9.20146
ENSG00000035664	DAPK2	death-associated protein kinase 2	2.12647	2.05219	2.11479	1.96344	2.07381	2.07508	2.15196	2.03505	2.05548	1.91668	2.0986	1.91232	2.04377	2.0623
ENSG00000035681	NSMAF	neutral sphingomyelinase (N-SMase) activation associated factor	10.489	10.6015	10.4787	10.5822	10.4738	10.6352	10.56	11.0581	11.4639	11.5804	11.0075	10.928	11.095	11.0545
ENSG00000035687	ADSS	adenylosuccinate synthase	33.0445	33.1675	31.2225	36.1161	37.6336	34.038	32.0024	29.6852	28.5742	27.4645	29.5461	28.819	30.2502	28.151
ENSG00000035720	STAP1	signal transducing adaptor family member 1	1	1	1.01516	1	1	1	1	1	1	1	1	1	1	1
ENSG00000035862	TIMP2	TIMP metallopeptidase inhibitor 2	74.4425	74.8188	79.7659	74.4425	78.1337	79.4939	77.4074	74.8188	73.213	78.3919	81.204	76.8852	76.5369	77.5026
ENSG00000035928	RFC1	replication factor C (activator 1) 1, 145kDa	13.3157	14.3086	14.3855	14.3007	14.814	15.0839	14.2064	14.3948	14.8833	14.4121	15.5289	15.9523	15.5145	15.3786
ENSG00000036054	TBC1D23	TBC1 domain family, member 23	19.3223	18.8166	19.5195	21.4666	20.753	19.6788	18.801	18.7129	20.4348	18.9431	21.3209	20.5721	20.1878	20.3369
ENSG00000036257	CUL3	cullin 3	7.87854	8.15339	8.29296	8.40609	8.50074	8.12281	8.15058	7.90081	7.56881	8.16069	6.64139	6.55058	6.32023	5.83648
ENSG00000036448	MYOM2	myomesin 2	1.04217	1.05316	1.03918	1.04367	1.04425	1.0522	1.05407	1.05113	1.04417	1.03147	1.06076	1.04384	1.01197	1.03201
ENSG00000036473	OTC	ornithine carbamoyltransferase	1	1	1	1	1	1	1	1	1	1	1	1.02284	1	1
ENSG00000036530	CYP46A1	cytochrome P450, family 46, subfamily A, polypeptide 1	1.01702	1.03433	1.02653	1.02059	1.01529	1.02376	1.02513	1.01291	1.02058	1.01103	1.02182	1.02337	1.00532	1.02911
ENSG00000036549	ZZZ3	zinc finger, ZZ-type containing 3	11.4356	11.5013	11.5379	11.6238	11.7333	11.8474	11.2066	11.4424	12.9635	12.5252	12.4135	12.6368	12.1268	13.102
ENSG00000036565	SLC18A1	solute carrier family 18 (vesicular monoamine transporter), member 1	1	1	1	1	1.00568	1	1	1	1	1	1	1	1	1
ENSG00000036672	USP2	ubiquitin specific peptidase 2	2.14797	2.09503	2.24535	2.22582	2.1103	2.1467	2.19526	2.18759	2.11178	1.94068	1.80398	1.93555	1.84303	1.80802
ENSG00000036828	CASR	calcium-sensing receptor	1.00188	1	1	1	1.00433	1.00478	1	1	1.00994	1	1	1	1.00025	1
ENSG00000037042	TUBG2	tubulin, gamma 2	5.04088	4.88307	5.27661	5.22302	5.02636	4.98947	4.81826	4.97011	5.26813	5.87046	4.82644	4.88984	5.35485	5.07685
ENSG00000037241	RPL26L1	ribosomal protein L26-like 1	8.12028	8.28099	8.00187	8.96825	7.94831	8.64486	8.38091	9.70184	8.5941	8.56392	8.86528	8.09147	8.66926	8.56554
ENSG00000037280	FLT4	fms-related tyrosine kinase 4	1	1.00239	1	1.01365	1	1.00564	1.02358	1.0051	1.01409	1.0037	1.00933	1.01356	1.0043	1.0057
ENSG00000037474	NSUN2	NOP2/Sun RNA methyltransferase family, member 2	24.0645	23.881	25.0437	22.123	22.0335	23.2876	23.8116	25.4778	26.1069	27.3699	22.5567	24.9006	24.6172	25.1178
ENSG00000037637	FBXO42	F-box protein 42	7.23639	7.15508	7.55182	7.32692	7.23257	7.48414	7.35678	7.83134	6.56174	6.63216	6.93053	6.91177	6.72352	6.76399
ENSG00000037749	MFAP3	microfibrillar-associated protein 3	9.23616	9.43446	9.83652	10.5159	9.76035	10.1793	9.48138	9.23327	10.2622	10.1523	9.28683	8.96309	9.0256	9.14021
ENSG00000037757	MRI1	methylthioribose-1-phosphate isomerase 1	9.6152	9.68957	10.5754	9.29473	9.28683	10.2049	10.6015	10.5754	11.7796	11.7147	9.74634	9.99829	10.3328	11.3364
ENSG00000037897	METTL1	methyltransferase like 1	7.70222	8.24587	7.87854	7.77252	7.42771	7.54085	8.52714	8.73981	9.08389	9.44004	8.39925	7.91436	8.85678	8.22005
ENSG00000037965	HOXC8	homeobox C8	1.33541	1.29666	1.33886	1.36457	1.29707	1.30702	1.1749	1.24929	1.43856	1.3968	1.50787	1.32266	1.33252	1.36194
ENSG00000038002	AGA	aspartylglucosaminidase	8.10329	7.87854	7.51123	8.18584	7.86942	7.861	7.4726	8.38489	8.7362	7.91012	8.3678	8.37955	8.43991	8.42639
ENSG00000038210	PI4K2B	phosphatidylinositol 4-kinase type 2 beta	12.1175	11.535	12.0099	11.5098	11.9548	11.1361	10.963	11.4305	11.1201	10.2516	11.5379	11.2852	11.498	12.5272
ENSG00000038219	BOD1L1	biorientation of chromosomes in cell division 1-like 1	4.3489	4.37163	4.55268	4.08001	4.55903	4.38846	4.95341	4.35048	4.3489	4.44911	5.16826	4.75825	4.96308	5.14585
ENSG00000038274	MAT2B	methionine adenosyltransferase II, beta	23.4604	22.9928	23.128	26.5489	25.3424	24.9693	23.5041	22.8378	22.2543	22.1392	23.8116	23.951	23.3667	21.0662
ENSG00000038295	TLL1	tolloid-like 1	1	1.00358	1	1	1	1	1	1	1	1.00401	1	1.00783	1	1.00402
ENSG00000038358	EDC4	enhancer of mRNA decapping 4	11.9398	12.0547	12.6188	11.0292	11.672	12.3829	12.7039	12.4411	12.1539	12.6812	12.3706	11.7919	11.6173	13.18
ENSG00000038382	TRIO	trio Rho guanine nucleotide exchange factor	7.01237	7.07642	7.66854	6.78628	7.55746	7.02804	7.76107	7.24233	7.63741	8.12762	8.1997	8.03536	7.59947	8.25236
ENSG00000038427	VCAN	versican	1	1	1	1	1	1	1	1	1	1.00309	1	1	1	1
ENSG00000038532	CLEC16A	C-type lectin domain family 16, member A	3.89433	3.93353	4.15811	4.19453	4.14584	4.21417	4.36274	4.05148	3.93814	4.1762	4.23229	4.25232	4.0708	4.27428
ENSG00000038945	MSR1	macrophage scavenger receptor 1	1.02342	1.00605	1.00385	1.01844	1.00325	1	1.01501	1.00581	1.01964	1.01323	1.01373	1	1.00052	1.00699
ENSG00000039068	CDH1	cadherin 1, type 1	106.915	110.577	124.192	110.855	114.655	108.677	110.855	101.765	112.369	110.855	119.087	112.813	116.77	113.576
ENSG00000039123	SKIV2L2	superkiller viralicidic activity 2-like 2 (S. cerevisiae)	15.0225	15.5854	16.0999	15.7366	16.4265	16.8799	16.1803	16.2999	17.0245	16.5663	17.2519	18.7669	17.8007	17.4631
ENSG00000039139	DNAH5	dynein, axonemal, heavy chain 5	1.29412	1.25275	1.25638	1.23862	1.2462	1.27282	1.32227	1.30518	1.29526	1.27759	1.31222	1.25177	1.27759	1.30227
ENSG00000039319	ZFYVE16	zinc finger, FYVE domain containing 16	6.06808	6.25114	6.97842	6.75557	6.97184	6.60065	6.74875	6.44571	6.30334	5.8547	6.58436	6.51759	6.64675	6.55425
ENSG00000039523	FAM65A	family with sequence similarity 65, member A	10.8728	11.0169	11.4841	10.6916	11.5586	11.6421	11.8769	11.0477	11.8044	12.4529	12.29	11.7043	11.3647	11.9975
ENSG00000039537	C6	complement component 6	1.00276	1	1	1	1	1.00525	1.00462	1	1	1	1	1	1	1
ENSG00000039560	RAI14	retinoic acid induced 14	4.52585	4.45334	4.68843	4.34961	4.40471	4.9988	4.53252	4.63591	4.86058	4.88504	5.05711	4.66318	4.70638	4.82028
ENSG00000039600	SOX30	SRY (sex determining region Y)-box 30	2.21301	2.16055	2.09817	1.96084	2.03736	2.11771	2.18554	1.97131	2.09449	1.92597	1.9839	1.88294	1.97974	1.91013
ENSG00000039650	PNKP	polynucleotide kinase 3'-phosphatase	8.92247	9.06167	9.07371	8.37798	8.25749	7.84737	8.5761	8.62883	8.50556	8.42245	7.89719	7.79528	8.16889	8.00336
ENSG00000039987	BEST2	bestrophin 2	1.13342	1.12881	1.06525	1.183	1.10834	1.11255	1.15876	1.1693	1.12396	1.11943	1.15055	1.0679	1.15143	1.14389
ENSG00000040199	PHLPP2	PH domain and leucine rich repeat protein phosphatase 2	4.60224	4.48066	4.27174	4.26158	4.38153	4.00282	4.31112	4.10475	3.97369	4.0054	3.05968	3.17111	3.14365	3.05353
ENSG00000040275	SPDL1	spindle apparatus coiled-coil protein 1	5.47403	5.32901	5.12705	5.10083	5.10517	5.43874	5.29641	5.36209	6.5636	6.06412	5.76307	5.63031	5.84599	5.99006
ENSG00000040341	STAU2	staufen double-stranded RNA binding protein 2	7.30858	6.99205	7.05597	7.91012	7.97306	7.59174	7.1562	7.06346	7.28032	7.37108	8.00068	8.21221	7.73565	7.48414
ENSG00000040487	PQLC2	PQ loop repeat containing 2	12.8964	12.9635	12.1644	10.4703	11.2223	11.1493	12.0099	12.3044	12.2595	12.0662	10.9614	10.7415	11.4841	11.5678
ENSG00000040531	CTNS	cystinosin, lysosomal cystine transporter	7.03991	7.06661	7.18737	6.6356	6.66266	6.9036	6.82691	6.75284	6.71867	6.78342	5.78354	6.10241	6.49806	6.3253
ENSG00000040608	RTN4R	reticulon 4 receptor	14.3515	14.2966	11.6809	14.8527	16.4801	14.37	13.757	10.9804	10.8516	11.0195	11.5586	10.0264	9.52175	10.4382
ENSG00000040633	PHF23	PHD finger protein 23	34.6924	33.9447	29.244	32.0744	31.6461	30.3897	32.5758	32.1166	25.2536	26.3347	23.152	21.1747	21.9114	21.6501
ENSG00000040731	CDH10	cadherin 10, type 2 (T2-cadherin)	1	1	1	1	1	1	1	1	1	1	1	1	1	1
ENSG00000040933	INPP4A	inositol polyphosphate-4-phosphatase, type I, 107kDa	4.68375	4.64116	4.76	5.05389	5.20376	4.9461	5.03141	4.651	3.85192	4.20434	4.82028	4.38994	4.27848	4.36811
ENSG00000041353	RAB27B	RAB27B, member RAS oncogene family	6.5712	6.50729	6.77739	7.98333	7.861	7.5759	6.7796	6.37386	8.01352	7.60738	7.57958	7.68447	6.94262	7.28505
ENSG00000041357	PSMA4	proteasome (prosome, macropain) subunit, alpha type, 4	19.1193	19.2119	18.0998	19.3858	18.9653	19.446	18.0941	19.7726	20.3484	19.3033	19.1816	19.3074	20.2322	19.1338
ENSG00000041515	MYO16	myosin XVI	1.08338	1.09368	1.08566	1.08935	1.11357	1.08314	1.09509	1.07276	1.09502	1.06386	1.07722	1.08597	1.05949	1.0682
ENSG00000041802	LSG1	large 60S subunit nuclear export GTPase 1	30.1987	30.3528	33.1479	29.7755	30.0333	32.4919	32.1405	33.1311	37.5874	38.6764	37.0624	40.0209	38.5591	40.9453
ENSG00000041880	PARP3	poly (ADP-ribose) polymerase family, member 3	8.8537	8.64264	8.04093	8.13508	7.88769	7.5859	8.29191	8.42375	8.52845	8.19797	8.30054	8.04388	8.24894	8.96825
ENSG00000041982	TNC	tenascin C	10.5502	10.0925	10.3142	8.83889	9.98535	9.20146	11.5779	11.6747	10.7902	10.096	10.848	10.4461	11.4797	13.229
ENSG00000041988	THAP3	THAP domain containing, apoptosis associated protein 3	4.88721	4.98567	4.57476	4.49149	4.87226	5.05483	5.10328	4.91975	5.51085	5.19742	5.48855	5.55252	5.50324	5.64196
ENSG00000042062	FAM65C	family with sequence similarity 65, member C	1.01984	1.02635	1.04162	1.02775	1.01958	1.02437	1.03538	1.01943	1.01392	1.00453	1.03093	1	1.01531	1.01432
ENSG00000042088	TDP1	tyrosyl-DNA phosphodiesterase 1	3.8684	4.03872	3.59858	3.6855	3.87035	3.80577	3.76569	3.96043	3.57316	3.78482	3.72904	3.71125	3.57154	3.54233
ENSG00000042286	AIFM2	apoptosis-inducing factor, mitochondrion-associated, 2	9.15055	8.76094	7.8956	7.861	8.28018	7.76454	8.46422	8.85678	7.72506	8.13056	8.02572	7.90081	7.65197	7.84547
ENSG00000042304	C2orf83	chromosome 2 open reading frame 83	1	1	1	1	1	1	1	1	1	1	1	1	1	1
ENSG00000042317	SPATA7	spermatogenesis associated 7	1.56689	1.53255	1.54054	1.58584	1.59814	1.66392	1.57908	1.52327	1.55066	1.57004	1.56456	1.53194	1.58932	1.67399
ENSG00000042429	MED17	mediator complex subunit 17	4.0477	4.21225	3.99322	3.95707	4.18885	4.06929	4.02933	3.88144	3.92285	3.96899	3.85345	4.22204	4.05814	3.77714
ENSG00000042445	RETSAT	retinol saturase (all-trans-retinol 13,14-reductase)	41.1803	43.1457	42.5136	40.0423	42.5136	41.0384	41.7311	41.367	38.8462	43.1671	43.6308	41.1325	40.7768	41.068
ENSG00000042493	CAPG	capping protein (actin filament), gelsolin-like	85.8273	80.8403	73.7761	80.8929	77.7848	77.0885	81.0477	86.1969	75.8552	78.9289	81.3392	77.8355	78.8033	79.8941
ENSG00000042753	AP2S1	adaptor-related protein complex 2, sigma 1 subunit	79.6778	79.1477	75.3505	72.2293	73.9468	72.3559	76.6176	80.3244	75.614	73.7356	71.6775	73.5565	73.5565	77.0885
ENSG00000042781	USH2A	Usher syndrome 2A (autosomal recessive, mild)	1.00471	1.00093	1.00774	1.00569	1.00248	1.0088	1.00442	1.00225	1.0114	1.00618	1.00861	1.00945	1.00034	1.00143
ENSG00000042813	ZPBP	zona pellucida binding protein	1	1.0059	1	1.00917	1.0089	1	1	1	1	1	1.01348	1	1	1
ENSG00000042832	TG	thyroglobulin	1.01246	1.0116	1.00334	1.01107	1.01079	1.01633	1.01071	1.00868	1.01479	1.01164	1.01305	1.00901	1.00061	1.00417
ENSG00000042980	ADAM28	ADAM metallopeptidase domain 28	1.1933	1.19444	1.1531	1.18095	1.20168	1.18158	1.16516	1.15263	1.16204	1.17887	1.18684	1.18452	1.17107	1.19585
ENSG00000043039	BARX2	BARX homeobox 2	5.79408	5.48749	6.12933	5.28332	5.92437	6.23344	6.04346	6.1555	7.81464	7.01364	8.16761	7.94254	8.23718	8.6965
ENSG00000043093	DCUN1D1	DCN1, defective in cullin neddylation 1, domain containing 1	16.3526	15.7094	17.0791	17.9549	17.9593	17.3396	16.5005	16.4875	17.5078	15.9	16.6486	17.3582	17.1914	16.0052
ENSG00000043143	JADE2	jade family PHD finger 2	25.8177	26.6879	27.5398	28.9867	29.8287	30.7293	29.0253	27.9636	21.4088	23.4925	21.0946	20.2119	19.3649	19.1139
ENSG00000043355	ZIC2	Zic family member 2	1.46138	1.46593	1.55339	1.49304	1.48826	1.65283	1.47355	1.46799	1.59281	1.35267	1.40025	1.56653	1.54352	1.4053
ENSG00000043462	LCP2	lymphocyte cytosolic protein 2 (SH2 domain containing leukocyte protein of 76kDa)	1	1.00127	1	1	1	1	1	1	1.00887	1	1	1	1.00019	1
ENSG00000043514	TRIT1	tRNA isopentenyltransferase 1	16.6327	16.8912	16.9845	16.9652	16.0052	16.1418	17.272	17.7706	20.6155	19.2192	18.5753	19.8117	20.6628	19.9598
ENSG00000043591	ADRB1	adrenoceptor beta 1	1.80835	1.98215	1.82464	1.82518	1.6696	1.83864	1.67929	1.66315	1.83784	1.72775	1.44597	1.58636	1.44938	1.55614
ENSG00000044012	GUCA2B	guanylate cyclase activator 2B (uroguanylin)	1	1.07041	1	1	1	1	1	1	1	1	1	1	1	1
ENSG00000044090	CUL7	cullin 7	20.0677	19.9902	20.4286	19.1816	19.9972	19.0214	20.7064	19.9274	17.7117	19.2244	15.949	15.131	13.5781	14.9077
ENSG00000044115	CTNNA1	catenin (cadherin-associated protein), alpha 1, 102kDa	55.7645	56.8346	60.9628	57.7641	60.0808	60.7377	59.9477	59.0073	54.6237	58.9686	63.3682	63.3682	60.0808	60.9628
ENSG00000044446	PHKA2	phosphorylase kinase, alpha 2 (liver)	3.42539	3.51973	3.78301	3.38868	3.30237	3.16267	3.52885	3.4829	3.71663	3.66249	3.52471	3.4356	3.46309	3.56283
ENSG00000044459	CNTLN	centlein, centrosomal protein	2.9021	2.8845	2.94569	2.89307	3.14288	2.83109	2.99735	2.81434	2.60834	2.48564	3.10903	3.07537	3.11702	2.97022
ENSG00000044524	EPHA3	EPH receptor A3	1	1	1	1	1.00368	1	1	1	1	1	1	1.00819	1.00041	1.00143
ENSG00000044574	HSPA5	heat shock 70kDa protein 5 (glucose-regulated protein, 78kDa)	449.391	445.275	406.642	420.574	430.69	406.642	435.402	430.69	348.684	355.408	397.938	385.582	404.114	406.642
ENSG00000046604	DSG2	desmoglein 2	77.6623	77.7848	81.951	81.7497	85.0584	83.0748	79.0484	75.05	80.4177	76.8089	83.535	84.3024	81.3392	82.6824
ENSG00000046647	GEMIN8	gem (nuclear organelle) associated protein 8	10.7291	10.5345	9.55654	11.4006	11.4333	10.7389	10.1731	10.3665	8.83207	9.21978	9.87803	9.90611	9.73565	8.78677
ENSG00000046651	OFD1	oral-facial-digital syndrome 1	6.43893	6.62225	6.73212	6.24715	6.15173	5.83923	6.30857	6.67962	6.29099	6.37185	5.44331	5.29529	5.44461	5.44953
ENSG00000046653	GPM6B	glycoprotein M6B	1.05784	1.03534	1.11972	1.06794	1.04637	1.04778	1.01255	1.02476	1.09795	1.09492	1.03267	1.02009	1.01679	1.03599
ENSG00000046774	MAGEC2	melanoma antigen family C2	1.79822	1.74697	1.5407	1.71876	1.76018	1.63282	1.71261	1.8101	1.82807	2.04714	1.76634	1.67811	1.64092	1.73163
ENSG00000046889	PREX2	phosphatidylinositol-3,4,5-trisphosphate-dependent Rac exchange factor 2	1	1.00146	1.00324	1	1	1.0031	1	1	1	1	1	1.00678	1.00011	1.00363
ENSG00000047056	WDR37	WD repeat domain 37	8.88722	8.78987	8.9818	7.87747	7.24676	7.36149	7.63469	8.0824	6.93132	7.4769	3.62796	3.53019	3.51124	3.48753
ENSG00000047188	YTHDC2	YTH domain containing 2	4.98676	5.22121	5.69086	5.38248	5.61671	5.56062	5.35705	5.63651	5.99929	5.94205	5.99838	5.90569	6.24066	6.4271
ENSG00000047230	CTPS2	CTP synthase 2	5.9086	6.07496	5.88151	5.68007	6.02531	5.805	5.47912	5.95888	5.91353	5.80697	6.46564	6.09836	6.07221	6.08854
ENSG00000047249	ATP6V1H	ATPase, H+ transporting, lysosomal 50/57kDa, V1 subunit H	13.0606	13.861	13.8726	13.3215	12.8814	13.4602	13.2378	13.8939	13.9645	12.6246	13.8255	14.0864	14.3974	14.8437
ENSG00000047315	POLR2B	polymerase (RNA) II (DNA directed) polypeptide B, 140kDa	27.7282	27.1801	29.7645	25.9276	26.9115	27.9039	26.6535	27.3931	29.2326	28.7785	26.6248	27.6084	28.0074	27.619
ENSG00000047346	FAM214A	family with sequence similarity 214, member A	2.6049	2.45504	2.83992	2.52395	2.39222	2.35723	2.58369	2.49232	2.44624	2.22336	2.19195	2.02231	2.14545	2.04938
ENSG00000047365	ARAP2	ArfGAP with RhoGAP domain, ankyrin repeat and PH domain 2	3.37578	3.37617	3.70861	3.42441	3.61493	3.64669	3.52044	3.50814	3.26181	3.19738	3.65299	3.49974	3.5868	3.61493
ENSG00000047410	TPR	translocated promoter region, nuclear basket protein	15.1105	16.0869	17.9815	15.2047	16.569	15.7564	17.4323	16.8412	17.3807	17.1413	20.1878	20.1628	20.5457	21.9608
ENSG00000047457	CP	ceruloplasmin (ferroxidase)	1.61942	1.62408	1.62384	1.65412	1.57742	1.59139	1.67858	1.59104	1.76782	1.58117	1.59316	1.56774	1.73371	1.60895
ENSG00000047578	KIAA0556	KIAA0556	3.5868	3.48089	4.02153	3.49553	3.57316	3.43882	3.95594	3.72116	3.78354	3.74516	3.71425	3.72954	3.65746	3.94637
ENSG00000047579	DTNBP1	dystrobrevin binding protein 1	7.94351	7.87202	7.50863	7.97606	7.87456	7.67352	7.89019	8.10501	7.0496	8.13238	7.72071	7.90335	7.8128	7.58088
ENSG00000047597	XK	X-linked Kx blood group	12.4485	12.5272	11.7851	12.8902	13.5086	12.0515	11.672	11.6393	11.9285	12.152	12.1128	12.0715	11.4139	11.8654
ENSG00000047617	ANO2	anoctamin 2, calcium activated chloride channel	1.00161	1	1.00439	1.00762	1.00386	1.01649	1.00372	1	1	1.0044	1	1.00849	1.00022	1
ENSG00000047621	C12orf4	chromosome 12 open reading frame 4	4.63591	4.54141	4.60224	4.6573	4.60224	4.59906	4.70794	4.84913	5.08292	4.64883	4.86058	5.05068	4.9461	4.8703
ENSG00000047634	SCML1	sex comb on midleg-like 1 (Drosophila)	6.87643	6.48963	6.50729	6.44485	6.2537	6.06525	6.36977	5.71688	5.80809	5.90644	5.49356	5.38161	5.64563	5.48954
ENSG00000047644	WWC3	WWC family member 3	10.4509	10.9472	11.5494	11.1	12.2761	11.3264	11.0671	10.6035	9.31594	10.0524	10.037	9.15778	8.42245	8.95417
ENSG00000047648	ARHGAP6	Rho GTPase activating protein 6	1.00391	1.00338	1.00659	1.00937	1	1.00384	1.01218	1.01242	1.01161	1.00391	1.01001	1.0077	1.00035	1
ENSG00000047662	FAM184B	family with sequence similarity 184, member B	1.02637	1.01835	1.06362	1.03037	1	1.02368	1	1	1.03195	1.03188	1.01186	1	1.00044	1.01389
ENSG00000047849	MAP4	microtubule-associated protein 4	26.3681	27.7518	29.1434	27.3103	28.2605	28.9503	29.4133	28.3168	28.5274	29.7645	32.6389	32.6647	31.7584	32.2499
ENSG00000047932	GOPC	golgi-associated PDZ and coiled-coil motif containing	11.0936	11.576	11.7361	11.2986	11.5829	11.8484	11.1926	11.5893	12.4775	12.2462	11.4813	12.9923	12.4737	13.3746
ENSG00000047936	ROS1	ROS proto-oncogene 1 , receptor tyrosine kinase	1.03025	1.02634	1.02294	1.04787	1.01872	1.01706	1.01553	1.01873	1.01182	1.02658	1.00692	1.01563	1.02554	1.01432
ENSG00000048028	USP28	ubiquitin specific peptidase 28	4.89487	4.89562	4.86403	5.93402	5.98825	6.04346	5.14025	4.94735	5.49041	5.90569	6.20745	6.43893	5.39291	5.85403
ENSG00000048052	HDAC9	histone deacetylase 9	4.16041	3.91268	3.90273	3.59386	3.90273	3.64063	3.83634	3.34275	3.12534	2.92482	3.55537	3.09151	3.66897	3.17186
ENSG00000048140	TSPAN17	tetraspanin 17	24.3018	23.5041	24.6992	24.3337	23.8984	24.3893	24.3276	24.4323	24.0789	24.9499	22.2412	21.5107	21.3794	21.689
ENSG00000048162	NOP16	NOP16 nucleolar protein	20.5866	19.6402	20.7064	20.4157	18.653	20.5866	19.8541	22.2188	23.2085	24.3191	20.7413	20.6377	21.5039	22.0052
ENSG00000048342	CC2D2A	coiled-coil and C2 domain containing 2A	2.03736	2.15004	2.2795	2.0881	2.10557	2.09776	2.19068	2.09979	2.14587	2.14364	2.27397	2.21819	2.17796	2.13755
ENSG00000048392	RRM2B	ribonucleotide reductase M2 B (TP53 inducible)	14.2064	13.6378	13.9493	14.9922	15.4016	14.0338	14.0158	13.0545	12.3798	11.4101	12.9211	13.1884	12.6923	12.2291
ENSG00000048405	ZNF800	zinc finger protein 800	9.71299	9.73565	11.1973	10.6231	10.3446	10.2987	10.7032	10.2699	8.918	8.27251	9.09701	9.36127	9.41326	9.38259
ENSG00000048462	TNFRSF17	tumor necrosis factor receptor superfamily, member 17	1.01767	1	1	1	1	1	1	1.02086	1	1	1	1	1	1
ENSG00000048471	SNX29	sorting nexin 29	4.10475	4.12541	4.2252	4.04259	4.4325	4.25715	4.23793	4.38663	4.31112	4.46891	4.50237	4.62669	4.26057	4.70562
ENSG00000048540	LMO3	LIM domain only 3 (rhombotin-like 2)	1.0046	1.00163	1.00344	1.00454	1.00449	1.0033	1.00435	1.00674	1.01019	1.01002	1.00607	1.02162	1.00013	1.00195
ENSG00000048544	MRPS10	mitochondrial ribosomal protein S10	50.7026	49.9547	47.9424	50.8096	50.0736	48.6288	49.5253	48.5153	48.4902	46.8781	48.6077	48.781	48.2376	46.6699
ENSG00000048545	GUCA1A	guanylate cyclase activator 1A (retina)	1	1	1.0152	1.01466	1.01443	1	1	1	1.02243	1	1	1.02213	1	1
ENSG00000048649	RSF1	remodeling and spacing factor 1	4.70863	4.81897	5.61454	4.89146	5.45922	5.49572	5.89555	5.57983	4.82119	4.71275	6.88279	6.8109	6.66411	6.82368
ENSG00000048707	VPS13D	vacuolar protein sorting 13 homolog D (S. cerevisiae)	4.65532	4.59906	4.94006	4.59307	4.96308	4.77005	5.09883	4.86809	4.96805	4.96651	5.76134	5.33192	4.87325	5.51809
ENSG00000048740	CELF2	CUGBP, Elav-like family member 2	1	1	1	1.00713	1.00253	1.00774	1.00246	1.00295	1.013	1.00351	1.00616	1.01248	1.00028	1
ENSG00000048828	FAM120A	family with sequence similarity 120A	48.1113	48.545	53.0392	51.3422	53.4653	55.2066	52.3384	50.9853	54.2072	55.2645	55.6335	56.3142	53.2045	54.8456
ENSG00000048991	R3HDM1	R3H domain containing 1	9.22851	9.31059	9.55063	9.76257	10.0524	9.54266	9.97668	9.64328	9.77451	10.0404	11.4564	11.4727	11.2086	11.4454
ENSG00000049089	COL9A2	collagen, type IX, alpha 2	5.55755	5.34057	5.62267	4.52073	4.68539	5.21986	5.09455	5.11417	5.24417	5.23477	4.9461	4.43425	4.86403	4.81185
ENSG00000049130	KITLG	KIT ligand	3.9074	4.03495	4.65183	4.08194	3.85279	3.99118	4.12722	4.24646	5.36671	4.94539	4.2506	4.54808	4.53963	4.65276
ENSG00000049167	ERCC8	excision repair cross-complementation group 8	4.76841	4.87325	4.35999	4.32515	4.56986	4.40055	4.18561	4.32709	4.84811	4.73016	4.55268	4.74072	4.4357	4.64883
ENSG00000049192	ADAMTS6	ADAM metallopeptidase with thrombospondin type 1 motif, 6	1.09767	1.09316	1.08078	1.12526	1.11392	1.11596	1.0968	1.06995	1.10277	1.09171	1.10952	1.13139	1.10277	1.05939
ENSG00000049239	H6PD	hexose-6-phosphate dehydrogenase (glucose 1-dehydrogenase)	28.3819	27.7282	28.6413	26.1685	28.6862	26.385	29.1514	26.239	24.4232	24.3703	23.9828	22.4551	21.1653	22.8258
ENSG00000049245	VAMP3	vesicle-associated membrane protein 3	56.9968	57.5172	59.1899	59.7238	58.514	60.3021	56.7601	59.1321	61.6965	61.2752	59.505	59.7658	56.7282	57.3251
ENSG00000049246	PER3	period circadian clock 3	4.38153	4.34961	4.50136	4.58773	4.50971	4.57364	4.71516	4.54503	4.83503	4.96805	5.39736	5.11957	4.98125	5.03869
ENSG00000049247	UTS2	urotensin 2	1	1	1	1.02588	1	1	1	1	1	1	1	1.03538	1	1
ENSG00000049249	TNFRSF9	tumor necrosis factor receptor superfamily, member 9	2.09817	2.00187	1.87565	1.72861	1.88921	1.71718	2.00614	1.86885	1.71463	1.49172	1.64543	1.51168	1.61829	1.58733
ENSG00000049283	EPN3	epsin 3	8.46646	9.25861	8.85502	8.24894	8.64764	9.66539	9.1163	8.88929	9.42326	9.92053	8.25899	8.28099	8.172	8.7362
ENSG00000049323	LTBP1	latent transforming growth factor beta binding protein 1	1.01888	1.0068	1.02354	1.0197	1.02607	1.01052	1.01297	1.01605	1.02079	1.02378	1.03762	1.02062	1.00437	1.01471
ENSG00000049449	RCN1	reticulocalbin 1, EF-hand calcium binding domain	15.8874	15.9824	15.2078	15.4827	15.3925	15.5358	14.5618	15.7278	15.8874	15.5358	15.5883	15.1215	15.9437	14.7846
ENSG00000049540	ELN	elastin	1.07942	1.1174	1.0888	1.07126	1.08911	1.05	1.08164	1.09748	1.0701	1.01951	1.0803	1.04373	1.01393	1.06174
ENSG00000049541	RFC2	replication factor C (activator 1) 2, 40kDa	21.3274	20.9997	17.6763	18.7293	19.599	18.2165	19.0002	20.3679	18.8092	18.6234	18.4485	18.7621	18.0053	19.7015
ENSG00000049618	ARID1B	AT rich interactive domain 1B (SWI1-like)	4.56892	4.50522	4.76356	4.44808	4.71516	4.49221	4.98364	4.6843	5.10617	5.14504	5.12859	5.23096	5.17473	5.90206
ENSG00000049656	CLPTM1L	CLPTM1-like	17.9901	18.2975	18.0246	18.0902	18.0696	18.8334	18.4847	18.2475	18.5625	19.4716	18.2106	18.8378	18.0094	17.902
ENSG00000049759	NEDD4L	neural precursor cell expressed, developmentally down-regulated 4-like, E3 ubiquitin protein ligase	6.28369	6.16734	7.00789	6.81711	7.27174	6.35803	6.97713	5.91687	5.76254	5.75944	6.81805	6.09705	6.33138	6.03684
ENSG00000049768	FOXP3	forkhead box P3	1.12894	1.11714	1.11472	1.04675	1.12113	1.16204	1.11933	1.17524	1.10332	1.11457	1.04573	1.04726	1.0813	1.03554
ENSG00000049769	PPP1R3F	protein phosphatase 1, regulatory subunit 3F	2.37997	2.53599	2.41901	2.32225	2.59676	2.41622	2.63712	2.3487	2.36534	2.38049	2.15684	1.87729	1.97206	2.20416
ENSG00000049860	HEXB	hexosaminidase B (beta polypeptide)	45.2416	46.3978	44.8582	47.5375	48.1113	47.4901	43.4819	44.2982	46.6983	46.2378	48.089	48.8853	47.3132	46.0941
ENSG00000049883	PTCD2	pentatricopeptide repeat domain 2	2.72422	2.78492	2.76269	2.8588	2.88619	2.87248	2.7501	2.79868	3.11229	2.94569	2.96233	2.93238	2.8845	3.16162
ENSG00000050030	KIAA2022	KIAA2022	1.00126	1	1.00328	1	1	1.00312	1	1	1	1	1	1	1.00012	1
ENSG00000050130	JKAMP	JNK1/MAPK8-associated membrane protein	19.3352	20.5721	19.7726	21.1705	19.6402	19.3748	18.9101	19.4065	19.7395	18.113	17.272	18.2507	17.9815	17.4891
ENSG00000050165	DKK3	dickkopf WNT signaling pathway inhibitor 3	2.83309	2.81794	2.52301	2.43752	2.54196	2.41988	2.64457	2.51358	2.45441	2.55054	2.52901	2.62312	2.43964	2.36272
ENSG00000050327	ARHGEF5	Rho guanine nucleotide exchange factor (GEF) 5	6.59515	6.78342	6.80364	6.86931	7.40654	6.98571	7.1589	6.28659	5.80217	6.13727	7.19099	6.58976	7.00318	6.11337
ENSG00000050344	NFE2L3	nuclear factor, erythroid 2-like 3	19.3649	19.7211	20.4348	20.1832	20.3679	20.4348	19.2119	19.1294	21.2311	19.8483	20.0783	21.6057	20.0311	19.8165
ENSG00000050393	MCUR1	mitochondrial calcium uniporter regulator 1	14.3222	14.8482	14.5332	15.0593	15.1027	14.473	14.1014	13.5317	13.7747	13.6862	12.999	12.7308	12.9602	12.5835
ENSG00000050405	LIMA1	LIM domain and actin binding 1	30.6955	31.356	34.0534	32.9184	32.2499	31.4274	31.5564	31.6194	33.4353	30.399	32.5972	33.1021	33.8141	33.7488
ENSG00000050426	LETMD1	LETM1 domain containing 1	6.98034	6.84967	7.15414	6.77535	6.81953	6.34015	6.95258	6.72983	6.81545	6.69857	7.63407	7.37631	7.71195	7.88908
ENSG00000050438	SLC4A8	solute carrier family 4, sodium bicarbonate cotransporter, member 8	1.14687	1.15543	1.17688	1.15074	1.15236	1.14852	1.16994	1.14598	1.12583	1.14696	1.12235	1.09336	1.10605	1.10617
ENSG00000050555	LAMC3	laminin, gamma 3	1	1.00626	1	1	1.00337	1.01009	1.00328	1.00948	1.01178	1.00663	1.00688	1	1.00054	1
ENSG00000050628	PTGER3	prostaglandin E receptor 3 (subtype EP3)	1.00134	1.00096	1.00353	1	1.00984	1.00343	1	1.00299	1	1	1	1	1.00028	1.00106
ENSG00000050730	TNIP3	TNFAIP3 interacting protein 3	1	1	1	1	1	1	1	1	1	1	1	1	1	1.004
ENSG00000050748	MAPK9	mitogen-activated protein kinase 9	11.2694	11.2795	11.0054	11.9456	11.6809	11.2127	10.8462	11.3593	11.3312	10.8986	11.6857	11.487	11.3811	11.1
ENSG00000050767	COL23A1	collagen, type XXIII, alpha 1	1.01656	1	1.0141	1.00647	1.01329	1.02724	1	1.02618	1.05055	1	1	1.01162	1.00164	1.0043
ENSG00000050820	BCAR1	breast cancer anti-estrogen resistance 1	18.4485	18.0053	18.44	16.8799	18.2507	15.6585	18.6679	16.0999	14.1277	14.162	14.6888	13.1678	14.4198	14.6325
ENSG00000051009	FAM160A2	family with sequence similarity 160, member A2	9.70761	9.30704	10.0562	9.57715	9.50857	8.5338	9.69134	8.98699	7.77913	8.74211	8.19295	8.33257	8.08444	8.57346
ENSG00000051108	HERPUD1	homocysteine-inducible, endoplasmic reticulum stress-inducible, ubiquitin-like domain member 1	17.8829	17.951	15.1105	19.6271	19.027	13.0523	15.8595	12.6974	9.12593	8.69203	11.2357	9.61105	9.77451	8.99145
ENSG00000051128	HOMER3	homer scaffolding protein 3	20.5942	21.6315	18.3781	19.2625	19.3955	19.2377	20.5037	19.5701	19.7665	20.0139	18.2165	18.5807	18.1667	18.7589
ENSG00000051180	RAD51	RAD51 recombinase	5.40576	4.9461	4.32629	4.32139	4.6464	4.43747	4.43986	5.14504	5.08082	4.61727	4.43504	4.58725	4.62563	4.4712
ENSG00000051341	POLQ	polymerase (DNA directed), theta	3.31777	3.40611	3.74122	3.42159	3.57556	3.65014	3.53189	3.47119	4.1518	3.85578	4.39492	4.45138	3.99598	4.71409
ENSG00000051382	PIK3CB	phosphatidylinositol-4,5-bisphosphate 3-kinase, catalytic subunit beta	20.3912	20.9226	22.904	23.5297	24.6715	24.2797	21.7389	21.5317	21.0522	21.4761	23.2516	22.8926	20.7196	20.8464
ENSG00000051523	CYBA	cytochrome b-245, alpha polypeptide	1.03081	1.01092	1.02988	1.03486	1.021	1.02942	1.03508	1.02785	1.02224	1.02964	1.02035	1.03803	1.02393	1.01273
ENSG00000051596	THOC3	THO complex 3	7.50993	7.65791	6.04257	6.75926	7.33884	6.65291	6.96845	6.30563	7.63999	6.88015	6.70842	6.79368	6.40912	6.98683
ENSG00000051620	HEBP2	heme binding protein 2	7.92024	8.00634	8.13322	7.41638	8.16889	8.08559	7.861	7.80642	7.94831	7.88908	8.31414	8.23464	8.05579	7.54085
ENSG00000051825	MPHOSPH9	M-phase phosphoprotein 9	2.96292	3.08857	3.07116	3.26787	3.19055	3.12291	3.07619	2.83482	2.76577	2.72764	2.72712	2.59566	2.63019	2.61937
ENSG00000052126	PLEKHA5	pleckstrin homology domain containing, family A member 5	3.90555	4.08854	4.35653	4.08539	4.31821	4.18832	4.22809	4.40471	4.33232	4.14395	5.02845	5.13277	5.09293	5.20038
ENSG00000052344	PRSS8	protease, serine, 8	62.3089	63.4249	64.5437	64.4701	67.0349	64.042	66.8278	59.3801	51.2859	55.2345	81.1215	72.7562	71.9558	68.603
ENSG00000052723	SIKE1	suppressor of IKBKE 1	13.8284	13.0033	13.7137	13.9054	13.8215	13.3857	12.5589	12.4038	13.1222	12.627	11.7608	11.8569	11.8155	11.1768
ENSG00000052749	RRP12	ribosomal RNA processing 12 homolog	10.988	10.5995	12.232	9.70861	10.0977	11.2714	12.2761	12.6417	12.3829	14.7961	13.3331	13.3829	13.0389	14.629
ENSG00000052795	FNIP2	folliculin interacting protein 2	2.51799	2.51391	2.59222	2.6207	2.59815	2.38665	2.55599	2.45703	2.52325	2.31737	2.19068	2.0871	2.11848	2.2604
ENSG00000052802	MSMO1	methylsterol monooxygenase 1	47.4494	46.1579	46.0675	66.0113	64.7526	51.57	45.5954	40.1987	36.7039	34.0582	47.4697	46.2027	44.0232	42.9849
ENSG00000052841	TTC17	tetratricopeptide repeat domain 17	9.78674	10.1874	10.6484	10.4837	10.4245	10.6897	10.3294	9.92053	9.88683	10.3048	10.7334	10.6642	10.8018	10.3665
ENSG00000052850	ALX4	ALX homeobox 4	1.01008	1	1.00464	1	1.00411	1	1.00399	1	1	1	1.02322	1.01382	1.00755	1
ENSG00000053108	FSTL4	follistatin-like 4	1.00154	1	1	1.0036	1.00367	1	1	1.01432	1	1	1	1.00818	1	1.00143
ENSG00000053254	FOXN3	forkhead box N3	1.02928	1.00911	1.00798	1.02169	1.01217	1.01814	1.01435	1.01668	1.02793	1.01774	1.02077	1.0282	1.00994	1.02505
ENSG00000053328	METTL24	methyltransferase like 24	1.02292	1.01027	1.01423	1	1.0268	1.02749	1	1.05437	1	1.01455	1	1.03639	1.02199	1.01195
ENSG00000053371	AKR7A2	aldo-keto reductase family 7, member A2	40.7218	39.3173	37.6819	38.0355	38.0637	40.1825	39.1109	39.7538	40.5045	39.4175	38.568	38.5591	39.5981	38.6189
ENSG00000053372	MRTO4	MRT4 homolog, ribosome maturation factor	23.2516	22.5209	22.6211	22.2471	22.2828	23.2224	23.7651	24.7782	27.2781	27.7833	22.6445	22.8326	23.0434	23.6129
ENSG00000053438	NNAT	neuronatin	1.23819	1.26803	1.81339	1.40768	1.19377	1.51836	1.60955	1.33478	1.84685	1.88294	1.67811	1.85631	1.78146	1.85274
ENSG00000053501	USE1	unconventional SNARE in the ER 1 homolog (S. cerevisiae)	9.01315	9.03582	8.45202	8.94206	8.80008	8.35156	9.57431	9.52175	8.56176	9.10469	8.38607	8.27149	8.62322	8.5366
ENSG00000053524	MCF2L2	MCF.2 cell line derived transforming sequence-like 2	1.23974	1.22924	1.23425	1.23137	1.19504	1.21844	1.26263	1.22327	1.21705	1.19967	1.22067	1.21971	1.19533	1.19737
ENSG00000053702	NRIP2	nuclear receptor interacting protein 2	1.16022	1.23573	1.27741	1.17263	1.09886	1.19244	1.31205	1.30676	1.24408	1.19264	1.30954	1.26018	1.37873	1.25749
ENSG00000053747	LAMA3	laminin, alpha 3	20.1069	18.7096	18.9431	19.1193	18.6936	18.8991	20.3152	19.745	24.8199	25.6006	22.3065	22.8569	22.2244	23.4664
ENSG00000053770	AP5M1	adaptor-related protein complex 5, mu 1 subunit	4.96748	4.93324	5.11191	5.33759	5.01155	5.09755	4.86058	4.96094	5.17371	5.14899	4.85137	4.87517	4.42956	4.53667
ENSG00000053900	ANAPC4	anaphase promoting complex subunit 4	3.512	3.53614	3.71894	3.68763	3.52603	3.55963	3.53019	3.67886	3.7494	3.80079	3.51588	3.62659	3.69651	3.74664
ENSG00000053918	KCNQ1	potassium channel, voltage gated KQT-like subfamily Q, member 1	1.30644	1.24703	1.20379	1.26043	1.31345	1.2342	1.27587	1.30387	1.17891	1.20992	1.25518	1.25413	1.25526	1.23841
ENSG00000054116	TRAPPC3	trafficking protein particle complex 3	24.0789	22.7656	21.367	21.9212	22.5608	22.3832	22.5567	22.7557	23.2807	22.4039	21.2311	21.1422	21.9076	21.6752
ENSG00000054118	THRAP3	thyroid hormone receptor associated protein 3	51.9835	52.9583	56.1067	47.9155	50.1412	48.2376	55.2645	51.2558	46.2775	48.4142	52.2523	50.6697	53.0702	51.7749
ENSG00000054148	PHPT1	phosphohistidine phosphatase 1	21.8376	21.367	21.1328	20.2653	20.3798	21.2311	21.1261	21.1059	21.917	20.0311	20.3968	20.7706	21.1705	21.004
ENSG00000054179	ENTPD2	ectonucleoside triphosphate diphosphohydrolase 2	7.22496	7.42062	6.7727	7.13418	6.78209	7.16652	6.97292	7.06105	7.41638	7.69462	8.04259	7.2453	6.8861	7.2936
ENSG00000054219	LY75	lymphocyte antigen 75	5.87725	5.46746	5.95582	5.55176	5.82231	5.56385	5.61366	6.64139	7.37507	5.84707	6.66932	6.40912	6.47727	6.74311
ENSG00000054267	ARID4B	AT rich interactive domain 4B (RBP1-like)	7.25318	7.32533	8.19797	7.56881	7.9548	7.80356	8.20728	8.12762	6.6912	6.64532	8.22671	8.16229	8.26571	8.43991
ENSG00000054277	OPN3	opsin 3	9.31594	9.77973	9.3634	9.73942	9.38563	9.42015	9.68281	8.8908	9.16897	8.36092	8.27904	8.26928	8.15446	8.02572
ENSG00000054282	SDCCAG8	serologically defined colon cancer antigen 8	5.59458	5.46904	5.57043	5.83923	5.56734	5.37897	5.64781	5.79408	5.65052	5.55412	5.62471	5.75339	6.15064	6.29703
ENSG00000054356	PTPRN	protein tyrosine phosphatase, receptor type, N	1.01975	1.0032	1.01275	1.02674	1.02948	1.01896	1.02301	1.02009	1.03593	1.0248	1.0244	1.05625	1.00337	1.02793
ENSG00000054392	HHAT	hedgehog acyltransferase	5.14025	5.03643	4.75069	5.38045	5.238	5.17226	4.88575	4.81897	4.27365	4.57625	4.72287	4.22598	4.09833	3.91583
ENSG00000054523	KIF1B	kinesin family member 1B	7.12646	7.25318	7.64191	7.09438	7.48019	7.52141	7.71025	7.56002	7.45946	7.34238	7.8956	7.58477	7.01978	7.54229
ENSG00000054598	FOXC1	forkhead box C1	11.288	11.7064	13.346	12.2519	13.0793	12.4801	12.5702	10.7632	8.52226	8.61307	8.75392	8.66712	9.21978	8.05669
ENSG00000054611	TBC1D22A	TBC1 domain family, member 22A	10.0164	10.191	9.7491	9.38081	8.95417	9.10777	9.57715	9.55063	9.3561	9.09701	8.28099	8.01225	8.16761	8.55881
ENSG00000054654	SYNE2	spectrin repeat containing, nuclear envelope 2	4.4663	4.38994	5.13428	4.96651	5.48632	4.4585	5.73506	4.94333	4.47053	4.45434	7.63741	5.91972	6.1979	6.65453
ENSG00000054690	PLEKHH1	pleckstrin homology domain containing, family H (with MyTH4 domain) member 1	2.56408	2.57135	2.84312	2.73683	2.63471	2.62971	2.69485	2.61751	2.93238	3.24657	3.0314	3.16407	2.84312	3.10191
ENSG00000054793	ATP9A	ATPase, class II, type 9A	19.6582	20.0359	20.3838	19.1237	20.333	20.3043	20.693	19.3278	17.7081	18.076	19.2281	18.4049	17.6194	17.272
ENSG00000054796	SPO11	SPO11 meiotic protein covalently bound to DSB	1	1	1	1	1	1	1	1	1	1	1	1	1	1
ENSG00000054803	CBLN4	cerebellin 4 precursor	1	1	1	1	1	1	1	1	1	1.00854	1	1	1	1
ENSG00000054938	CHRDL2	chordin-like 2	1.02612	1.02513	1.00838	1.02289	1.04567	1	1.00707	1.01514	1	1.00821	1.01177	1.01287	1.00369	1.01368
ENSG00000054965	FAM168A	family with sequence similarity 168, member A	10.4422	10.628	11.1104	10.6052	11.1901	11.3631	10.8817	10.8922	10.0102	10.6138	10.8547	10.68	9.41022	10.4837
ENSG00000054967	RELT	RELT tumor necrosis factor receptor	3.36347	3.14434	3.34205	2.96233	3.17553	3.12216	3.32129	3.2623	3.5225	3.53686	3.91337	3.33657	3.50058	3.93231
ENSG00000054983	GALC	galactosylceramidase	1	1.00138	1	1	1	1	1	1	1	1.00433	1	1	1.00042	1
ENSG00000055044	NOP58	NOP58 ribonucleoprotein	28.3074	27.9636	27.8103	26.474	25.7175	26.8304	26.4121	28.0837	32.8118	32.4919	29.2278	30.2404	31.3469	30.5566
ENSG00000055070	SZRD1	SUZ RNA binding domain containing 1	51.6488	51.5131	51.0617	47.971	49.3019	49.7202	52.9024	53.0223	51.2314	51.4451	47.971	47.0738	46.9692	48.304
ENSG00000055118	KCNH2	potassium channel, voltage gated eag related subfamily H, member 2	1.0437	1.05013	1.05915	1.04011	1.04483	1.04594	1.04897	1.05323	1.07117	1.07063	1.04074	1.04654	1.02571	1.03071
ENSG00000055130	CUL1	cullin 1	28.0174	29.6521	29.3648	29.9741	29.5861	30.9061	29.0752	31.1276	31.9589	32.6165	31.1276	30.7437	31.5315	31.9083
ENSG00000055147	FAM114A2	family with sequence similarity 114, member A2	4.90404	5.10083	4.43175	5.66452	4.97941	4.93876	4.61314	5.03794	4.76072	5.17663	4.92652	5.12024	4.95664	4.6648
ENSG00000055163	CYFIP2	cytoplasmic FMR1 interacting protein 2	1.08272	1.05979	1.06119	1.07559	1.07767	1.08338	1.07266	1.06418	1.0871	1.08006	1.08942	1.07119	1.07231	1.05309
ENSG00000055208	TAB2	TGF-beta activated kinase 1/MAP3K7 binding protein 2	20.693	20.874	21.4831	21.9324	24.0527	23.5487	21.9698	20.7886	20.1628	19.9074	24.5645	23.6433	23.8914	23.327
ENSG00000055211	GINM1	glycoprotein integral membrane 1	20.9032	20.8132	20.3614	22.162	21.2766	20.9942	20.1174	20.5307	21.7843	21.2311	21.2891	19.5376	21.3017	18.9526
ENSG00000055332	EIF2AK2	eukaryotic translation initiation factor 2-alpha kinase 2	19.9972	20.5866	22.3194	22.6397	24.5853	27.9505	23.4664	21.3274	23.7023	23.7091	24.6418	24.2031	23.7377	22.2471
ENSG00000055483	USP36	ubiquitin specific peptidase 36	13.7966	13.6033	15.1909	12.5682	12.9094	13.3898	15.1571	14.8942	14.6777	15.2819	15.3858	14.9807	16.1368	17.8239
ENSG00000055609	KMT2C	lysine (K)-specific methyltransferase 2C	4.04088	4.2688	4.78322	4.15321	4.62563	4.78146	5.29278	4.71684	5.16826	4.87611	7.97532	7.25543	6.68641	8.172
ENSG00000055732	MCOLN3	mucolipin 3	6.77405	6.67717	7.14449	6.56547	6.34697	6.05797	6.24497	6.68327	6.99205	6.31243	6.19963	6.03899	6.656	6.50614
ENSG00000055813	CCDC85A	coiled-coil domain containing 85A	1	1	1.01466	1.01407	1	1	1	1.01402	1	1.01495	1.01989	1	1.00228	1.03963
ENSG00000055917	PUM2	pumilio RNA-binding family member 2	34.9984	35.687	40.1825	36.224	38.2968	38.7101	38.0148	37.4993	40.6756	41.3369	45.5954	45.1116	43.1256	46.8605
ENSG00000055950	MRPL43	mitochondrial ribosomal protein L43	35.5237	32.8918	31.6343	34.1393	33.804	33.8385	33.7672	34.9267	32.4631	32.063	32.2271	33.6245	33.5687	33.0445
ENSG00000055955	ITIH4	inter-alpha-trypsin inhibitor heavy chain family, member 4	1	1.05544	1.06564	1	1	1.13007	1.06306	1	1	1.06486	1	1.07902	1	1.18998
ENSG00000055957	ITIH1	inter-alpha-trypsin inhibitor heavy chain 1	1	1	1	1	1	1	1	1	1	1	1	1	1	1.00293
ENSG00000056050	C4orf27	chromosome 4 open reading frame 27	10.509	10.3829	8.71069	11.2933	10.5754	10.4177	10.7279	10.6711	10.4081	10.0705	11.0477	11.1	10.6897	10.3294
ENSG00000056097	ZFR	zinc finger RNA binding protein	23.9265	23.9265	25.1409	27.3931	28.3168	28.0013	25.4395	24.4082	25.5908	26.7083	30.158	29.6746	27.6968	27.3618
ENSG00000056277	ZNF280C	zinc finger protein 280C	3.79545	3.54167	3.5464	3.43882	3.96986	3.96043	3.74664	3.71588	3.8823	3.57495	3.61641	3.72825	3.88621	3.71737
ENSG00000056291	NPFFR2	neuropeptide FF receptor 2	1	1	1	1	1	1	1	1	1.01682	1	1.01502	1	1	1.0082
ENSG00000056487	PHF21B	PHD finger protein 21B	1.01372	1.00151	1.00463	1.00412	1	1.00461	1	1.0042	1	1.00902	1.00797	1.00883	1.00457	1.01089
ENSG00000056558	TRAF1	TNF receptor-associated factor 1	1.35006	1.33886	1.39504	1.25579	1.34607	1.30767	1.36186	1.37855	1.2997	1.45484	1.28996	1.33777	1.2787	1.3345
ENSG00000056586	RC3H2	ring finger and CCCH-type domains 2	8.3189	8.56176	8.99584	8.76907	9.31411	8.80008	9.10142	8.30562	8.46539	8.41316	9.16237	9.03582	8.82106	8.61862
ENSG00000056736	IL17RB	interleukin 17 receptor B	2.30421	2.22804	2.07137	2.0571	2.18041	2.03885	1.94313	2.22302	2.22411	2.235	2.13831	2.10408	1.87221	2.1422
ENSG00000056972	TRAF3IP2	TRAF3 interacting protein 2	6.30334	6.32407	6.73659	6.83187	6.94262	6.61083	6.8951	6.89681	6.74751	6.59886	7.53129	7.13418	7.41812	7.65108
ENSG00000056998	GYG2	glycogenin 2	1	1.00378	1	1	1	1.00687	1	1.01321	1.01212	1	1	1.0207	1	1.00421
ENSG00000057019	DCBLD2	discoidin, CUB and LCCL domain containing 2	15.6109	15.9216	17.2783	16.3117	16.8746	18.1565	16.5144	16.0585	20.5117	19.8117	17.8679	19.904	18.0355	18.113
ENSG00000057149	SERPINB3	serpin peptidase inhibitor, clade B (ovalbumin), member 3	2.57577	2.58182	2.74738	2.94152	2.44713	2.33643	2.99656	2.72854	3.24477	2.8845	2.30112	2.26289	2.83627	2.30661
ENSG00000057252	SOAT1	sterol O-acyltransferase 1	12.7922	12.9871	13.5757	13.3829	12.9402	12.3974	12.8079	12.2378	12.1128	11.4639	12.0052	11.6104	12.1855	11.6315
ENSG00000057294	PKP2	plakophilin 2	20.9503	21.1862	23.0115	21.5159	22.0893	20.5644	23.5162	20.0175	17.3183	17.0555	21.6703	21.0591	22.2543	20.0197
ENSG00000057468	MSH4	mutS homolog 4	1.04652	1.11141	1.09808	1.11197	1.13071	1.107	1.05152	1.08795	1.0813	1.0527	1.07835	1.04652	1.05263	1.05672
ENSG00000057593	F7	coagulation factor VII (serum prothrombin conversion accelerator)	1.00402	1.00352	1	1.01286	1	1.01363	1	1	1	1	1	1	1.00036	1.00396
ENSG00000057608	GDI2	GDP dissociation inhibitor 2	83.476	86.9844	87.736	89.1069	87.073	87.8213	81.951	87.5594	94.1242	91.6801	92.4586	95.4756	90.7687	91.0646
ENSG00000057657	PRDM1	PR domain containing 1, with ZNF domain	1.34142	1.36194	1.93406	1.72229	1.76164	1.72838	2.09449	1.89988	1.59685	1.7005	2.85962	2.47621	2.78101	2.63808
ENSG00000057663	ATG5	autophagy related 5	15.6484	16.3618	15.34	17.9767	16.3884	16.9064	15.8874	15.3172	16.1232	15.6888	17.9105	17.3362	16.7397	15.9824
ENSG00000057704	TMCC3	transmembrane and coiled-coil domain family 3	10.5733	10.0445	13.0497	11.2515	12.1497	10.7199	12.1943	9.71641	8.70143	8.69002	10.6035	9.18717	11.1264	9.58812
ENSG00000057757	PITHD1	PITH (C-terminal proteasome-interacting domain of thioredoxin-like) domain containing 1	35.3268	36.3544	34.1897	34.8958	35.095	34.0534	34.0582	35.3012	33.535	34.9631	34.5109	32.7044	34.5719	34.4571
ENSG00000057935	MTA3	metastasis associated 1 family, member 3	7.0331	6.96845	7.07367	7.35877	7.4486	7.01978	7.05969	7.05467	6.62487	6.68641	7.60421	7.61389	7.59813	7.42062
ENSG00000058056	USP13	ubiquitin specific peptidase 13 (isopeptidase T-3)	8.00187	7.88908	8.9108	7.99687	8.42961	8.36996	8.52537	8.80927	8.97577	9.0014	8.99584	9.26762	8.82837	9.3634
ENSG00000058063	ATP11B	ATPase, class VI, type 11B	30.3312	30.4482	32.2652	32.5646	33.5194	31.1477	30.1363	28.6069	28.2521	27.7091	31.9468	31.7076	29.9252	30.399
ENSG00000058085	LAMC2	laminin, gamma 2	244.42	224.946	208.495	222.395	219.472	217.693	222.996	213.026	246.687	264.999	220.812	218.439	203.278	226.972
ENSG00000058091	CDK14	cyclin-dependent kinase 14	5.84403	5.69281	5.99452	6.34517	6.06648	6.23946	5.82447	5.87135	5.71545	5.53061	5.90484	6.12492	5.76038	6.07726
ENSG00000058262	SEC61A1	Sec61 alpha 1 subunit (S. cerevisiae)	176.749	175.481	172.502	164.71	164.144	165.537	177.375	170.625	159.345	162.433	166.96	161.827	166.515	171.059
ENSG00000058272	PPP1R12A	protein phosphatase 1, regulatory subunit 12A	7.43931	7.39262	8.08126	7.76259	8.22005	8.09021	8.13322	7.95599	7.79425	7.8178	9.72075	9.42921	9.71845	9.36127
ENSG00000058335	RASGRF1	Ras protein-specific guanine nucleotide-releasing factor 1	4.25304	4.2454	4.10974	3.72493	3.49818	3.7778	4.08456	3.99961	4.12722	3.94038	3.73705	3.74314	4.17951	4.12613
ENSG00000058404	CAMK2B	calcium/calmodulin-dependent protein kinase II beta	1.04179	1.06684	1.06068	1.04053	1.06699	1.05422	1.06964	1.05914	1.03916	1.06587	1.07322	1.08338	1.05392	1.04828
ENSG00000058453	CROCC	ciliary rootlet coiled-coil, rootletin	2.50222	2.53748	2.72903	2.53022	2.75199	2.69356	2.64422	2.42226	2.4177	2.46729	2.27148	2.27614	2.36073	2.27487
ENSG00000058600	POLR3E	polymerase (RNA) III (DNA directed) polypeptide E (80kD)	6.45882	6.32176	6.85541	6.28266	6.59886	6.75926	6.3902	6.14734	6.59515	7.10946	6.54954	6.52628	6.36977	6.62363
ENSG00000058668	ATP2B4	ATPase, Ca++ transporting, plasma membrane 4	37.1098	38.9066	46.9434	40.8422	42.4817	42.4623	44.7066	40.164	39.9231	39.9589	43.9886	43.3632	40.7619	42.2013
ENSG00000058673	ZC3H11A	zinc finger CCCH-type containing 11A	12.5153	12.5371	13.5263	12.2346	13.4602	12.6497	12.7529	12.4485	11.9945	11.387	12.0639	11.4841	11.4776	12.3017
ENSG00000058729	RIOK2	RIO kinase 2	6.94376	7.07367	6.92214	6.95092	6.94108	7.08563	7.02675	7.55508	6.84437	6.86556	6.38912	6.15838	6.82691	6.75795
ENSG00000058799	YIPF1	Yip1 domain family, member 1	19.6512	19.5195	18.5398	20.753	20.4055	20.1734	18.2253	18.8092	19.9858	19.4285	20.6455	21.101	19.697	19.0116
ENSG00000058804	NDC1	NDC1 transmembrane nucleoporin	22.2879	21.4555	22.039	21.5903	22.0962	22.3441	21.3876	21.429	24.8366	23.9065	22.9361	23.6307	23.0733	24.9282
ENSG00000058866	DGKG	diacylglycerol kinase, gamma 90kDa	2.12521	2.00132	2.06342	1.98107	2.04514	2.18378	2.1256	2.31387	2.69885	2.58222	2.29765	2.45115	2.33968	2.5089
ENSG00000059122	FLYWCH1	FLYWCH-type zinc finger 1	6.57368	6.35237	6.51375	6.34613	6.99487	6.19963	6.30989	5.88004	5.40576	5.66585	5.64435	5.32714	4.9287	5.37135
ENSG00000059145	UNKL	unkempt family zinc finger-like	1.64149	1.63134	1.65996	1.61973	1.56006	1.66812	1.62664	1.58614	1.82908	1.69616	1.53174	1.54392	1.55059	1.54392
ENSG00000059377	TBXAS1	thromboxane A synthase 1 (platelet)	1.15299	1.17476	1.12756	1.10086	1.18387	1.16681	1.17216	1.14367	1.20879	1.15061	1.14964	1.09328	1.13978	1.12789
ENSG00000059378	PARP12	poly (ADP-ribose) polymerase family, member 12	11.7025	11.3574	12.6812	11.4424	11.6444	13.2262	11.9788	12.811	13.6322	13.6126	11.3199	11.6829	13.2052	12.2974
ENSG00000059573	ALDH18A1	aldehyde dehydrogenase 18 family, member A1	36.224	36.0296	35.5862	33.9674	33.1905	35.3585	34.9984	37.7481	40.3406	40.7768	39.7769	39.9231	39.4354	40.9604
ENSG00000059588	TARBP1	TAR (HIV-1) RNA binding protein 1	8.41101	8.5941	10.3968	9.98435	9.55654	10.055	9.0014	8.90974	10.7362	11.1201	10.4108	11.1602	9.95653	10.6826
ENSG00000059691	GATB	glutamyl-tRNA(Gln) amidotransferase, subunit B	3.10903	3.08818	2.69812	2.83856	3.01764	2.83805	2.98664	3.1582	2.82634	2.76733	3.05749	2.87431	3.01049	2.83946
ENSG00000059728	MXD1	MAX dimerization protein 1	4.4835	4.4712	7.42062	6.12933	5.5509	4.97011	6.07496	5.02504	5.53805	5.48523	7.98182	7.16816	7.87747	8.24367
ENSG00000059758	CDK17	cyclin-dependent kinase 17	5.81384	5.59204	6.2537	5.7042	5.6876	5.46746	5.90977	5.7775	5.09209	4.9845	5.07758	4.68539	5.43874	4.99752
ENSG00000059769	DNAJC25	DnaJ (Hsp40) homolog, subfamily C , member 25	6.33138	5.48445	5.63031	6.48375	6.34212	6.00276	5.79145	5.92189	6.33138	6.68459	6.62225	6.47348	7.1276	6.40027
ENSG00000059804	SLC2A3	solute carrier family 2 (facilitated glucose transporter), member 3	1.00522	1.01195	1.0125	1.01189	1.00733	1	1.01876	1.00771	1.00933	1.01249	1.02602	1.01309	1.00099	1.00151
ENSG00000059915	PSD	pleckstrin and Sec7 domain containing	1.74937	1.75627	1.86431	1.83488	1.79006	1.74813	1.82518	1.76508	1.71699	1.67753	1.65934	1.63326	1.62643	1.63588
ENSG00000060069	CTDP1	CTD (carboxy-terminal domain, RNA polymerase II, polypeptide A) phosphatase, subunit 1	4.6464	4.99269	5.17945	4.54413	5.03643	5.0935	5.32431	4.99459	5.23569	5.56062	5.13566	5.25446	5.15929	5.21719
ENSG00000060138	YBX3	Y box binding protein 3	18.2074	18.1962	19.1053	19.2019	17.8679	18.7183	18.6843	18.4434	19.9902	19.4104	18.6878	19.5285	19.7802	19.2955
ENSG00000060140	STYK1	serine/threonine/tyrosine kinase 1	2.46325	2.239	2.1161	1.99334	2.235	2.02721	2.23467	2.1286	2.27084	1.9493	2.28573	2.0571	2.21696	2.22667
ENSG00000060237	WNK1	WNK lysine deficient protein kinase 1	15.7212	16.5945	18.8991	16.5826	18.6647	17.7968	19.5951	17.1022	17.0694	16.5316	22.8759	20.8197	20.9226	22.78
ENSG00000060339	CCAR1	cell division cycle and apoptosis regulator 1	14.9715	15.9325	16.9719	14.2911	14.7049	15.8274	15.5992	16.623	20.6298	19.5141	18.277	19.8358	19.6688	21.3619
ENSG00000060491	OGFR	opioid growth factor receptor	20.1174	20.5059	20.9379	18.1824	19.9445	20.956	20.7706	19.842	18.9897	19.9539	16.3317	16.2607	17.8743	17.1698
ENSG00000060558	GNA15	guanine nucleotide binding protein (G protein), alpha 15 (Gq class)	33.6863	33.8678	31.1139	31.653	32.6505	31.4642	34.6232	32.5287	28.3819	27.7372	31.0878	29.1514	32.0267	29.9574
ENSG00000060566	CREB3L3	cAMP responsive element binding protein 3-like 3	1.00647	1.00581	1	1	1.01753	1.00956	1.00862	1.03512	1.01516	1	1.0133	1.01469	1.00522	1
ENSG00000060642	PIGV	phosphatidylinositol glycan anchor biosynthesis, class V	14.0822	14.044	12.4311	15.8852	14.552	15.0343	13.0278	12.6905	10.7776	11.9548	13.2987	12.7843	11.9614	11.5098
ENSG00000060656	PTPRU	protein tyrosine phosphatase, receptor type, U	14.7207	14.756	14.6187	13.8054	14.0706	13.6308	14.6054	14.2308	14.6719	15.7326	13.0702	12.5898	12.092	12.9602
ENSG00000060688	SNRNP40	small nuclear ribonucleoprotein 40kDa (U5)	12.5272	11.9713	11.487	12.269	11.7777	11.6875	11.5601	12.6311	13.6481	12.6905	12.4511	12.0818	12.6497	12.4644
ENSG00000060709	RIMBP2	RIMS binding protein 2	1	1	1.00376	1	1.00533	1.00373	1	1.00327	1	1.00377	1.00657	1	1.00049	1.00123
ENSG00000060718	COL11A1	collagen, type XI, alpha 1	1	1	1	1	1.00317	1	1	1	1	1	1	1	1	1.00124
ENSG00000060749	QSER1	glutamine and serine rich 1	8.73169	8.87869	9.94243	9.23862	9.85963	10.0037	9.69308	9.32581	10.1064	9.92381	10.5384	10.4081	9.94927	10.9366
ENSG00000060762	MPC1	mitochondrial pyruvate carrier 1	10.5978	10.2656	8.6844	10.1386	10.2176	9.47565	9.78114	10.9932	10.4569	10.0249	10.337	9.62333	10.372	10.5236
ENSG00000060971	ACAA1	acetyl-CoA acyltransferase 1	1.06317	1.06036	1	1.03387	1.03484	1.03559	1	1.03401	1	1.07077	1.04292	1	1.09261	1
ENSG00000060982	BCAT1	branched chain amino-acid transaminase 1, cytosolic	18.0317	18.2548	20.4697	17.6066	18.2308	17.5078	19.0116	17.0364	17.4446	15.9247	18.2021	17.5223	18.4082	17.9378
ENSG00000061273	HDAC7	histone deacetylase 7	7.93204	7.96101	8.48237	7.50863	8.03399	7.51365	8.10971	8.14556	8.1997	7.63302	7.48614	7.28303	7.4945	7.65937
ENSG00000061337	LZTS1	leucine zipper, putative tumor suppressor 1	1.16048	1.1048	1.10378	1.13578	1.16485	1.12471	1.1428	1.10446	1.08737	1.13228	1.09365	1.11965	1.06221	1.11595
ENSG00000061455	PRDM6	PR domain containing 6	1.02247	1.01227	1.01138	1.01081	1.03465	1.02198	1.00752	1.02059	1.0139	1.01136	1.02513	1.01717	1.00783	1.00869
ENSG00000061492	WNT8A	wingless-type MMTV integration site family, member 8A	1	1	1.01227	1	1	1	1	1	1	1	1	1	1.00093	1
ENSG00000061656	SPAG4	sperm associated antigen 4	3.09562	3.03471	3.20181	2.90551	3.03675	3.2882	3.22416	3.40444	3.50999	3.55379	3.26932	2.95317	3.57316	3.91699
ENSG00000061676	NCKAP1	NCK-associated protein 1	13.4533	13.7672	14.9077	15.314	15.4213	14.9017	14.6568	14.4703	14.8527	14.4074	14.792	14.6604	14.6987	14.4587
ENSG00000061794	MRPS35	mitochondrial ribosomal protein S35	45.9144	44.2127	45.4715	47.1899	44.9674	45.132	44.0232	45.132	50.4293	46.6699	47.5175	48.179	50.1973	48.6288
ENSG00000061918	GUCY1B3	guanylate cyclase 1, soluble, beta 3	1	1	1	1	1.00591	1	1	1	1	1.00677	1	1	1.00036	1.00408
ENSG00000061936	SFSWAP	splicing factor, suppressor of white-apricot family	5.59082	5.60381	6.0762	4.98947	5.4812	5.6233	6.11485	5.62006	5.5717	5.68593	6.30989	5.98684	6.56547	6.6171
ENSG00000061938	TNK2	tyrosine kinase, non-receptor, 2	10.0562	9.97368	11.0562	8.78098	9.95653	9.45155	10.3777	9.78987	9.6152	9.14937	9.20819	8.97577	9.38563	9.50475
ENSG00000061987	MON2	MON2 homolog, regulator of endosome-to-Golgi trafficking	3.84536	3.86928	4.22024	4.01322	4.0634	3.77418	3.98794	3.95159	3.90497	3.91583	4.16774	4.01365	4.23567	4.3534
ENSG00000062038	CDH3	cadherin 3, type 1, P-cadherin (placental)	1.20038	1	1.11048	1.10955	1.31387	1.32696	1.31832	1	1	1.10978	1	1.39966	1.07305	1.10624
ENSG00000062096	ARSF	arylsulfatase F	1.00868	1	1	1	1	1	1	1	1	1	1	1	1	1
ENSG00000062194	GPBP1	GC-rich promoter binding protein 1	14.8268	14.9637	15.7925	15.7964	16.5038	16.1197	14.9854	14.9563	15.2522	15.0264	15.9921	15.5739	16.0366	15.4452
ENSG00000062282	DGAT2	diacylglycerol O-acyltransferase 2	4.31312	4.36333	4.08854	4.19544	4.29198	4.33322	4.21225	4.19544	4.02889	4.26811	4.30323	4.00377	4.07646	4.08757
ENSG00000062370	ZNF112	zinc finger protein 112	2.67598	2.72764	2.53649	2.42902	2.58917	2.83577	2.58917	2.42572	3.15494	2.92442	3.17312	3.49662	3.17379	3.18295
ENSG00000062485	CS	citrate synthase	23.1178	23.1401	24.0398	22.4084	22.4188	22.5102	22.5813	23.5487	25.0975	24.3893	22.9928	22.9212	22.8505	24.1367
ENSG00000062524	LTK	leukocyte receptor tyrosine kinase	1.03566	1.02858	1.04286	1.05475	1.03442	1.05617	1.03382	1.03372	1.04451	1.04905	1.03526	1.03688	1.01216	1.04623
ENSG00000062582	MRPS24	mitochondrial ribosomal protein S24	2.96829	3.15968	2.88673	3.1582	3.28439	2.80359	3.07962	3.0789	3.28576	3.21786	2.61371	2.64728	2.72712	3.05001
ENSG00000062598	ELMO2	engulfment and cell motility 2	6.36084	6.54379	6.54846	7.19181	6.84713	7.23986	6.83	6.71867	6.07726	6.49957	6.61827	6.72716	6.04346	6.04046
ENSG00000062650	WAPAL	wings apart-like homolog (Drosophila)	20.0972	20.6155	22.1563	20.1445	21.9698	21.4144	21.6315	20.9865	20.9997	20.7591	23.6523	23.6247	23.4925	23.2397
ENSG00000062716	VMP1	vacuole membrane protein 1	20.4848	21.154	29.9666	25.5266	22.8926	24.9189	23.913	24.0467	25.447	24.2691	24.0297	25.3482	26.077	24.5272
ENSG00000062725	APPBP2	amyloid beta precursor protein (cytoplasmic tail) binding protein 2	7.88375	8.01509	7.76259	7.93516	8.05127	8.07636	7.74209	7.66471	7.33783	7.17892	7.63044	7.5837	7.2239	6.98167
ENSG00000062822	POLD1	polymerase (DNA directed), delta 1, catalytic subunit	8.27777	8.44521	7.73763	7.61389	8.36996	8.35902	8.58367	8.39432	7.87456	8.10838	8.06847	8.06961	7.35877	8.28306
ENSG00000063015	SEZ6	seizure related 6 homolog (mouse)	1.01553	1.00163	1	1	1.00451	1.00498	1	1	1	1.00503	1	1.00939	1.00027	1
ENSG00000063046	EIF4B	eukaryotic translation initiation factor 4B	42.1541	44.0734	46.5841	42.4433	46.0675	43.0434	46.4412	45.7461	44.094	40.9008	45.9418	45.7865	47.5375	47.5942
ENSG00000063127	SLC6A16	solute carrier family 6, member 16	1.06099	1.03301	1.04855	1.0393	1.06615	1.04061	1.03958	1.06674	1.05034	1.03433	1.06323	1.05838	1.03265	1.02496
ENSG00000063169	GLTSCR1	glioma tumor suppressor candidate region gene 1	2.27012	2.46497	2.45441	2.20091	2.5047	2.47337	2.56879	2.28207	2.40472	2.47337	2.42452	2.15928	2.53463	2.74912
ENSG00000063176	SPHK2	sphingosine kinase 2	3.60426	3.71048	3.77553	3.54693	3.88823	3.68324	3.85984	3.53686	4.05243	3.71663	3.39633	3.4829	3.55224	3.74122
ENSG00000063177	RPL18	ribosomal protein L18	127.834	124.395	122.239	120.361	122.988	120.361	125.353	125.353	125.829	122.988	117.846	114.773	116.179	112.518
ENSG00000063180	CA11	carbonic anhydrase XI	10.0597	10.4422	10.0846	9.83768	9.8959	10.2378	10.2331	10.1276	8.7638	10.4145	10.6507	10.8839	10.3829	10.0724
ENSG00000063241	ISOC2	isochorismatase domain containing 2	15.0063	14.9199	13.3267	14.0374	13.5456	13.5807	14.7813	14.8718	14.1821	14.3158	13.1273	13.2543	13.1544	13.8215
ENSG00000063244	U2AF2	U2 small nuclear RNA auxiliary factor 2	53.3123	53.7232	54.4438	48.5153	48.4388	49.7511	54.0417	53.4653	56.3142	53.8744	47.3748	48.4388	51.7749	52.7551
ENSG00000063245	EPN1	epsin 1	11.263	11.7105	11.0718	10.6435	11.4608	10.9978	11.5172	10.6231	11.8017	11.2714	10.5836	10.3751	10.0468	10.5037
ENSG00000063322	MED29	mediator complex subunit 29	25.4629	25.4778	24.8274	23.4833	24.0134	25.2641	26.1685	26.4242	25.5266	25.0437	25.0248	24.6245	25.7657	26.0693
ENSG00000063438	AHRR	aryl-hydrocarbon receptor repressor	1.25269	1.29604	1.29345	1.26652	1.31249	1.28673	1.32844	1.23775	1.14228	1.18931	1.15317	1.12829	1.13065	1.12729
ENSG00000063515	GSC2	goosecoid homeobox 2	1.08452	1.04006	1	1.02319	1.04633	1.07129	1.04643	1.04626	1.03197	1.04737	1	1.05819	1.06272	1.0214
ENSG00000063587	ZNF275	zinc finger protein 275	10.9009	10.6988	11.3773	10.2516	10.3968	9.0483	10.8697	9.70761	8.19429	8.64624	9.12813	8.70518	9.01902	9.10142
ENSG00000063601	MTMR1	myotubularin related protein 1	11.5462	11.6079	11.7608	11.1225	11.6561	11.5712	11.5252	11.4454	12.0502	12.1908	11.7898	12.0458	11.8129	11.8708
ENSG00000063660	GPC1	glypican 1	63.7151	63.0752	64.2136	59.1631	65.0731	63.594	63.594	60.6893	60.571	62.0081	60.9628	57.6697	54.3149	60.4746
ENSG00000063761	ADCK1	aarF domain containing kinase 1	3.35966	3.34782	3.24286	3.44094	3.45459	3.55224	3.42927	3.25382	3.09978	3.2272	3.41697	3.06758	3.1822	3.12827
ENSG00000063854	HAGH	hydroxyacylglutathione hydrolase	4.73016	4.73836	4.50522	4.61111	4.6648	4.74752	4.55706	4.69682	3.9528	4.20776	4.95269	4.49908	4.48164	4.37983
ENSG00000063978	RNF4	ring finger protein 4	16.5038	16.7641	16.0238	15.5658	15.5807	15.5807	16.6579	16.6155	14.8963	15.2216	14.3007	13.3884	14.4517	13.7644
ENSG00000064012	CASP8	caspase 8, apoptosis-related cysteine peptidase	7.97776	7.77367	8.50556	8.85993	8.92739	8.91379	8.12762	8.16229	7.67955	8.40609	8.76715	8.46646	8.19295	7.92024
ENSG00000064042	LIMCH1	LIM and calponin homology domains 1	1.32598	1.3292	1.27274	1.38144	1.38704	1.36776	1.30658	1.26952	1.28392	1.39336	1.38117	1.32554	1.28955	1.29642
ENSG00000064102	ASUN	asunder spermatogenesis regulator	13.4915	14.1199	13.3654	15.2782	15.0023	14.9256	13.9901	13.5686	17.685	17.0734	17.4631	17.83	17.4503	17.112
ENSG00000064115	TM7SF3	transmembrane 7 superfamily member 3	25.6904	25.148	24.7681	24.6508	25.1316	25.0598	23.5487	23.7651	25.5361	22.5672	22.8997	23.5804	22.6827	23.4925
ENSG00000064195	DLX3	distal-less homeobox 3	3.44783	3.41322	2.95189	3.24933	3.13391	3.09978	3.35559	3.08762	2.50637	2.70842	2.18862	2.22151	2.23745	2.04241
ENSG00000064199	SPA17	sperm autoantigenic protein 17	2.58256	2.69671	2.48964	2.51439	2.61937	2.65198	2.57102	2.6422	2.38694	2.37233	2.44251	2.47264	2.59735	2.51878
ENSG00000064201	TSPAN32	tetraspanin 32	1.05359	1.03963	1.0203	1.04578	1.04574	1.02685	1.01302	1.00617	1.04973	1	1.01888	1.01146	1.02668	1.0115
ENSG00000064205	WISP2	WNT1 inducible signaling pathway protein 2	1.06161	1.02816	1.03544	1.04822	1.05791	1.01555	1.03309	1.02814	1.0439	1.05915	1.04667	1.02203	1.02051	1.02226
ENSG00000064218	DMRT3	doublesex and mab-3 related transcription factor 3	1.00783	1	1	1	1	1	1.00986	1	1.01666	1.01079	1.01489	1.02874	1.00057	1
ENSG00000064225	ST3GAL6	ST3 beta-galactoside alpha-2,3-sialyltransferase 6	1.04188	1.03199	1.02193	1.04703	1.04285	1.03939	1.04285	1.02084	1.03974	1.02678	1.04258	1.0304	1.02395	1.0199
ENSG00000064270	ATP2C2	ATPase, Ca++ transporting, type 2C, member 2	5.02727	5.15929	4.97505	4.8241	4.66955	5.17154	5.35942	4.79906	4.52585	4.89146	4.77381	4.9206	4.79184	4.76
ENSG00000064300	NGFR	nerve growth factor receptor	1.59162	1.54088	1.52186	1.47472	1.53592	1.65848	1.55013	1.40237	1.45367	1.43579	1.48543	1.52061	1.29827	1.42859
ENSG00000064309	CDON	cell adhesion associated, oncogene regulated	2.46562	2.44926	2.55211	2.37186	2.31922	2.43467	2.47683	2.5458	2.59815	2.33129	2.23186	2.18188	2.07539	2.19757
ENSG00000064313	TAF2	TAF2 RNA polymerase II, TATA box binding protein (TBP)-associated factor, 150kDa	12.1908	12.1414	12.6905	12.2942	11.8452	12.0677	12.232	12.3891	13.7672	13.6362	14.1446	13.833	14.6353	14.0123
ENSG00000064393	HIPK2	homeodomain interacting protein kinase 2	7.14155	7.0249	7.37507	6.91841	7.34983	7.26375	8.27576	7.69713	7.36708	7.46087	7.22496	6.44974	5.96358	7.19181
ENSG00000064419	TNPO3	transportin 3	24.9645	25.6432	25.4395	24.507	26.0091	26.0825	24.9988	25.0673	24.2797	25.8742	26.1752	26.6773	25.6836	25.2873
ENSG00000064489	MEF2BNB-MEF2B	MEF2BNB-MEF2B readthrough	21.5196	1	27.2692	1	44.8763	1	1	1	54.928	25.3771	1	1	1	1
ENSG00000064490	RFXANK	regulatory factor X-associated ankyrin-containing protein	20.3741	19.2165	18.8839	19.3278	18.3293	19.164	20.4573	20.437	19.4716	19.418	17.902	18.0053	19.2536	19.1816
ENSG00000064545	TMEM161A	transmembrane protein 161A	18.0053	17.7968	17.3628	17.112	17.3362	17.6328	17.9901	18.2975	17.0364	18.0094	17.1315	17.6223	17.4586	17.1914
ENSG00000064547	LPAR2	lysophosphatidic acid receptor 2	13.2617	13.1562	12.8671	13.7184	13.4098	12.9026	13.9973	12.484	11.5307	12.8131	11.1625	10.8053	11.0195	11.0768
ENSG00000064601	CTSA	cathepsin A	42.8121	41.6514	46.0005	42.7125	43.8233	44.4538	45.2644	42.0499	43.9886	42.2695	45.15	43.4819	43.4353	42.4817
ENSG00000064607	SUGP2	SURP and G patch domain containing 2	14.9516	15.159	17.4503	16.5882	16.3032	16.5787	15.7779	15.1697	15.2351	16.0908	17.0245	16.9244	16.066	16.7363
ENSG00000064651	SLC12A2	solute carrier family 12 (sodium/potassium/chloride transporter), member 2	5.0449	5.23569	6.25016	5.34925	5.32606	5.34727	5.74996	5.5729	6.3253	6.15838	5.89555	6.24238	6.23209	6.17699
ENSG00000064652	SNX24	sorting nexin 24	6.48375	6.32319	5.97635	6.26872	6.61345	6.63216	6.37825	6.16511	6.20536	6.23344	6.17045	6.28491	5.90644	5.68386
ENSG00000064655	EYA2	EYA transcriptional coactivator and phosphatase 2	1.00432	1.01587	1.00716	1	1	1.007	1.01334	1.01349	1.02127	1	1.01061	1.02102	1.00038	1.01189
ENSG00000064666	CNN2	calponin 2	55.8921	56.8765	56.9652	55.4151	56.1657	53.6512	55.8033	53.0014	57.2889	56.8765	52.8389	51.884	53.4174	51.8418
ENSG00000064687	ABCA7	ATP-binding cassette, sub-family A (ABC1), member 7	4.63341	4.97011	5.54464	4.43425	5.07304	4.69682	5.03553	4.66086	4.70638	4.98227	4.45512	3.9832	4.00481	4.04439
ENSG00000064692	SNCAIP	synuclein, alpha interacting protein	1.00458	1	1	1.00354	1	1.00415	1.00349	1	1	1	1	1	1.0004	1
ENSG00000064703	DDX20	DEAD (Asp-Glu-Ala-Asp) box polypeptide 20	10.5615	10.8589	10.7991	10.1233	10.3234	10.6161	10.5548	11.0504	10.6213	10.5676	9.75624	10.3199	10.7233	10.9439
ENSG00000064726	BTBD1	BTB (POZ) domain containing 1	23.0929	23.0051	24.0527	23.6047	23.4236	23.3816	22.7134	23.1005	25.2873	23.962	25.5029	25.7804	25.9929	24.6418
ENSG00000064763	FAR2	fatty acyl CoA reductase 2	1.37193	1.40969	1.42835	1.28208	1.32797	1.42257	1.3692	1.40137	1.43377	1.40437	1.31104	1.32446	1.31874	1.32829
ENSG00000064787	BCAS1	breast carcinoma amplified sequence 1	1.62207	1.5742	1.64092	1.55944	1.50871	1.4692	1.67215	1.72013	1.55218	1.41592	1.51704	1.40251	1.51766	1.53336
ENSG00000064835	POU1F1	POU class 1 homeobox 1	1.05564	1.03955	1.01605	1.09261	1.01511	1.03139	1.04588	1.01513	1.02342	1.01613	1.02157	1	1.00367	1
ENSG00000064886	CHI3L2	chitinase 3-like 2	1.10551	1.12914	1.14078	1.19727	1.15739	1.08224	1.14904	1.12192	1.13497	1.11116	1.17978	1.11674	1.1297	1.07085
ENSG00000064932	SBNO2	strawberry notch homolog 2 (Drosophila)	16.5576	16.5286	17.5181	15.0198	16.8912	15.6078	17.5518	15.0088	16.7486	16.0366	17.7759	16.5476	17.3879	18.653
ENSG00000064933	PMS1	PMS1 homolog 1, mismatch repair system component	3.73439	3.56974	3.79094	3.92754	4.19453	3.90822	3.55063	3.63873	3.90312	3.96986	4.21955	3.95707	3.70734	3.94552
ENSG00000064961	HMG20B	high mobility group 20B	29.2326	28.7467	27.9318	27.643	28.5159	26.8732	27.0035	28.1067	27.2853	27.9739	27.9739	27.1378	25.2379	27.6084
ENSG00000064989	CALCRL	calcitonin receptor-like	1.23492	1.23496	1.17932	1.25331	1.19938	1.20957	1.21587	1.2232	1.16497	1.15405	1.15279	1.17685	1.15894	1.12288
ENSG00000064995	TAF11	TAF11 RNA polymerase II, TATA box binding protein (TBP)-associated factor, 28kDa	34.6511	33.5687	32.1715	34.438	32.2407	32.0541	29.8097	32.6952	33.3158	32.951	28.2605	27.5164	29.192	29.6521
ENSG00000064999	ANKS1A	ankyrin repeat and sterile alpha motif domain containing 1A	9.73788	10.0826	10.9697	9.824	10.5615	11.4268	10.5957	11.263	11.6079	12.1085	12.2102	12.4934	11.8682	13.268
ENSG00000065000	AP3D1	adaptor-related protein complex 3, delta 1 subunit	34.5109	35.142	36.913	32.2887	34.2576	34.8574	37.3997	35.5237	34.0534	35.8858	33.3158	32.1166	32.3684	33.5803
ENSG00000065029	ZNF76	zinc finger protein 76	6.58127	6.24497	6.06412	5.83327	5.77467	5.71688	6.63696	6.58976	5.29994	5.28605	6.01207	5.46172	5.82988	5.92834
ENSG00000065054	SLC9A3R2	solute carrier family 9, subfamily A (NHE3, cation proton antiporter 3), member 3 regulator 2	10.7442	9.96753	10.3471	9.81826	10.1354	10.3244	10.2804	9.98873	10.9409	10.4718	10.183	9.52397	10.0338	9.80127
ENSG00000065057	NTHL1	nth-like DNA glycosylase 1	8.57821	8.5338	7.31948	8.49952	8.6965	8.62883	7.90081	8.28678	8.35389	8.78987	8.44958	7.83647	8.13322	8.18584
ENSG00000065060	UHRF1BP1	UHRF1 binding protein 1	9.61272	9.83235	9.6756	10.5908	11.9743	10.6916	11.0878	9.19695	8.02735	8.45842	10.5786	9.62518	8.73981	9.21495
ENSG00000065135	GNAI3	guanine nucleotide binding protein (G protein), alpha inhibiting activity polypeptide 3	12.4195	12.0974	11.8383	12.6311	12.5005	12.3239	12.1085	12.3974	12.5272	11.9914	13.0011	13.2189	13.1912	12.7674
ENSG00000065150	IPO5	importin 5	26.7437	26.9771	28.0597	28.6156	28.0013	28.8407	26.8549	27.4011	32.1263	31.6713	29.8287	30.9061	29.2173	29.8682
ENSG00000065154	OAT	ornithine aminotransferase	72.6392	71.6775	74.4425	73.9468	74.4425	72.6827	71.346	73.334	77.4074	72.7562	72.1608	71.5849	71.4203	72.9159
ENSG00000065183	WDR3	WD repeat domain 3	10.9653	11.0562	11.696	10.8531	11.1519	11.8861	11.3058	11.9156	13.102	13.6421	12.6812	13.0112	13.0861	13.2011
ENSG00000065243	PKN2	protein kinase N2	18.9738	19.1396	22.2029	20.9735	20.9032	20.0175	20.1069	18.5117	20.2119	19.464	21.2472	20.8956	21.3105	20.7129
ENSG00000065268	WDR18	WD repeat domain 18	35.3943	33.9908	29.3213	31.398	32.8822	30.5346	32.063	29.6062	33.8385	31.7076	28.654	28.8314	27.2075	30.7176
ENSG00000065308	TRAM2	translocation associated membrane protein 2	23.0434	23.6247	24.9693	23.2995	23.8181	23.913	24.1669	23.4098	24.3191	25.3482	22.8258	23.1401	21.1595	23.3161
ENSG00000065320	NTN1	netrin 1	1.13489	1.10058	1.1001	1.1856	1.17716	1.13027	1.15363	1.13003	1.15611	1.12952	1.14376	1.09635	1.11683	1.12187
ENSG00000065325	GLP2R	glucagon-like peptide 2 receptor	1.00534	1.00492	1.0086	1.01207	1.01939	1.01278	1.00384	1	1.00938	1.00853	1.0121	1	1.00105	1.01021
ENSG00000065328	MCM10	minichromosome maintenance complex component 10	5.33596	5.31662	5.15859	5.04295	5.03215	5.31021	5.17792	5.58646	6.62067	6.36564	5.98161	5.79746	5.79408	6.41569
ENSG00000065357	DGKA	diacylglycerol kinase, alpha 80kDa	4.1549	4.18291	4.27937	4.47457	4.29091	4.14749	4.33322	4.31112	3.93231	3.92841	3.97708	3.73705	4.06688	3.8493
ENSG00000065361	ERBB3	erb-b2 receptor tyrosine kinase 3	16.8668	17.3749	18.1565	16.1849	16.6486	16.5447	18.0536	17.4446	14.9291	14.4098	15.3231	14.5692	14.4002	14.7366
ENSG00000065371	ROPN1	rhophilin associated tail protein 1	1.00312	1.0023	1	1	1.00498	1	1	1.0108	1.01746	1	1	1	1.0003	1
ENSG00000065413	ANKRD44	ankyrin repeat domain 44	1.35663	1.34619	1.32011	1.38434	1.38459	1.33099	1.31768	1.29222	1.32858	1.32797	1.36965	1.26183	1.26984	1.32501
ENSG00000065427	KARS	lysyl-tRNA synthetase	54.1254	54.6237	52.0099	54.4924	54.2072	55.4151	53.3502	54.4438	57.9437	58.4594	57.3533	58.4594	57.0776	56.1067
ENSG00000065457	ADAT1	adenosine deaminase, tRNA-specific 1	16.7566	16.3574	16.044	17.4283	15.5466	17.5645	15.3683	15.8489	15.5435	14.0503	13.8939	13.5665	14.0279	15.1803
ENSG00000065485	PDIA5	protein disulfide isomerase family A, member 5	21.1797	20.9605	18.8535	20.437	20.4925	19.2019	19.8722	21.3017	19.9136	19.4331	20.2237	20.0244	20.3968	21.1747
ENSG00000065491	TBC1D22B	TBC1 domain family, member 22B	8.8584	8.97771	9.03714	9.27295	9.45019	9.09701	9.13002	9.40647	8.67054	8.89663	9.89979	9.824	9.4934	9.61105
ENSG00000065518	NDUFB4	NADH dehydrogenase (ubiquinone) 1 beta subcomplex, 4, 15kDa	42.1016	41.7674	38.4389	40.6904	43.1457	41.7149	40.0909	41.0106	45.4074	42.8627	41.6514	39.2367	39.0445	39.3927
ENSG00000065526	SPEN	spen family transcriptional repressor	14.7414	15.114	16.3984	14.4969	15.9553	14.9854	18.076	15.8903	15.3302	15.9824	19.5609	17.8713	18.0452	20.0918
ENSG00000065534	MYLK	myosin light chain kinase	3.09277	3.01628	3.12334	3.04757	3.24379	2.93657	3.18295	2.98279	2.66319	2.87248	2.92014	2.62474	2.67298	2.73964
ENSG00000065548	ZC3H15	zinc finger CCCH-type containing 15	25.8283	25.8177	26.5114	27.4923	27.7282	29.7303	26.6929	26.5199	29.6746	28.8314	30.0476	31.8505	30.6836	29.6221
ENSG00000065559	MAP2K4	mitogen-activated protein kinase kinase 4	13.4059	13.6955	13.8418	14.1821	13.4502	13.6645	13.3857	14.4761	14.0951	13.7324	13.4078	13.0991	13.5515	13.5686
ENSG00000065600	TMEM206	transmembrane protein 206	10.4911	10.1026	9.94412	10.8148	10.4031	10.7179	11.0768	11.1244	9.73157	10.4703	11.3647	11.6919	10.7199	11.7704
ENSG00000065609	SNAP91	synaptosomal-associated protein, 91kDa	1.00863	1.00134	1	1.007	1.00684	1.00429	1.0142	1.00379	1.00906	1	1.0112	1.01232	1.00061	1.00474
ENSG00000065613	SLK	STE20-like kinase	27.9039	28.3363	32.6296	28.121	30.7914	30.0476	30.7056	28.908	28.6069	28.676	31.8177	32.9816	32.6823	33.1479
ENSG00000065615	CYB5R4	cytochrome b5 reductase 4	3.19255	2.97022	2.92536	3.23639	3.09081	2.93543	2.99542	3.08051	3.18857	3.00534	3.06562	2.92442	3.07567	2.87074
ENSG00000065618	COL17A1	collagen, type XVII, alpha 1	32.0541	31.8651	27.0951	32.3998	32.4553	30.9865	30.9776	31.6092	33.8853	34.8053	32.1839	32.951	31.1008	32.3775
ENSG00000065621	GSTO2	glutathione S-transferase omega 2	6.99716	6.87392	6.47668	6.95536	6.62738	6.63923	6.71698	7.12923	6.75077	6.84713	6.75077	6.77739	6.80271	6.82146
ENSG00000065665	SEC61A2	Sec61 alpha 2 subunit (S. cerevisiae)	4.13533	3.96307	4.34405	4.24993	4.10162	3.82468	3.79949	4.12804	3.93676	4.25421	4.28088	4.38663	4.03916	3.9832
ENSG00000065675	PRKCQ	protein kinase C, theta	1.19079	1.21002	1.26054	1.24691	1.30444	1.3458	1.21566	1.25757	1.25584	1.34675	1.21418	1.28068	1.26767	1.21025
ENSG00000065717	TLE2	transducin-like enhancer of split 2	4.01061	4.03081	3.85736	4.282	4.22872	4.17283	4.10304	4.03872	3.86736	4.14049	3.72825	3.47559	3.23134	3.28048
ENSG00000065802	ASB1	ankyrin repeat and SOCS box containing 1	7.60261	7.41812	7.75038	7.01691	6.75795	6.24238	6.50992	6.38415	5.4812	6.01329	3.9528	3.60288	3.68035	3.69056
ENSG00000065809	FAM107B	family with sequence similarity 107, member B	17.9549	17.9854	17.8037	18.1079	18.3566	16.9298	17.7706	16.4541	15.0305	14.0158	15.8629	15.4016	16.5144	14.9922
ENSG00000065833	ME1	malic enzyme 1, NADP(+)-dependent, cytosolic	21.2766	21.5159	21.8055	25.1758	23.858	22.6136	21.0882	21.8183	22.7722	22.0224	23.5898	23.3446	22.3832	21.7786
ENSG00000065882	TBC1D1	TBC1 (tre-2/USP6, BUB2, cdc16) domain family, member 1	5.34925	5.42348	5.26344	5.37521	5.54063	5.59895	5.26658	5.49882	5.59819	5.51673	5.47998	5.68243	5.34057	5.60106
ENSG00000065883	CDK13	cyclin-dependent kinase 13	11.2357	11.4893	11.9233	11.1901	11.6053	11.263	12.0502	11.3743	11.0443	11.1118	11.9068	11.4478	11.5172	11.7588
ENSG00000065911	MTHFD2	methylenetetrahydrofolate dehydrogenase (NADP+ dependent) 2, methenyltetrahydrofolate cyclohydrolase	70.1878	68.8824	63.9287	76.5369	81.0477	66.4572	66.2533	57.9846	41.068	47.8079	64.7526	55.496	56.4547	51.884
ENSG00000065923	SLC9A7	solute carrier family 9, subfamily A (NHE7, cation proton antiporter 7), member 7	7.40072	7.51123	8.25236	7.40345	7.60421	7.94831	7.50079	7.47578	8.26928	7.74325	7.61389	7.48414	7.13122	7.18614
ENSG00000065970	FOXJ2	forkhead box J2	9.68281	9.63425	10.5615	9.22851	9.824	10.037	10.7179	9.63848	9.96753	9.88996	11.1914	11.1104	10.8418	11.4639
ENSG00000065978	YBX1	Y box binding protein 1	200.724	199.204	197.553	185.373	197.036	193.209	190.745	194.684	193.68	194.313	187.883	186.207	193.209	189.497
ENSG00000065989	PDE4A	phosphodiesterase 4A, cAMP-specific	1.06935	1.05955	1.04142	1.05398	1.03619	1.05168	1.06082	1.04266	1.05867	1.0737	1.05583	1.02202	1.05782	1.07358
ENSG00000066027	PPP2R5A	protein phosphatase 2, regulatory subunit B', alpha	20.9226	21.1261	21.6447	22.8569	22.8258	23.8754	20.3912	20.6455	21.154	20.2962	20.1497	20.3423	18.2106	17.8456
ENSG00000066032	CTNNA2	catenin (cadherin-associated protein), alpha 2	1	1.00123	1	1.00339	1	1.00401	1	1.00622	1.01215	1.00694	1	1.01152	1.00056	1.00135
ENSG00000066044	ELAVL1	ELAV like RNA binding protein 1	19.6312	20.2862	19.842	20.9997	19.7077	19.7155	19.7726	18.6969	20.693	20.5307	19.8239	19.6181	19.0653	19.0214
ENSG00000066056	TIE1	tyrosine kinase with immunoglobulin-like and EGF-like domains 1	1.0275	1.01995	1.02202	1.03501	1.0285	1.01539	1.0466	1.02437	1.02609	1.01152	1.04039	1.02622	1.01314	1.03397
ENSG00000066084	DIP2B	disco-interacting protein 2 homolog B	6.60632	6.76056	7.88256	6.54846	7.17167	7.14449	7.8988	7.46972	8.16615	7.55182	8.37798	7.81464	7.70924	8.40227
ENSG00000066117	SMARCD1	SWI/SNF related, matrix associated, actin dependent regulator of chromatin, subfamily d, member 1	8.92524	8.48758	9.28206	8.25749	7.6921	8.24587	8.97577	9.46286	8.79276	8.88409	8.03259	8.56801	8.72013	9.14937
ENSG00000066135	KDM4A	lysine (K)-specific demethylase 4A	10.5631	10.7632	10.9302	10.7918	11.6393	10.3877	11.2439	11.1061	9.60601	10.8502	11.5983	10.6161	10.8877	11.4268
ENSG00000066136	NFYC	nuclear transcription factor Y, gamma	6.81711	6.82146	6.19061	7.18422	7.0331	6.59175	6.62127	6.32978	6.02797	6.18961	6.78796	6.64139	6.21793	6.46372
ENSG00000066185	ZMYND12	zinc finger, MYND-type containing 12	1.10634	1.12507	1.11878	1.15292	1.13863	1.14337	1.14878	1.23071	1.0587	1.13107	1.08347	1.05874	1.12854	1.02164
ENSG00000066230	SLC9A3	solute carrier family 9, subfamily A (NHE3, cation proton antiporter 3), member 3	1.21892	1.14873	1.27787	1.20236	1.16284	1.17916	1.24673	1.16384	1.1712	1.17936	1.15435	1.18801	1.17552	1.08145
ENSG00000066248	NGEF	neuronal guanine nucleotide exchange factor	10.3996	10.0789	9.89979	10.6593	10.5822	10.3601	10.1412	11.1138	9.92805	10.848	10.4911	9.90759	9.88089	10.4308
ENSG00000066279	ASPM	asp (abnormal spindle) homolog, microcephaly associated (Drosophila)	4.29198	4.21661	4.43986	4.26811	5.16826	4.64493	4.24903	3.99405	4.20923	3.93952	4.7527	4.69581	4.00732	4.78785
ENSG00000066294	CD84	CD84 molecule	1	1	1	1.00271	1	1	1	1	1.00823	1	1	1.00718	1	1
ENSG00000066322	ELOVL1	ELOVL fatty acid elongase 1	79.4939	76.7149	78.2943	79.0484	77.4074	80.4177	77.8993	77.2412	74.2048	80.9467	80.4177	75.23	75.9476	73.4942
ENSG00000066336	SPI1	Spi-1 proto-oncogene	1.01915	1.00852	1.01242	1	1	1	1	1.01175	1.01877	1.02406	1.03011	1.01857	1.00096	1.03282
ENSG00000066379	ZNRD1	zinc ribbon domain containing 1	13.2052	13.5575	11.6829	13.1699	13.356	12.9211	12.9489	12.6654	13.2356	13.5904	14.5007	11.8769	13.6645	12.9923
ENSG00000066382	MPPED2	metallophosphoesterase domain containing 2	1.00141	1	1.00379	1	1	1.00608	1	1	1.01137	1.00384	1	1	1	1
ENSG00000066405	CLDN18	claudin 18	1.02053	1.0146	1.01921	1.03634	1.01231	1.01964	1.0055	1.00585	1.0198	1.03186	1.03901	1.0197	1.01936	1.02293
ENSG00000066422	ZBTB11	zinc finger and BTB domain containing 11	8.42075	8.80452	8.86528	8.26751	8.77812	8.27576	8.69002	9.22584	9.89502	10.1523	10.7415	11.3832	10.9804	12.1365
ENSG00000066427	ATXN3	ataxin 3	1.63456	1.67183	1.61505	1.73219	1.75092	1.70988	1.70923	1.57229	1.55582	1.58193	1.57931	1.56304	1.48236	1.44306
ENSG00000066455	GOLGA5	golgin A5	22.2543	21.7843	20.7358	22.3699	21.6057	20.9735	21.5771	20.2547	19.1816	19.3748	22.1295	21.5499	22.5049	21.7389
ENSG00000066468	FGFR2	fibroblast growth factor receptor 2	2.20776	2.29187	2.28746	2.52343	2.51998	2.55054	2.24078	2.33886	2.49439	2.67649	2.38744	2.41212	2.18554	2.3543
ENSG00000066557	LRRC40	leucine rich repeat containing 40	13.6151	12.7797	11.9007	14.2064	13.1678	12.504	12.4461	12.656	12.4913	12.5153	13.4059	12.3676	13.172	13.1154
ENSG00000066583	ISOC1	isochorismatase domain containing 1	20.4286	20.2007	20.2389	21.1328	21.3078	20.8197	20.0466	20.0878	20.9344	21.7696	20.2458	20.7661	20.693	21.1059
ENSG00000066629	EML1	echinoderm microtubule associated protein like 1	1.00858	1.00504	1.00369	1	1	1.0036	1	1	1.01081	1.00369	1	1	1.00046	1.00566
ENSG00000066651	TRMT11	tRNA methyltransferase 11 homolog (S. cerevisiae)	5.68593	5.64196	5.39291	5.89752	5.71545	5.65097	5.50844	5.36671	5.29887	5.23911	6.35803	6.44485	5.92939	5.68243
ENSG00000066654	THUMPD1	THUMP domain containing 1	17.1989	17.9767	18.7899	17.7516	18.4434	18.4796	18.2586	18.139	19.1237	18.3831	17.9301	18.0502	18.6017	18.8334
ENSG00000066697	MSANTD3	Myb/SANT-like DNA-binding domain containing 3	8.96309	9.05754	8.27777	8.55649	8.67785	8.30272	8.8145	9.0493	10.4718	9.48727	10.4738	10.0404	10.8679	10.8606
ENSG00000066735	KIF26A	kinesin family member 26A	1.02072	1.01977	1.02537	1.01083	1.00364	1.00422	1.01047	1.00686	1.01274	1.01138	1.01105	1.01218	1.0004	1.02309
ENSG00000066739	ATG2B	autophagy related 2B	2.8426	3.00299	3.15188	3.02963	2.91179	2.91912	3.04371	2.76577	2.79918	2.8137	2.90097	2.83856	2.86487	2.91112
ENSG00000066777	ARFGEF1	ADP-ribosylation factor guanine nucleotide-exchange factor 1 (brefeldin A-inhibited)	13.6126	13.8054	15.0088	14.1786	14.5295	14.7846	14.4628	14.1912	14.8859	14.473	16.219	16.1111	15.9042	16.1803
ENSG00000066813	ACSM2B	acyl-CoA synthetase medium-chain family member 2B	1	1	1	1	1.0032	1	1	1	1	1	1.00667	1	1.00017	1
ENSG00000066827	ZFAT	zinc finger and AT hook domain containing	2.32755	2.15609	2.25381	2.3406	2.3369	2.46497	2.60713	2.30154	2.2673	2.15888	2.3034	2.18127	2.11335	2.27742
ENSG00000066855	MTFR1	mitochondrial fission regulator 1	20.1734	19.3748	19.3921	22.0689	20.6377	20.0466	18.7899	19.1873	18.1356	17.1022	19.697	19.9902	19.7155	18.9549
ENSG00000066923	STAG3	stromal antigen 3	1.17021	1.15841	1.25347	1.19082	1.17837	1.21297	1.19348	1.12618	1.26097	1.21052	1.19431	1.2006	1.19654	1.20467
ENSG00000066926	FECH	ferrochelatase	9.30037	9.25551	9.10337	8.22386	8.07774	8.19429	9.4714	9.77842	9.51015	8.21058	8.12454	7.95312	8.61546	8.90449
ENSG00000066933	MYO9A	myosin IXA	2.60746	2.66248	2.90884	2.867	3.00409	2.84674	2.90884	2.75639	2.86335	2.84819	3.15188	3.04024	2.81293	3.01493
[truncated: 21,014 more rows]

## Sheet: Table S2C_Cd_60 vs ctrl_60
HGNC symbol	Description	Ensembl ID	logFC	logCPM	PValue	FDR	Significant
[truncated: 245 more rows]

[truncated: 3 more sheets: Table S2D_Ca_60 vs ctrl_60, Table S2E_Cd_180 vs ctrl_180, Table S2F_Ca_180 vs ctrl_180]
