# Supplementary material for: Immune-Response Patterns and Next Generation Sequencing Diagnostics for the Detection of Mycoses in Patients with Septic Shock—Results of a Combined Clinical and Experimental Investigation
Source: Int J Mol Sci. 2017 Aug 18;18(8):1796. doi: 10.3390/ijms18081796 (PMC5578184; doi:10.3390/ijms18081796)
Supplement: Supplementary file 1 [file ijms-18-01796-s001.zip › Supplemental Table S1_NGS.xlsx]

## Sheet: SuppTab_2A
Sample ID	cfDNA [ng/ml plasma]	Sequencing depth	Human reads	Low complexity	Unused	Classified raw	Classified filtered
S16_T0	156.6	35505034	35169231	12170	281025	42608	18502
S16_T1	127.2	29007261	28711910	10169	239623	45559	21975
S16_T2	182.4	33146102	32844163	10663	261200	30076	12537
S16_T3	75	27567316	27183473	12219	337464	34160	10078
S16_T4	52.08	23906283	23565428	9932	286649	44274	14064
S16_T5	36.12	18693478	18395880	7574	251294	38730	11643
S16_T6	42.18	23027237	22677556	9723	292445	47513	15370
S25_T0	28.14	20052601	19699613	9135	271658	72195	23048
S25_T1	23.34	25176160	24722372	11322	351220	91246	27096
S25_T2	24.18	20344606	19888860	9013	326277	120456	31823
S25_T3	17.22	23643882	22926678	10666	472409	234129	66099
S35_T0	268.8	35198527	34793395	16744	364930	23458	6075
S35_T1	744	31032771	30691075	14193	318949	8554	2315
S35_T2	924	30115463	29782570	12453	311951	8489	2030
S35_T3	624	27541004	27244046	11650	277684	7624	2195
S35_T4	132.6	21825694	21541380	9069	246536	28709	13201
S35_T5	98.4	24802089	24497297	12139	265355	27298	10641
S35_T6	289.2	22440445	22156676	9831	262169	11769	4451
POP1_T0	175.8	42509238	42030146	21478	430286	27328	2124
POP1_T1	285.6	38030957	37608875	19360	382179	20543	1961
POP1_T2	156	41943400	41444472	21179	443218	34531	2721
POP2_T1	63.6	41493040	40891454	20198	508623	72765	5978
POP3_T0	23.1	36948665	36313886	17588	526070	91121	7666
POP3_T1	25.92	37155188	36546117	18044	507295	83732	9329
POP3_T2	86.4	40186607	39616502	18474	488050	63581	4842
POP4_T2	13.86	44597145	43322860	20239	927332	326714	26874
POP5_T2	18.54	33301117	32602003	14392	541610	143112	12471
POP6_T0	18.18	36747773	36025483	17754	575131	129405	11347
POP6_T1	108	41241103	40711624	21686	462210	45583	3443
POP6_T2	183.6	29604987	29241522	13791	328030	21644	1570
POP7_T1	34.14	39752465	39055549	17679	557179	122058	9907
POP7_T2	43.62	43650010	43079355	18811	478240	73604	5723
POP8_T2	1140	20503700	20196467	13641	277687	15905	335
POP9_T1	16.2	39542253	38570621	19646	736118	215868	21010
POP9_T2	29.04	36678254	35956815	17223	570402	133814	10894
POP10_T1	43.86	44058821	43245851	24173	641401	147396	13415
POP10_T2	61.8	35190295	34572181	22101	499373	96640	7931
POP11_T1	102	36431502	35888062	17334	472027	54079	4904
POP11_T2	101.4	34500453	34026109	15916	417178	41250	3155
POP12_T0	13.98	37560071	36450790	16932	801750	290599	54679
POP12_T1	29.28	31040814	30401382	15385	504081	119966	9966
POP12_T2	12.06	32950931	32090587	15549	641056	203739	16638
POP13_T0	36.06	39911088	38906511	14534	780393	209650	23349
POP13_T1	55.62	29442982	28883854	12280	451389	95459	9143
POP13_T2	58.5	35545789	34946551	16022	498155	85061	7063
POP14_T2	41.04	33725944	32659391	10924	787091	268538	23454
POP15_T2	49.26	34573455	34036956	15587	450161	70751	5674
POP16_T0	15.72	37630613	37032913	20942	496934	79824	6242
POP16_T1	35.46	36099612	35190230	12560	706770	190052	17373
POP16_T2	37.02	45439550	44530664	20899	768226	119761	9835
POP17_T1	17.34	29445711	27650069	10687	1274666	510289	47768
POP17_T2	52.86	34802752	33906638	18130	814226	63758	5144

## Sheet: SuppTab_2B
Species hit	Sum	S16_T0	S16_T1	S16_T2	S16_T3	S16_T4	S16_T5	S16_T6	S25_T0	S25_T1	S25_T2	S25_T3	S35_T0	S35_T1	S35_T2	S35_T3	S35_T4	S35_T5	S35_T6	OP1_T0	OP1_T1	OP1_T2	OP2_T1	OP3_T0	OP3_T1	OP3_T2	OP4_T2	OP5_T2	OP6_T0	OP6_T1	OP6_T2	OP7_T1	OP7_T2	OP8_T2	OP9_T1	OP9_T2	OP10_T1	OP10_T2	OP11_T1	OP11_T2	OP12_T0	OP12_T1	OP12_T2	OP13_T0	OP13_T1	OP13_T2	OP14_T2	OP15_T2	OP16_T0
Stenotrophomonas maltophilia	229855	328	282	256	4463	5120	5664	5630	8801	11673	19595	38200	3527	983	1018	1037	2142	2471	1046	681	473	801	1714	2820	2438	1495	8667	4130	3876	946	438	3164	1753	66	5951	3588	3364	2146	1299	964	7340	3249	5617	6408	2563	2334	7446	1662	1740
Pseudomonas putida	126447	764	669	521	23	22	20	27	29	42	106	204	14	23	2	8	11	8	5	800	552	1053	2105	2649	2462	1891	9504	4530	3818	1403	625	3739	2224	148	6100	4065	4330	2662	1547	1201	7418	3808	6070	5894	3002	2620	8283	2205	2444
Rhodococcus erythropolis	96891	9	10	6	4700	8225	5125	8637	12046	13826	10248	24322	1809	517	494	489	2333	1806	872	3	7	15	20	33	30	27	74	46	35	9	10	32	18	3	90	42	53	20	24	8	65	48	61	92	38	33	106	24	12
Propionibacterium acnes	60627	14	71	10	23	17	27	20	964	38	46	77	34	181	59	35	206	14	8	30	427	70	519	83	2043	62	1083	187	469	45	18	236	110	18	3689	135	2209	885	740	70	33621	160	189	5508	1069	154	1092	139	62
Enterococcus faecium	48695	16755	20260	11290	210	5	22	8	1	0	1	0	3	68	65	4	0	0	0	0	0	0	0	0	0	0	0	0	0	0	0	0	0	0	1	0	0	0	0	0	2	0	0	0	0	0	0	0	0
Pseudomonas fluorescens	21838	128	124	91	5	4	9	7	19	8	24	29	2	0	0	1	0	1	0	124	88	167	349	461	381	283	1583	843	676	225	91	593	333	8	1060	635	674	371	216	201	1180	547	980	1038	556	431	1507	366	381
Pseudomonas sp. TKP	18044	130	103	73	1	5	5	2	1	5	14	29	5	9	2	1	0	2	1	123	65	146	259	355	344	243	1295	637	534	212	99	527	274	20	855	588	611	346	229	169	1012	467	856	851	453	347	1170	294	337
Human herpesvirus 5	16728	0	0	0	6	2	0	8	0	0	0	0	152	104	77	438	7974	5863	2103	0	0	0	0	0	0	0	0	0	0	0	0	0	0	0	0	0	0	0	0	0	0	0	0	0	0	1	0	0	0
Pseudomonas resinovorans	12005	56	55	50	0	2	3	0	1	4	4	11	0	0	1	7	1	2	0	83	54	112	194	235	266	164	883	435	358	149	59	364	240	10	615	389	420	297	168	131	696	319	565	534	282	278	775	226	289
Ralstonia solanacearum	11584	44	47	40	2	1	5	2	2	6	6	15	0	0	0	0	1	4	0	60	55	66	171	339	272	139	737	358	401	100	44	319	179	5	518	344	379	357	122	98	745	302	602	596	212	199	534	158	239
Pseudomonas aeruginosa	6543	13	14	10	0	0	0	142	1	0	3	2	0	0	0	0	0	1	212	28	12	72	71	95	68	99	494	194	177	39	14	140	102	2	314	167	182	129	74	21	270	158	276	300	140	68	492	111	96
Ralstonia pickettii	5501	13	13	12	129	136	133	143	248	339	369	681	66	19	28	16	52	102	24	11	13	20	41	73	100	34	197	85	124	22	14	60	44	4	129	72	111	73	38	30	200	79	135	136	59	50	136	40	74
Arthrobacter aurescens	5331	25	35	17	0	1	0	0	3	1	4	4	0	0	0	1	0	1	0	31	20	45	90	81	98	79	440	191	159	53	20	152	85	11	254	147	147	94	69	34	288	149	237	320	120	108	377	81	101
Acidovorax sp. KKS102	4745	5	5	3	173	156	198	176	320	433	528	944	91	22	21	19	59	135	51	5	5	5	21	42	39	25	104	50	54	8	8	20	28	4	70	52	48	59	14	10	84	33	82	65	25	23	57	18	34
Pseudomonas poae	4121	27	19	24	2	1	0	3	0	0	4	5	0	0	0	0	0	0	0	25	25	27	71	86	74	46	265	164	127	32	24	109	65	14	165	125	131	76	42	45	207	126	210	191	117	79	271	51	74
Pseudomonas stutzeri	2303	16	17	6	1	0	0	1	2	8	5	2	0	0	0	1	0	0	0	8	9	18	40	60	30	47	168	68	70	36	13	57	41	1	121	60	69	62	44	28	118	89	111	100	40	39	114	45	48
Brevundimonas subvibrioides	2106	8	8	5	0	0	0	0	0	0	0	0	1	0	0	0	0	0	0	11	8	13	35	36	35	23	160	84	47	17	9	51	33	1	102	61	54	44	29	17	123	65	97	105	65	54	171	38	26
Enterobacter cloacae	1662	9	15	5	1	0	0	138	0	0	1	1	0	1	0	0	0	0	0	26	10	18	20	24	26	12	106	50	44	13	8	54	29	4	63	40	46	28	25	18	76	74	58	61	32	35	101	32	44
Staphylococcus epidermidis	1545	0	8	11	1	6	0	0	6	2	5	5	13	33	18	24	7	1	1	7	13	3	24	5	47	12	95	24	28	4	6	7	10	1	246	18	36	22	11	7	138	18	7	244	28	8	99	6	9
Acidovorax sp. JS42	1369	1	7	2	34	39	56	54	72	112	128	212	23	10	15	6	15	22	17	4	4	2	15	20	17	6	40	13	21	10	2	18	11	1	19	16	15	15	4	2	50	16	32	31	9	10	14	7	13
Acinetobacter baumannii	1050	7	1	11	12	5	6	6	9	21	8	33	7	5	1	4	2	2	3	13	5	5	11	11	7	14	59	23	21	15	5	26	19	4	38	33	29	22	11	7	39	24	58	47	13	27	67	15	20
Herbaspirillum seropedicae	988	1	0	0	51	51	60	59	110	127	137	271	16	2	9	8	16	30	26	0	0	0	0	0	0	1	1	1	0	0	0	0	0	0	0	2	0	1	0	1	1	0	2	0	0	1	0	0	0
Azospira oryzae	917	0	1	1	17	29	37	27	59	67	106	150	36	2	2	2	12	31	11	0	1	1	5	2	13	3	16	13	2	4	3	16	1	0	6	37	5	8	4	2	34	3	21	20	1	2	10	1	9
Xanthomonas campestris	862	1	0	0	1	1	1	1	1	1	6	10	0	4	1	0	1	1	0	2	1	0	5	0	9	5	309	27	25	1	2	1	6	2	13	6	47	16	8	3	275	17	3	4	4	1	7	0	0
Alicycliphilus denitrificans	709	0	3	0	41	17	22	34	49	67	66	121	14	5	2	1	8	17	10	1	0	0	6	4	1	3	18	6	9	2	2	5	4	1	6	14	15	14	2	1	9	5	15	17	6	2	15	0	8
Comamonas testosteroni	635	4	2	4	7	2	6	8	13	15	17	37	2	4	0	0	2	6	1	1	1	3	3	14	12	6	41	10	19	12	1	3	9	0	12	14	14	8	10	13	30	12	33	17	14	11	21	8	11
Erythrobacter litoralis	624	3	2	2	0	0	0	2	0	0	0	0	0	0	0	0	0	0	0	5	4	7	11	16	16	11	34	23	22	9	6	18	10	0	20	17	17	14	10	8	36	12	34	38	8	7	32	7	12
Thiomonas intermedia	623	0	0	0	28	34	45	28	53	83	98	183	15	3	5	6	17	14	10	0	0	0	0	0	0	0	0	0	0	0	0	0	0	0	0	0	0	0	0	0	1	0	0	0	0	0	0	0	0
Escherichia coli	551	1	4	3	22	10	14	12	11	11	8	15	10	2	5	5	25	13	8	4	1	2	4	7	10	1	15	7	9	5	2	9	3	0	101	7	5	6	8	0	7	5	26	31	10	3	15	7	11
Burkholderia sp. YI23	530	2	1	0	2	2	1	6	4	6	6	22	1	0	0	0	1	0	0	3	1	6	8	7	6	15	49	15	12	7	2	8	4	0	27	16	21	8	12	6	22	9	33	27	8	11	35	8	7
Pseudomonas protegens	513	7	2	0	0	0	1	0	0	0	0	3	0	0	0	0	0	0	0	2	2	2	8	12	14	8	30	16	11	6	5	21	5	0	26	26	10	7	2	3	43	15	20	20	10	6	34	10	10
Enterobacteria phage phiX174 sensu lato	469	2	4	3	16	5	58	5	2	3	9	5	9	23	35	49	5	18	11	5	4	1	7	4	3	8	3	26	7	11	11	8	3	4	2	2	2	2	3	2	2	4	2	9	19	6	4	17	7
Pseudomonas savastanoi	441	3	4	3	0	0	0	0	0	0	0	0	0	0	0	0	0	0	0	2	0	2	7	14	11	7	31	16	10	2	2	16	8	0	19	16	4	0	3	4	20	11	24	33	8	10	29	5	12
Achromobacter xylosoxidans	413	0	0	1	1	4	0	5	6	1	0	3	0	0	0	0	1	0	0	0	26	0	25	0	213	3	0	2	2	0	0	0	2	0	1	2	9	2	2	0	1	0	5	4	66	0	14	2	0
Pseudomonas sp. UW4	413	3	0	0	0	0	0	0	0	0	1	0	0	0	0	0	0	0	0	0	0	1	7	7	4	5	28	24	10	5	0	9	4	0	16	13	7	13	3	6	22	15	19	23	10	10	29	3	14
Agrobacterium sp. H13-3	411	2	2	0	0	0	0	0	0	0	0	0	0	0	0	0	0	0	0	6	3	6	6	3	6	3	29	18	4	1	2	12	11	0	17	14	10	3	5	14	21	8	12	17	16	17	20	7	9
Micrococcus luteus	378	0	0	0	2	1	6	1	8	0	0	0	0	8	0	0	0	0	1	1	3	1	4	1	30	1	8	0	1	0	0	4	1	0	21	2	26	4	6	0	8	1	4	173	4	1	9	1	4
Rothia dentocariosa	335	0	0	0	0	0	0	1	3	0	0	0	0	0	0	0	195	0	0	1	1	0	1	0	6	0	2	0	6	0	1	3	1	0	0	0	18	6	5	0	41	2	1	4	7	2	15	0	0
Candida albicans	316	2	4	3	1	59	2	22	0	0	0	0	0	0	0	0	0	0	1	0	10	0	0	0	1	0	9	0	1	0	0	4	0	0	114	1	2	0	0	0	0	0	9	20	1	0	14	0	0
Acidovorax ebreus	293	0	0	0	20	10	17	9	20	55	40	80	6	3	4	1	5	7	2	0	0	0	0	0	2	0	0	0	0	0	0	0	0	0	0	0	0	0	0	0	2	0	2	4	0	0	0	1	0
Rhizobium sp. IRBG74	279	0	1	0	0	0	0	0	1	0	0	0	0	0	0	0	0	7	2	0	7	4	11	5	10	4	11	16	6	1	2	10	8	0	9	14	8	3	3	2	6	5	10	13	7	6	21	4	9
Enterococcus faecalis	272	46	57	26	1	0	0	0	0	0	0	0	18	59	53	6	2	2	0	0	0	0	0	0	0	0	0	0	0	0	0	0	0	0	0	0	0	0	0	0	0	0	0	0	2	0	0	0	0
Salmonella enterica	260	0	0	0	1	11	4	16	10	4	20	25	6	2	3	0	1	4	0	2	1	0	0	1	3	1	16	6	2	0	1	5	2	0	3	4	13	2	2	0	10	2	5	7	6	4	8	3	2
Thermus scotoductus	254	2	1	0	0	2	1	1	3	0	2	0	0	0	0	0	0	0	0	0	2	0	8	4	3	4	7	5	5	2	1	9	5	0	11	9	12	7	5	2	26	1	3	14	4	0	17	5	13
Amycolicicoccus subflavus	244	1	1	1	1	0	2	1	0	3	4	8	0	0	0	0	1	0	0	2	1	1	7	1	3	5	14	14	10	3	3	6	4	0	17	7	3	3	2	1	16	7	8	18	3	2	13	5	6
Lactococcus lactis	233	0	0	0	0	0	0	0	1	1	0	0	0	16	0	0	0	0	0	0	3	3	4	1	0	1	3	4	1	3	4	2	0	0	2	0	17	0	5	0	3	2	2	23	4	5	15	5	4
Bacteroides thetaiotaomicron	224	0	0	0	0	0	0	0	0	0	0	0	100	63	50	7	0	1	3	0	0	0	0	0	0	0	0	0	0	0	0	0	0	0	0	0	0	0	0	0	0	0	0	0	0	0	0	0	0
Pseudomonas mendocina	188	0	0	0	7	7	12	8	16	17	20	36	3	0	1	2	3	6	3	1	0	0	5	0	0	1	0	3	4	1	0	0	0	0	1	0	2	0	0	0	5	0	3	3	0	3	2	0	0
Pseudomonas brassicacearum	176	0	1	0	0	0	0	0	0	0	0	0	0	0	0	0	0	0	0	0	2	0	1	4	4	1	7	7	7	0	1	3	3	0	16	8	6	3	5	1	11	2	3	7	2	5	12	1	6
Pseudomonas syringae group genomosp. 3	173	2	0	3	0	0	0	0	0	0	1	0	0	2	0	0	0	0	0	0	0	2	0	6	2	2	22	8	8	2	0	2	1	0	6	5	7	4	1	1	8	6	9	6	3	0	13	5	4
Corynebacterium kroppenstedtii	169	0	0	0	0	0	0	1	0	0	0	0	0	0	0	0	0	0	0	0	7	0	0	0	5	2	7	0	0	0	0	0	0	0	0	0	0	0	1	1	132	0	0	0	2	0	2	0	0
Agrobacterium fabrum	154	1	0	0	0	0	0	0	0	0	0	0	0	0	0	0	0	0	0	4	2	3	1	2	3	2	11	4	4	2	2	6	3	0	8	5	2	1	2	2	4	5	5	5	8	2	9	5	1
Gordonia bronchialis	131	0	0	0	7	7	6	3	10	4	10	20	4	1	3	1	1	6	1	0	0	0	0	0	6	0	2	0	0	0	0	0	0	0	1	0	3	0	0	0	0	0	0	26	0	0	2	2	0
Enterococcus casseliflavus	129	49	54	23	1	0	0	0	0	0	0	0	0	0	0	0	0	0	0	0	0	0	0	0	1	0	1	0	0	0	0	0	0	0	0	0	0	0	0	0	0	0	0	0	0	0	0	0	0
Streptococcus thermophilus	128	3	2	0	0	0	0	0	0	0	0	0	0	0	0	0	2	0	0	1	3	1	2	0	3	1	5	3	11	0	0	3	2	1	6	1	27	0	18	0	5	0	1	11	1	3	2	1	1
Shewanella sp. ANA-3	122	0	0	0	9	5	7	8	10	15	23	35	2	0	0	0	2	2	1	0	0	0	0	0	0	0	1	0	0	0	0	2	0	0	0	0	0	0	0	0	0	0	0	0	0	0	0	0	0
Klebsiella pneumoniae	120	0	0	0	2	6	4	6	17	8	10	30	1	0	0	0	0	3	1	0	0	1	0	0	0	0	7	0	2	0	0	2	1	0	2	0	0	1	0	0	1	1	0	0	3	0	1	1	1
Delftia acidovorans	119	0	0	0	8	2	12	6	14	7	27	20	3	2	2	2	3	1	2	0	0	0	0	0	0	0	0	0	0	0	1	0	0	0	1	0	0	0	0	0	3	0	1	1	0	0	0	0	0
Sphingomonas sp. MM-1	103	1	1	0	0	0	0	0	0	0	0	0	0	0	0	0	0	0	0	0	2	0	1	2	2	2	10	4	3	3	0	0	2	0	6	2	8	1	0	3	7	4	5	6	2	4	2	0	2
Enterobacter sp. R4-368	101	0	0	2	0	0	0	0	0	0	0	1	0	0	0	0	0	0	0	1	0	0	2	3	3	2	3	2	2	1	1	2	0	0	1	1	2	3	2	0	4	5	5	10	1	4	9	3	5
Arthrobacter arilaitensis	93	0	0	0	3	7	8	6	5	11	17	26	2	0	0	1	2	0	0	0	0	0	0	1	0	0	0	0	0	0	0	0	0	0	0	2	0	0	0	2	0	0	0	0	0	0	0	0	0
Bordetella petrii	82	0	0	0	3	3	3	9	9	7	15	20	3	0	0	0	1	1	1	0	0	0	0	0	0	0	0	0	0	0	0	0	0	0	0	4	0	0	0	0	0	0	0	0	2	0	0	0	0
Rothia mucilaginosa	70	0	0	0	0	0	0	0	0	0	0	0	0	0	0	0	9	3	0	0	0	0	1	1	2	1	1	1	2	0	0	0	1	0	2	1	6	2	1	0	6	2	1	3	4	6	5	0	0
Nitrosomonas europaea	69	0	0	0	2	5	3	6	10	6	10	20	3	0	0	1	1	2	0	0	0	0	0	0	0	0	0	0	0	0	0	0	0	0	0	0	0	0	0	0	0	0	0	0	0	0	0	0	0
Cupriavidus metallidurans	68	0	0	0	2	1	3	1	2	9	9	7	2	0	1	0	0	0	0	0	0	0	0	4	0	0	4	0	3	0	1	1	0	0	1	0	0	3	0	0	1	0	0	1	0	0	0	0	1
Methylobacterium extorquens	68	0	0	1	2	0	0	0	0	0	2	4	0	0	0	0	0	0	0	0	1	0	0	3	1	0	2	1	4	2	1	0	0	0	4	1	1	2	2	0	7	1	0	5	2	1	8	0	1
Faecalibacterium prausnitzii	66	0	0	0	0	0	0	0	0	0	0	0	31	21	13	0	0	0	0	0	0	0	0	0	0	0	0	0	0	0	0	0	0	0	0	0	0	0	0	0	0	1	0	0	0	0	0	0	0
Caulobacter vibrioides	65	0	0	0	0	0	0	0	0	0	0	0	0	0	0	0	0	0	0	0	0	1	2	2	2	0	4	2	1	0	0	0	2	0	6	2	2	0	0	0	1	4	4	3	3	0	6	0	0
Delftia sp. Cs1-4	60	0	0	0	3	4	6	1	6	4	8	16	1	0	0	0	1	3	1	0	0	0	0	0	1	0	0	2	0	0	0	0	0	0	0	1	0	0	0	0	0	0	1	0	0	0	0	0	0
Veillonella parvula	59	0	0	0	0	0	1	0	0	0	0	0	0	1	0	0	0	0	0	0	3	0	0	0	4	0	1	1	2	0	0	0	0	0	2	1	14	3	2	1	10	0	0	0	5	0	4	0	0
Bradyrhizobium sp. BTAi1	58	0	0	0	0	1	0	3	0	2	7	11	0	2	1	0	3	2	0	0	1	0	1	0	0	0	0	0	0	0	0	1	0	0	1	0	0	2	0	0	0	0	2	0	0	1	0	3	0
Pseudomonas sp. VLB120	55	1	0	0	0	0	0	0	0	2	0	1	0	0	0	1	0	0	0	0	0	0	0	0	0	2	7	2	3	0	0	2	0	0	4	2	3	0	0	0	1	0	1	3	3	0	7	1	0
Bacillus cereus	54	0	0	0	0	0	0	0	0	0	0	0	0	0	0	0	0	0	0	0	0	1	30	0	6	0	1	3	4	0	0	0	0	0	1	0	7	0	0	0	1	0	0	0	0	0	0	0	0
Staphylococcus pasteuri	53	0	0	0	0	0	0	0	0	0	0	0	0	0	0	0	0	0	0	0	0	0	0	0	0	0	1	0	1	0	0	2	0	0	1	0	0	0	0	0	19	0	1	4	0	0	10	0	0
Staphylococcus haemolyticus	52	1	2	2	0	0	0	1	0	0	1	2	0	1	0	0	0	0	0	0	2	0	0	0	3	0	4	1	1	0	0	0	0	0	3	1	1	3	0	1	2	0	0	6	1	0	3	2	0
Streptococcus salivarius	50	0	0	0	0	0	0	0	0	0	0	0	0	0	0	1	0	0	0	0	0	0	0	0	4	4	3	0	8	0	0	0	0	0	1	0	0	1	0	2	6	2	0	2	2	0	9	0	0
Citrobacter koseri	49	0	42	0	0	0	0	0	0	2	0	0	0	0	0	0	0	0	0	0	0	0	0	1	0	0	0	0	0	0	0	0	0	0	1	0	0	0	0	0	0	0	0	1	0	0	0	0	0
Streptococcus parasanguinis	49	0	0	0	0	0	0	0	0	0	0	0	0	0	0	0	0	0	0	0	0	0	0	0	2	4	2	0	8	0	0	0	0	0	0	1	0	0	1	0	15	3	0	3	0	0	5	0	0
Kocuria rhizophila	47	0	0	0	0	0	0	0	0	0	0	2	0	1	0	0	0	0	0	0	0	0	0	0	0	0	0	1	0	0	0	0	0	0	1	0	0	0	1	0	0	0	0	10	1	0	28	0	0
Pseudomonas syringae	47	0	1	0	0	0	0	0	0	0	0	0	0	0	0	0	0	0	0	0	1	0	2	2	1	1	1	2	3	0	1	2	1	0	2	1	0	0	0	0	1	0	2	1	2	0	5	0	2
Porphyromonas gingivalis	46	0	0	0	0	0	0	0	0	0	0	0	5	0	0	0	0	0	0	0	2	0	0	0	0	0	1	0	5	0	0	0	0	0	0	0	0	5	0	1	6	14	0	0	0	1	6	0	0
Streptococcus oralis	45	0	0	0	0	0	0	0	0	0	0	1	0	0	0	0	0	0	0	0	2	0	1	0	4	0	4	1	2	0	0	1	0	0	0	0	7	0	6	0	6	0	0	1	4	0	2	0	0
Propionibacterium avidum	44	0	1	0	0	0	0	0	1	0	0	0	0	0	0	0	3	0	0	0	1	0	0	0	12	1	0	0	0	0	0	0	0	0	3	0	5	2	0	0	4	0	0	3	1	0	4	3	0
Bacteroides fragilis	42	0	0	0	0	1	0	37	0	0	0	0	1	0	2	0	0	0	0	0	0	0	0	0	0	0	0	0	0	0	0	0	0	0	0	1	0	0	0	0	0	0	0	0	0	0	0	0	0
Raoultella ornithinolytica	42	0	0	0	0	0	0	0	0	0	0	0	0	0	0	0	0	0	0	0	0	0	0	0	3	1	3	1	0	0	0	2	1	0	0	0	17	0	9	0	0	0	0	0	0	0	2	0	0
Haemophilus parainfluenzae	41	0	0	0	0	0	0	0	0	0	0	0	0	0	0	0	5	0	0	0	1	0	0	2	1	0	0	4	1	0	0	2	0	0	1	0	9	0	5	0	0	0	0	3	2	0	2	0	0
Streptococcus gordonii	41	0	0	0	0	0	0	0	0	0	0	0	0	0	0	0	0	0	0	0	3	0	0	0	3	0	0	0	0	0	0	0	1	0	0	1	11	0	7	1	0	1	2	0	2	0	6	1	0
Xanthobacter autotrophicus	41	2	0	1	0	0	0	0	0	0	0	0	0	0	0	0	0	0	0	0	0	0	0	0	3	2	2	0	0	1	0	2	1	0	2	1	0	0	1	1	4	1	3	0	0	1	1	1	0
Acidianus bottle-shaped virus	40	0	0	0	0	0	0	0	0	0	0	0	0	0	0	0	0	0	0	0	0	0	0	0	11	0	0	0	0	0	0	6	0	0	0	0	0	23	0	0	0	0	0	0	0	0	0	0	0
Pseudomonas phage vB_PaeP_Tr60_Ab31	40	0	0	0	0	0	0	0	0	0	0	0	0	0	0	0	0	0	0	0	0	0	0	0	0	0	3	2	1	1	0	0	0	0	2	0	0	0	0	0	0	1	0	4	0	0	5	11	0
Burkholderia multivorans	39	0	0	0	1	3	2	0	5	4	0	14	0	0	1	0	0	0	0	0	0	0	0	0	0	0	0	0	0	0	0	0	0	0	0	0	0	0	0	0	0	0	0	6	0	0	1	0	1
Ochrobactrum anthropi	39	0	0	0	0	0	0	0	0	0	0	1	0	0	0	0	0	0	0	0	0	0	0	0	5	0	5	1	1	0	0	0	0	0	2	0	4	0	1	0	3	2	0	5	2	2	1	0	0
Pseudomonas fulva	39	1	0	0	0	0	0	0	0	0	0	1	0	0	0	0	0	0	0	0	0	0	1	1	0	0	8	3	0	1	0	2	0	0	3	0	2	1	0	0	0	2	1	0	0	2	4	0	1
Staphylococcus aureus	39	0	0	0	0	0	0	0	0	0	0	2	0	1	0	0	0	0	0	0	0	0	0	0	0	0	1	1	0	0	0	0	0	0	12	0	0	0	0	0	3	1	2	12	0	0	1	0	0
Caulobacter segnis	38	0	0	0	0	0	0	0	0	0	0	0	0	0	0	0	0	0	0	0	0	1	0	0	2	0	3	5	0	0	0	1	0	0	0	0	1	1	0	0	0	2	2	2	0	5	2	2	0
Cupriavidus necator	37	0	0	0	0	0	0	1	0	1	0	0	0	0	0	0	0	0	0	0	0	0	0	1	0	0	2	1	1	1	0	1	1	0	1	0	1	1	1	2	3	2	2	4	1	0	1	1	0
Klebsiella oxytoca	37	0	1	0	0	0	0	0	0	0	1	2	0	0	0	0	1	0	0	0	0	0	1	0	8	0	2	1	1	0	0	0	1	0	0	1	2	0	1	0	0	0	2	2	2	1	4	0	0
Lactobacillus gasseri	37	0	0	0	0	0	0	0	10	1	0	25	0	0	0	0	0	0	0	0	0	0	0	0	0	0	0	0	0	0	0	0	0	0	0	0	0	0	0	0	0	0	0	0	1	0	0	0	0
Pseudomonas denitrificans	36	0	0	0	0	0	0	0	0	0	1	1	0	0	0	0	0	0	0	0	0	0	1	0	1	0	4	0	0	0	0	3	1	0	3	0	1	1	0	0	2	0	3	1	0	0	3	0	0
Variovorax paradoxus	36	0	0	0	2	1	2	1	0	7	2	9	0	0	0	1	0	1	0	0	0	0	0	2	0	0	2	0	0	0	0	0	0	0	1	0	0	0	0	0	0	0	1	1	1	0	0	0	0
Candidatus Accumulibacter phosphatis	35	0	0	0	2	1	2	7	5	0	2	12	0	1	0	1	0	2	0	0	0	0	0	0	0	0	0	0	0	0	0	0	0	0	0	0	0	0	0	0	0	0	0	0	0	0	0	0	0
Lactobacillus plantarum	35	0	0	0	0	0	0	0	0	0	0	0	0	0	0	0	0	0	0	0	0	0	0	0	10	0	2	1	0	0	0	2	0	0	0	0	15	0	3	0	0	0	0	0	1	0	0	0	0
Pseudoxanthomonas spadix	35	0	0	0	0	0	1	2	2	1	6	7	0	0	0	0	2	2	0	0	0	0	0	1	0	0	0	2	0	1	1	0	0	0	1	0	0	0	0	0	0	0	0	0	0	1	0	0	0
Lactobacillus sakei	33	0	0	0	0	0	0	0	0	0	0	0	0	0	0	0	2	0	0	0	0	0	0	0	2	0	9	2	2	0	0	0	0	0	0	0	4	1	2	0	2	0	0	2	0	0	0	1	0
Pelagibacterium halotolerans	33	0	0	0	0	0	0	0	0	0	1	0	0	0	0	0	0	0	0	1	0	1	0	0	0	0	3	0	1	0	0	0	0	0	2	0	0	0	0	0	3	2	1	3	2	2	2	0	0
Staphylococcus warneri	33	0	0	0	0	1	0	0	0	0	0	0	0	0	0	0	0	0	0	0	0	3	0	4	1	2	0	0	0	0	0	0	0	0	0	0	0	1	0	0	0	0	0	4	0	0	0	1	0
Streptococcus sanguinis	33	0	0	0	0	0	0	0	0	0	0	0	1	0	0	0	1	0	0	0	1	0	0	0	5	0	0	0	0	0	0	0	0	0	0	0	2	0	5	0	3	0	0	3	7	0	0	0	0
Bacteroides vulgatus	30	0	0	0	0	0	0	0	0	0	0	0	6	7	9	0	0	0	4	0	0	0	0	0	0	0	0	0	0	0	0	0	0	0	0	0	0	1	0	0	0	0	0	0	0	0	0	0	0
Pseudomonas entomophila	30	0	1	0	0	0	0	0	0	0	0	0	0	0	0	0	0	0	0	0	0	1	0	2	0	0	2	2	0	0	0	0	0	0	1	0	1	0	0	0	2	1	2	1	2	0	2	1	0
Finegoldia magna	29	0	1	0	0	0	0	0	0	0	0	0	0	6	0	0	0	0	0	0	1	0	0	0	2	0	1	2	0	0	0	0	0	0	6	0	5	0	3	0	0	0	0	1	1	0	0	0	0
Lactobacillus crispatus	29	0	0	0	0	0	0	0	0	0	0	0	0	3	0	0	0	0	0	0	0	0	2	0	1	0	0	0	0	0	0	3	0	0	1	0	0	0	1	0	0	0	0	12	0	0	1	1	2
Anoxybacillus flavithermus	28	0	0	0	0	0	0	0	0	0	0	0	0	0	0	0	0	0	0	0	0	0	0	0	0	0	1	0	0	1	0	0	0	0	0	0	1	0	0	0	0	17	0	6	0	0	1	0	0
Burkholderia xenovorans	28	0	0	0	0	0	0	0	3	0	0	0	0	0	0	0	0	0	0	0	1	0	1	2	3	0	0	0	0	0	0	0	0	0	0	3	0	0	0	0	2	0	2	1	0	0	0	0	0
Corynebacterium aurimucosum	28	0	0	0	0	0	0	0	0	0	0	0	0	10	0	0	0	0	0	0	0	0	0	0	4	0	0	1	0	0	0	0	0	0	1	2	0	0	1	0	0	0	0	2	3	0	0	0	1
Dickeya dadantii	28	1	0	0	0	0	0	0	0	0	0	0	0	0	0	0	0	0	0	0	0	2	0	0	0	0	1	3	0	0	1	0	0	0	0	0	0	0	0	0	3	1	2	3	1	0	4	0	0
Bacteroides xylanisolvens	27	0	0	0	0	0	0	0	0	0	0	0	10	7	9	0	0	0	0	0	0	0	0	0	0	0	0	0	0	0	0	0	0	0	0	0	0	0	0	0	0	0	1	0	0	0	0	0	0
Phenylobacterium zucineum	26	0	0	1	0	0	0	0	0	1	0	0	0	3	0	0	0	0	0	0	0	0	0	0	0	0	2	1	1	1	0	1	0	0	1	2	0	0	0	0	2	1	0	2	0	1	1	0	0
Fusobacterium nucleatum	24	0	0	0	0	0	0	0	0	0	0	0	0	0	0	0	0	0	0	0	0	0	0	0	0	0	2	0	0	0	0	0	0	0	1	0	3	4	0	1	5	1	0	0	0	0	4	0	0
Human herpesvirus 6B	24	0	0	0	0	1	2	0	0	0	0	0	0	0	0	0	0	0	0	4	3	2	0	0	0	0	0	0	0	0	0	0	1	0	0	0	0	0	2	0	0	0	0	0	2	4	3	0	0
Pseudoxanthomonas suwonensis	24	0	0	0	1	0	1	0	0	1	2	0	1	3	0	0	0	0	0	0	1	0	0	0	0	0	3	1	0	0	0	0	0	0	2	0	0	0	0	0	0	0	0	1	0	0	0	0	0
Serratia marcescens	24	0	0	0	0	0	0	0	0	0	0	0	0	0	0	0	0	0	0	0	0	0	0	0	9	0	1	0	0	0	0	2	0	0	0	0	7	0	3	0	0	0	0	0	0	0	0	0	0
Xanthomonas euvesicatoria	23	0	0	0	0	0	0	0	0	0	0	0	0	0	0	0	0	0	0	0	0	0	0	1	0	0	2	0	0	0	0	2	1	0	1	0	0	0	1	0	1	0	0	3	0	0	2	0	0
Gardnerella vaginalis	21	0	0	1	0	0	0	0	0	0	0	0	0	0	0	0	0	0	0	0	0	0	0	0	0	0	0	0	0	0	0	0	0	0	0	18	0	0	0	0	0	0	0	0	0	0	0	0	0
Saccharopolyspora erythraea	21	0	0	0	0	0	0	0	0	0	0	0	0	0	0	0	0	0	0	0	0	0	0	0	0	0	0	0	0	0	0	0	0	0	3	0	0	0	0	0	0	0	9	9	0	0	0	0	0
Thermus thermophilus	21	0	1	0	1	0	0	0	2	0	0	0	0	0	0	0	0	0	0	0	0	0	1	0	0	0	0	0	2	0	0	1	0	2	0	0	0	0	0	1	1	1	3	0	0	0	2	0	0
Cupriavidus taiwanensis	20	0	0	0	0	0	0	0	0	0	0	0	0	0	0	0	0	0	0	0	0	0	0	0	1	0	2	1	1	0	0	0	0	0	0	0	1	1	0	0	3	0	2	1	1	0	2	0	0
Verminephrobacter eiseniae	20	0	0	0	2	2	0	1	0	2	1	5	0	0	0	1	0	1	0	0	1	0	0	0	1	0	0	0	0	1	0	0	0	0	0	0	0	0	0	0	0	0	0	0	0	1	1	0	0
Burkholderia ambifaria	19	0	0	1	0	0	0	1	0	1	0	0	0	0	0	0	0	0	0	0	0	0	0	0	0	0	1	0	4	0	0	0	0	0	1	0	1	0	1	0	1	1	0	0	0	0	1	0	1
Alistipes finegoldii	18	0	0	0	0	7	0	0	0	0	0	0	1	1	0	1	0	1	3	0	0	0	0	0	0	0	0	0	0	0	0	0	0	0	0	2	0	0	0	0	0	0	0	0	0	0	0	0	0
Corynebacterium jeikeium	18	0	0	1	0	0	0	0	1	0	0	0	0	12	0	0	0	0	0	0	0	0	0	0	0	0	0	0	0	0	0	0	0	0	0	0	0	0	0	0	0	0	0	3	0	0	0	0	0
Pseudomonas monteilii	18	0	0	0	0	0	0	0	0	0	0	0	0	0	0	0	0	0	0	1	0	0	1	0	0	0	1	1	0	0	0	0	0	0	2	0	0	0	0	1	0	0	0	1	3	1	1	0	0
Streptococcus pneumoniae	18	0	0	0	0	0	0	0	0	0	0	0	0	1	0	0	8	0	0	0	0	0	2	1	2	0	0	0	0	0	0	0	0	0	0	0	1	0	0	0	0	0	1	0	0	0	1	0	0
Corynebacterium diphtheriae	16	0	1	0	0	0	0	0	0	0	0	0	0	2	0	0	0	0	0	0	0	0	0	1	2	1	0	0	0	0	0	0	0	0	0	1	0	0	0	0	2	0	0	5	0	0	0	0	0
Cupriavidus pinatubonensis	16	0	0	0	0	0	0	0	0	0	0	0	0	0	0	0	0	0	0	0	0	0	2	0	0	0	1	0	0	0	0	1	1	0	1	0	0	0	0	0	1	0	0	1	0	0	1	1	0
Eubacterium rectale	16	0	0	0	0	0	0	0	0	0	0	0	0	7	0	0	0	0	0	0	0	0	0	0	0	2	2	0	0	0	0	0	0	0	0	0	0	0	0	0	0	0	0	1	1	0	0	2	0
Haemophilus influenzae	16	0	0	0	0	0	0	0	0	0	0	0	0	2	0	0	11	0	0	0	0	0	1	0	0	0	0	0	0	0	0	0	0	0	0	0	0	0	0	0	0	0	0	0	0	0	0	0	0
Staphylococcus lugdunensis	16	0	0	0	0	0	0	0	0	0	0	0	0	0	0	0	10	0	0	0	0	0	0	0	0	0	0	0	2	0	0	0	0	0	3	0	0	0	0	0	0	0	0	0	0	0	1	0	0
Azotobacter vinelandii	15	0	0	0	0	0	0	0	0	0	0	1	0	0	0	0	0	0	0	0	0	0	0	0	0	0	2	0	0	0	0	0	0	0	0	2	2	0	0	0	0	0	1	0	0	0	0	0	0
Leuconostoc carnosum	15	0	0	0	0	0	0	0	0	0	6	0	0	0	0	0	0	0	0	0	0	0	0	0	0	0	2	0	0	0	0	0	0	0	0	0	3	0	0	0	0	0	0	1	0	0	2	0	0
Acidovorax avenae	14	0	0	0	0	0	1	0	3	4	2	3	0	0	0	0	0	1	0	0	0	0	0	0	0	0	0	0	0	0	0	0	0	0	0	0	0	0	0	0	0	0	0	0	0	0	0	0	0
Burkholderia cenocepacia	14	0	0	0	0	1	0	0	2	0	2	2	0	0	2	0	0	1	0	0	0	0	0	0	0	0	0	0	1	0	0	0	0	0	0	0	0	0	0	0	1	0	0	0	1	0	1	0	0
Enterobacteria phage T4 sensu lato	14	0	1	0	0	2	0	0	1	0	0	0	1	1	0	1	6	0	1	0	0	0	0	0	0	0	0	0	0	0	0	0	0	0	0	0	0	0	0	0	0	0	0	0	0	0	0	0	0
Enterobacter lignolyticus	14	0	0	1	0	0	0	0	0	0	0	0	0	0	0	0	0	0	0	0	0	0	0	0	0	1	3	0	0	0	0	0	0	0	0	0	0	0	0	0	1	1	1	3	0	0	0	0	0
Propionibacterium freudenreichii	14	0	0	0	0	0	0	0	0	1	0	3	0	0	0	0	0	0	0	0	0	0	0	0	1	0	0	0	0	0	0	0	0	0	0	0	7	0	0	0	0	0	0	1	0	0	1	0	0
Staphylococcus saprophyticus	14	0	0	0	0	0	0	0	0	0	0	0	0	2	0	0	0	0	0	0	0	0	0	0	1	0	2	0	0	0	0	1	0	0	0	0	4	0	1	0	0	0	0	1	0	0	1	0	0
Streptococcus mutans	14	0	0	0	0	0	0	0	0	0	0	0	0	0	0	0	0	0	0	0	0	0	0	0	2	0	3	0	0	0	0	0	0	0	0	0	1	0	0	0	3	0	0	1	2	0	0	0	0
Bacillus subtilis	13	0	0	0	0	0	1	1	1	0	0	2	1	2	0	1	0	0	1	0	0	0	0	0	1	0	0	0	0	0	0	0	0	0	1	0	0	0	0	0	0	0	0	1	0	0	0	0	0
Burkholderia gladioli	13	0	0	0	0	0	0	0	0	0	0	0	0	0	0	0	0	0	0	0	0	0	0	0	0	0	2	0	1	0	0	0	0	0	0	1	0	0	0	0	0	0	0	1	2	2	1	0	0
Caulobacter sp. K31	13	0	0	0	0	0	0	0	0	0	0	0	0	0	0	0	0	0	0	0	0	1	0	0	0	0	1	1	0	0	0	0	0	0	1	1	0	0	1	0	1	0	0	2	0	0	0	0	0
Sphingopyxis alaskensis	13	0	0	0	1	0	0	0	2	0	1	0	0	0	0	0	0	0	0	0	0	0	0	0	0	0	1	0	1	0	0	0	0	0	0	0	2	0	0	0	0	0	2	0	0	0	0	0	0
Streptococcus mitis	13	0	0	0	0	0	0	0	0	0	0	0	0	0	0	0	6	0	0	0	0	0	0	0	2	0	0	0	0	0	1	0	0	0	0	0	1	0	0	0	0	0	0	0	0	0	1	0	0
Asticcacaulis excentricus	12	0	0	0	0	0	0	0	0	0	0	0	0	0	0	0	0	0	0	0	0	0	0	0	1	0	0	0	0	0	0	0	0	0	0	0	0	1	0	0	0	0	0	0	4	0	1	0	1
Corynebacterium callunae	12	0	0	0	0	0	2	2	5	1	0	1	0	0	0	0	0	0	0	0	0	0	0	0	0	0	0	0	0	0	0	0	0	0	0	0	0	0	0	0	0	0	0	1	0	0	0	0	0
Cronobacter sakazakii	12	0	0	0	0	0	0	1	0	0	0	0	0	0	0	0	0	0	0	0	0	1	1	0	0	0	3	0	1	0	0	0	0	0	0	0	0	0	0	0	0	0	0	0	0	0	1	0	1
Kytococcus sedentarius	12	0	0	0	0	0	0	0	0	0	1	0	0	0	0	0	1	0	0	0	0	0	0	2	0	0	0	0	0	0	0	4	0	0	1	0	1	0	0	0	0	0	0	1	0	0	0	0	1
Lactobacillus delbrueckii	12	0	0	0	0	0	0	0	0	0	0	0	0	1	0	0	0	0	0	0	0	0	1	0	1	0	0	0	1	0	0	0	0	0	0	0	4	0	2	0	0	0	0	0	0	0	0	0	0
Propionibacterium propionicum	12	0	0	0	0	0	0	0	1	0	0	0	0	5	0	0	0	0	0	0	0	0	0	0	0	0	0	1	0	0	0	0	0	0	0	0	5	0	0	0	0	0	0	0	0	0	0	0	0
Streptococcus equi	12	0	0	0	0	0	0	0	0	0	0	0	0	10	0	0	0	0	0	0	0	0	0	0	0	0	0	0	0	0	0	0	0	0	0	0	0	0	0	0	0	0	0	0	0	0	2	0	0
Acidovorax citrulli	11	0	0	0	0	0	1	0	0	0	0	4	0	0	0	0	0	1	0	0	0	0	0	0	0	0	0	0	0	0	0	0	0	0	0	0	0	0	0	0	0	0	0	0	0	0	0	0	1
Bifidobacterium longum	11	0	0	0	0	0	0	0	0	0	0	0	1	0	0	0	0	0	0	0	0	0	1	0	1	0	0	0	1	0	0	0	0	0	0	0	0	3	0	0	1	0	0	0	0	0	3	0	0
Enterococcus hirae	11	5	3	3	0	0	0	0	0	0	0	0	0	0	0	0	0	0	0	0	0	0	0	0	0	0	0	0	0	0	0	0	0	0	0	0	0	0	0	0	0	0	0	0	0	0	0	0	0
Pantoea sp. At-9b	11	0	1	0	0	0	0	0	0	0	0	0	0	0	0	0	0	0	0	0	0	0	0	0	0	0	1	0	0	1	0	1	2	0	0	0	3	0	0	0	0	0	0	0	0	0	1	1	0
Sphingomonas wittichii	11	0	0	0	0	0	1	0	0	0	0	0	1	0	0	0	0	0	0	0	0	0	0	0	0	0	0	1	0	0	0	0	0	0	0	0	0	0	0	0	7	0	1	0	0	0	0	0	0
Candidatus Nitrospira defluvii	10	0	0	0	0	1	0	1	2	3	0	2	0	0	0	0	0	1	0	0	0	0	0	0	0	0	0	0	0	0	0	0	0	0	0	0	0	0	0	0	0	0	0	0	0	0	0	0	0
Leuconostoc mesenteroides	10	0	0	0	0	0	0	0	0	0	0	0	0	0	3	1	0	0	0	0	0	0	0	0	1	0	4	0	0	0	0	0	0	0	0	0	0	0	0	0	0	1	0	0	0	0	0	0	0
Microbacterium testaceum	10	0	0	0	1	0	0	0	1	0	1	1	1	1	0	0	1	0	0	0	0	0	1	0	0	0	0	0	0	0	0	0	0	0	0	0	0	1	0	0	0	0	0	0	0	0	0	0	0
Psychrobacter sp. PRwf-1	10	0	0	0	2	1	0	0	0	0	0	1	0	0	0	0	0	0	0	0	0	0	0	0	0	0	0	0	0	0	0	0	0	0	0	0	0	0	0	0	0	0	0	4	0	0	0	0	0
Sphingobium chlorophenolicum	10	0	0	0	0	0	0	0	0	0	0	0	0	0	0	0	0	0	0	0	0	0	2	1	0	0	0	0	0	0	0	0	0	0	1	0	0	2	0	0	1	0	1	0	0	0	0	1	0
Acinetobacter oleivorans	9	0	0	0	0	0	0	1	0	0	0	0	0	0	0	0	0	0	0	0	0	0	0	0	0	0	1	1	0	0	0	0	1	0	0	0	0	0	0	0	0	0	0	0	0	1	1	0	0
Burkholderia glumae	9	0	0	0	0	0	0	0	0	0	0	1	0	0	0	0	0	0	0	0	0	0	0	0	0	0	1	0	0	0	0	0	0	0	1	0	0	0	0	0	1	0	0	0	0	0	0	0	0
Corynebacterium resistens	9	0	1	0	0	0	0	0	0	0	0	0	0	3	0	0	0	0	0	0	0	0	0	0	1	0	0	0	0	0	0	0	0	0	0	0	0	0	0	0	2	0	0	0	2	0	0	0	0
Enterobacter aerogenes	9	0	0	1	0	0	0	0	0	0	0	0	0	0	2	0	0	0	0	0	0	0	0	0	0	0	0	0	0	1	0	0	0	0	0	0	1	0	0	0	0	0	0	2	1	0	0	0	0
Methylibium petroleiphilum	9	0	0	0	0	0	0	1	0	1	0	3	0	0	0	0	0	0	0	0	0	0	0	1	0	0	0	0	0	0	0	0	0	0	0	0	0	0	0	0	0	0	2	0	0	1	0	0	0
Methylobacterium populi	9	0	0	0	0	0	1	0	0	0	0	0	0	0	0	0	0	2	0	0	0	0	0	0	0	0	1	0	0	0	0	0	0	0	0	1	0	0	0	0	2	0	0	0	0	0	0	0	2
Xanthomonas oryzae	9	0	0	0	0	0	1	1	0	0	0	4	0	0	0	0	0	0	1	0	0	0	0	0	0	0	1	0	0	0	0	0	0	0	0	0	0	0	0	0	0	0	0	1	0	0	0	0	0
Burkholderia phytofirmans	8	0	0	0	0	0	0	0	0	0	0	0	0	0	0	0	0	0	0	0	0	0	0	0	0	0	0	0	0	0	0	0	0	0	0	0	0	0	0	0	1	0	0	0	0	0	2	0	4
Leuconostoc citreum	8	0	0	0	0	0	0	0	0	0	0	0	0	0	0	0	0	0	0	0	0	0	0	0	0	0	1	0	0	0	0	0	1	0	0	0	0	0	0	0	0	0	0	1	0	0	0	0	0
Streptococcus intermedius	8	0	0	0	0	0	0	0	0	0	0	0	0	0	0	0	0	0	0	0	0	0	0	0	0	0	1	0	0	0	0	0	0	0	0	0	1	0	0	0	0	2	0	0	0	0	3	0	0
Acinetobacter sp. ADP1	7	0	0	0	0	0	0	0	0	0	0	0	0	0	0	0	0	0	0	0	0	0	0	0	0	0	0	0	0	0	0	0	2	0	0	0	0	0	0	0	0	0	1	2	0	0	1	0	0
Aggregatibacter aphrophilus	7	0	0	0	0	0	0	0	1	0	0	0	0	0	0	0	6	0	0	0	0	0	0	0	0	0	0	0	0	0	0	0	0	0	0	0	0	0	0	0	0	0	0	0	0	0	0	0	0
Candida glabrata	7	0	0	0	0	0	0	0	0	0	0	2	1	0	3	0	0	0	1	0	0	0	0	0	0	0	0	0	0	0	0	0	0	0	0	0	0	0	0	0	0	0	0	0	0	0	0	0	0
Chromobacterium violaceum	7	0	0	0	0	0	0	0	0	0	0	0	0	0	0	0	0	2	0	0	0	0	0	0	1	0	0	0	0	1	0	0	0	0	0	0	0	0	0	0	1	0	0	0	0	0	0	0	0
Corynebacterium urealyticum	7	0	0	0	0	0	0	0	0	0	0	0	0	1	0	0	0	0	0	0	0	0	0	0	0	0	0	0	0	0	0	0	0	0	0	0	0	0	2	0	0	0	0	4	0	0	0	0	0
Enterobacteria phage M13	7	0	0	0	0	0	0	0	0	0	0	0	0	0	0	0	0	0	0	0	0	0	0	0	0	0	0	0	0	0	0	1	0	0	5	0	0	0	0	0	0	0	0	1	0	0	0	0	0
Meiothermus silvanus	7	0	0	0	0	0	0	0	0	0	0	0	0	0	0	0	0	0	0	0	0	0	0	0	0	2	0	0	0	0	0	0	0	0	0	0	0	0	0	0	0	0	0	0	0	0	1	0	0
Pectobacterium sp. SCC3193	7	0	0	0	0	0	0	0	0	0	0	0	0	0	0	0	0	0	0	0	0	0	0	0	0	1	1	0	0	0	0	0	0	0	0	0	0	0	0	0	1	0	0	0	0	1	0	0	0
Prevotella denticola	7	0	1	0	0	0	0	0	0	0	0	0	0	0	0	0	0	0	0	0	0	0	0	0	0	0	0	0	1	0	0	0	0	0	0	0	0	0	0	0	1	3	1	0	0	0	0	0	0
Rhizobium phage RR1-A	7	0	0	0	0	0	0	0	0	0	0	0	0	0	0	0	0	3	0	0	0	0	0	0	0	0	0	0	0	0	0	0	0	0	0	0	0	0	0	0	0	0	0	3	0	0	1	0	0
Rhodococcus jostii	7	0	0	0	0	1	0	1	1	2	1	1	0	0	0	0	0	0	0	0	0	0	0	0	0	0	0	0	0	0	0	0	0	0	0	0	0	0	0	0	0	0	0	0	0	0	0	0	0
Rhodopseudomonas palustris	7	0	0	0	0	0	1	0	1	0	1	0	0	0	0	0	0	0	0	0	0	0	0	0	0	0	0	0	0	0	0	0	0	0	0	2	1	0	0	0	0	0	0	1	0	0	0	0	0
Sphingobium japonicum	7	0	0	0	0	0	0	0	0	0	0	0	0	0	0	0	0	0	0	0	0	0	0	0	0	0	0	0	0	0	0	0	0	0	1	0	0	0	0	0	1	0	0	1	0	0	1	0	0
Acinetobacter calcoaceticus	6	0	0	0	0	0	0	0	0	0	0	0	0	0	0	0	0	0	0	0	0	0	0	0	0	1	2	0	0	0	0	0	0	0	0	0	0	0	0	0	1	0	0	1	0	0	0	0	0
Alistipes shahii	6	0	0	0	0	0	0	0	0	0	0	0	1	1	1	0	0	0	1	0	0	0	0	0	0	0	0	0	0	0	0	0	0	0	0	0	0	0	0	0	0	0	0	0	0	0	0	0	0
Bradyrhizobium diazoefficiens	6	0	0	0	0	0	0	0	0	0	3	0	0	0	0	0	0	0	0	0	0	0	0	0	0	0	0	0	0	0	0	0	0	0	0	0	0	0	0	0	2	0	0	0	0	0	1	0	0
Burkholderia sp. CCGE1002	6	0	0	0	0	0	0	0	0	0	0	0	0	0	0	0	0	0	0	0	0	0	0	0	0	0	0	0	0	0	0	0	0	0	0	2	1	0	0	0	0	0	0	0	0	0	0	1	0
Collimonas fungivorans	6	0	0	0	0	0	0	0	1	0	0	0	0	0	0	0	0	0	0	0	0	0	0	0	0	0	0	0	0	1	0	0	0	0	1	0	0	0	0	0	0	0	0	0	0	0	0	0	0
Geobacillus kaustophilus	6	0	0	0	0	0	0	0	0	0	0	1	0	0	0	0	0	0	0	0	0	0	0	0	0	0	0	0	0	0	0	0	0	0	0	0	1	0	0	0	0	0	0	0	0	0	1	0	1
Pandoraea sp. RB-44	6	0	0	0	0	0	0	0	0	0	0	0	0	0	0	0	0	0	0	0	0	0	0	0	0	0	0	0	0	0	0	0	0	0	2	0	0	3	0	0	1	0	0	0	0	0	0	0	0
Polaromonas sp. JS666	6	0	0	0	1	0	0	1	1	1	0	1	0	1	0	0	0	0	0	0	0	0	0	0	0	0	0	0	0	0	0	0	0	0	0	0	0	0	0	0	0	0	0	0	0	0	0	0	0
Prevotella melaninogenica	6	0	0	0	0	0	0	0	0	0	0	0	0	0	0	0	0	0	0	0	0	0	0	0	0	0	0	0	0	2	0	0	0	0	0	0	0	0	0	0	2	0	0	2	0	0	0	0	0
Propionibacterium acidipropionici	6	0	0	0	1	0	0	0	0	0	0	0	0	0	0	0	0	0	0	0	0	0	0	0	0	0	0	0	0	0	1	0	0	0	0	0	0	2	0	1	0	0	0	0	0	0	1	0	0
Ramlibacter tataouinensis	6	0	0	0	0	1	0	1	2	0	1	0	0	0	0	0	1	0	0	0	0	0	0	0	0	0	0	0	0	0	0	0	0	0	0	0	0	0	0	0	0	0	0	0	0	0	0	0	0
Shimwellia blattae	6	0	0	0	0	0	0	0	0	0	0	0	0	0	0	0	0	0	0	0	0	0	0	0	0	0	0	0	0	0	0	0	0	0	1	0	0	0	0	0	0	0	0	0	1	0	0	1	0
Streptococcus pseudopneumoniae	6	0	0	1	0	0	0	0	0	0	0	0	0	0	0	0	3	0	0	0	0	0	0	0	0	0	0	0	0	0	0	0	0	0	0	0	0	0	0	0	0	0	0	0	0	0	2	0	0
Streptomyces venezuelae	6	0	0	0	0	0	0	0	0	0	0	0	0	0	0	0	0	0	0	0	0	0	0	0	0	0	4	0	0	0	0	0	0	0	1	0	0	0	0	0	0	0	1	0	0	0	0	0	0
Tolumonas auensis	6	0	0	0	0	0	0	0	0	0	0	0	0	0	0	0	1	0	0	0	0	0	0	0	0	0	0	0	0	0	0	0	0	0	0	0	0	0	0	0	0	0	3	2	0	0	0	0	0
Xanthomonas albilineans	6	0	0	0	1	0	0	0	1	1	0	0	0	0	0	0	0	0	0	0	0	0	0	0	0	1	0	0	1	0	0	0	0	0	0	0	0	0	0	0	0	0	0	0	0	0	0	0	0
Bradyrhizobium japonicum	5	0	0	0	0	1	0	0	1	0	0	0	0	0	0	0	0	1	0	0	0	0	0	0	0	0	0	0	0	0	0	0	0	0	0	0	0	0	0	0	0	2	0	0	0	0	0	0	0
Burkholderia thailandensis	5	0	0	0	0	0	0	0	0	0	1	0	0	0	0	0	0	0	0	0	0	0	0	0	0	1	0	0	0	0	0	0	0	0	0	0	0	0	0	0	1	0	0	0	0	0	0	0	2
Corynebacterium argentoratense	5	0	0	0	0	0	0	0	0	0	0	0	0	0	0	0	0	0	0	0	0	0	0	0	0	0	0	0	0	0	0	0	0	0	0	0	0	0	0	0	0	0	0	5	0	0	0	0	0
Enterococcus sp. 7L76	5	0	0	0	0	0	0	0	0	0	0	0	0	0	1	0	0	0	0	0	0	0	0	0	0	0	0	0	0	0	0	0	0	0	0	2	1	0	1	0	0	0	0	0	0	0	0	0	0
Human herpesvirus 1	5	0	0	1	4	0	0	0	0	0	0	0	0	0	0	0	0	0	0	0	0	0	0	0	0	0	0	0	0	0	0	0	0	0	0	0	0	0	0	0	0	0	0	0	0	0	0	0	0
Human herpesvirus 2	5	0	0	0	0	0	0	0	0	0	0	0	0	0	2	0	1	2	0	0	0	0	0	0	0	0	0	0	0	0	0	0	0	0	0	0	0	0	0	0	0	0	0	0	0	0	0	0	0
Methylobacterium radiotolerans	5	0	0	0	0	0	0	0	0	0	0	2	0	0	0	0	0	0	0	0	0	0	0	0	0	0	0	0	0	0	0	0	1	0	0	0	0	0	0	0	0	0	0	2	0	0	0	0	0
Moraxella catarrhalis	5	0	0	0	0	0	0	0	1	0	0	0	0	0	0	0	0	0	0	0	0	0	0	0	0	0	0	1	0	0	0	0	0	0	0	0	0	0	0	0	2	0	0	0	0	0	0	0	0
Polaromonas naphthalenivorans	5	0	0	0	0	1	1	0	1	0	0	2	0	0	0	0	0	0	0	0	0	0	0	0	0	0	0	0	0	0	0	0	0	0	0	0	0	0	0	0	0	0	0	0	0	0	0	0	0
Porphyromonas asaccharolytica	5	0	1	0	0	0	0	0	0	0	0	0	0	0	0	0	0	0	0	0	0	0	0	0	0	0	0	0	0	0	0	0	0	0	0	0	0	0	0	0	0	0	0	3	1	0	0	0	0
Rhizobium leguminosarum	5	0	0	0	0	0	0	0	0	0	0	0	0	0	0	0	0	0	0	0	0	0	0	0	0	0	0	0	0	0	0	0	0	0	0	0	0	0	0	0	0	0	0	0	0	0	0	0	0
Rhodoferax ferrireducens	5	0	0	0	0	0	0	0	0	1	3	0	0	0	0	0	1	0	0	0	0	0	0	0	0	0	0	0	0	0	0	0	0	0	0	0	0	0	0	0	0	0	0	0	0	0	0	0	0
Serratia liquefaciens	5	0	0	0	0	0	0	0	0	0	0	0	0	1	0	0	0	0	0	0	0	0	0	0	0	0	0	3	0	0	0	0	0	0	0	0	0	0	0	1	0	0	0	0	0	0	0	0	0
Sphingobium sp. SYK-6	5	0	0	0	0	0	0	0	0	0	1	0	0	0	0	0	2	0	0	0	0	0	0	0	0	0	0	1	0	0	0	0	0	0	0	0	0	0	0	0	1	0	0	0	0	0	0	0	0
Streptococcus anginosus	5	0	2	0	0	0	0	0	0	0	0	0	0	0	0	0	0	0	0	0	0	0	0	0	0	2	0	0	0	0	0	0	0	0	0	0	0	0	0	0	0	0	0	1	0	0	0	0	0
Aspergillus fumigatus	4	0	0	0	0	0	0	0	0	0	0	0	0	0	1	0	0	0	0	0	0	0	0	0	0	0	0	0	0	0	0	0	0	0	1	0	0	0	0	0	0	0	0	0	0	0	0	1	0
Azospirillum brasilense	4	0	0	0	0	0	0	0	1	0	0	0	0	0	0	0	0	0	0	0	0	0	0	0	0	0	1	0	0	0	0	0	0	0	0	0	0	1	0	0	1	0	0	0	0	0	0	0	0
Burkholderia cepacia	4	0	0	0	0	0	0	0	0	0	0	0	0	0	0	0	0	0	0	0	0	0	0	0	0	0	0	0	0	0	0	0	0	0	0	0	1	0	0	0	0	0	0	0	0	0	0	0	0
Burkholderia pseudomallei	4	0	0	0	0	0	0	0	1	0	0	0	0	0	0	0	0	0	0	0	0	0	0	0	0	0	0	0	0	0	0	0	0	0	0	0	0	0	0	0	0	0	0	0	0	0	0	0	0
Burkholderia sp. CCGE1003	4	0	0	0	0	0	0	0	0	0	0	0	0	0	0	0	0	0	0	0	0	0	0	0	0	0	0	0	0	0	0	0	0	0	0	0	0	0	0	0	1	0	0	0	0	0	0	0	3
Chelativorans sp. BNC1	4	0	0	0	0	0	0	0	0	0	0	0	0	0	0	0	0	1	0	0	0	0	0	0	0	0	0	0	0	0	0	0	1	0	0	0	1	0	0	0	0	0	0	1	0	0	0	0	0
Citrobacter rodentium	4	0	0	0	0	0	0	0	0	0	0	0	0	0	0	0	0	0	0	0	0	0	0	0	0	0	0	0	0	0	0	0	0	0	0	0	0	1	0	0	0	0	0	0	0	0	1	0	0
Clavibacter michiganensis	4	0	0	0	0	0	0	0	0	0	0	2	0	0	1	0	0	0	0	0	0	0	0	0	0	0	0	0	0	0	0	0	0	0	0	0	1	0	0	0	0	0	0	0	0	0	0	0	0
Corynebacterium variabile	4	0	0	0	0	0	0	0	0	0	0	0	0	1	0	0	2	0	0	0	0	0	0	0	0	0	0	0	1	0	0	0	0	0	0	0	0	0	0	0	0	0	0	0	0	0	0	0	0
Dechloromonas aromatica	4	0	0	0	0	0	1	0	0	0	0	0	0	0	0	0	0	0	0	0	0	0	0	0	0	0	0	0	0	0	0	0	0	0	1	0	0	0	0	0	0	0	0	0	0	0	0	0	0
Enterobacteria phage T7	4	0	0	0	2	0	0	1	0	0	0	0	1	0	0	0	0	0	0	0	0	0	0	0	0	0	0	0	0	0	0	0	0	0	0	0	0	0	0	0	0	0	0	0	0	0	0	0	0
[Eubacterium] siraeum	4	0	0	0	2	0	0	0	0	0	0	0	0	0	0	0	0	0	0	0	0	0	0	0	0	0	0	0	0	0	0	0	0	0	2	0	0	0	0	0	0	0	0	0	0	0	0	0	0
Geobacillus thermoleovorans	4	0	0	0	0	0	0	0	0	0	0	0	0	0	0	0	0	0	0	0	0	0	0	0	0	0	1	0	0	0	0	0	0	0	0	1	0	0	0	0	2	0	0	0	0	0	0	0	0
Helicobacter pylori	4	0	0	0	0	0	0	0	0	0	0	0	0	0	0	0	0	0	0	0	0	0	0	0	0	0	0	4	0	0	0	0	0	0	0	0	0	0	0	0	0	0	0	0	0	0	0	0	0
Lactobacillus phage phiadh	4	0	0	0	0	0	0	0	0	0	0	4	0	0	0	0	0	0	0	0	0	0	0	0	0	0	0	0	0	0	0	0	0	0	0	0	0	0	0	0	0	0	0	0	0	0	0	0	0
Methanobrevibacter smithii	4	0	0	0	0	0	0	0	0	0	0	0	2	0	1	1	0	0	0	0	0	0	0	0	0	0	0	0	0	0	0	0	0	0	0	0	0	0	0	0	0	0	0	0	0	0	0	0	0
Mycobacterium abscessus	4	0	0	0	0	0	0	0	0	0	0	2	0	0	0	0	0	0	0	0	0	0	0	0	1	0	0	0	1	0	0	0	0	0	0	0	0	0	0	0	0	0	0	0	0	0	0	0	0
Novosphingobium sp. PP1Y	4	0	0	0	0	0	0	0	0	0	1	0	0	0	0	0	0	1	0	0	0	0	0	0	0	0	0	0	0	0	0	0	0	0	0	1	0	0	0	0	0	0	0	0	0	0	1	0	0
Oscillatoria nigro-viridis	4	0	0	0	0	0	0	0	0	0	0	0	0	0	0	0	0	0	0	0	0	0	0	0	0	0	0	0	1	0	0	0	0	0	0	0	0	0	0	0	0	1	0	0	0	0	0	0	0
Pectobacterium carotovorum	4	0	0	0	0	0	0	0	0	0	0	0	0	0	0	0	0	0	0	0	0	0	0	1	0	0	1	0	0	0	0	0	0	0	0	0	1	0	0	0	0	0	0	0	0	0	0	0	0
Peptoclostridium difficile	4	2	1	0	0	0	0	0	0	0	0	0	0	1	0	0	0	0	0	0	0	0	0	0	0	0	0	0	0	0	0	0	0	0	0	0	0	0	0	0	0	0	0	0	0	0	0	0	0
Polymorphum gilvum	4	0	0	0	0	0	0	0	0	0	0	0	0	0	0	0	0	0	0	0	0	0	0	0	0	0	0	1	1	0	0	0	0	0	0	0	0	0	0	0	0	0	0	0	0	0	0	0	0
Prevotella intermedia	4	0	1	0	0	0	0	0	0	0	0	0	0	1	0	0	0	0	0	0	0	0	0	0	0	0	0	0	1	0	0	0	0	0	0	0	0	0	0	0	0	0	0	0	1	0	0	0	0
Rhodanobacter denitrificans	4	0	0	0	1	0	1	0	0	0	0	1	1	0	0	0	0	0	0	0	0	0	0	0	0	0	0	0	0	0	0	0	0	0	0	0	0	0	0	0	0	0	0	0	0	0	0	0	0
Ruminococcus bromii	4	0	0	0	0	0	0	0	0	0	0	0	0	1	0	0	0	0	0	0	0	0	0	0	0	0	0	0	0	0	0	0	0	0	1	1	0	1	0	0	0	0	0	0	0	0	0	0	0
Serratia proteamaculans	4	0	0	0	0	0	0	0	0	0	0	0	0	0	0	0	0	0	0	0	0	0	0	0	0	0	0	0	0	2	0	0	0	0	0	0	0	0	0	0	0	0	0	0	0	1	0	0	0
Staphylococcus phage CNPH82	4	0	0	0	0	0	0	0	0	0	0	0	0	0	0	0	0	0	0	0	0	0	0	0	0	0	0	1	2	0	0	0	0	0	0	0	0	1	0	0	0	0	0	0	0	0	0	0	0
Streptococcus constellatus	4	0	0	0	0	0	0	0	0	0	0	0	0	0	0	0	0	0	0	0	0	0	0	0	0	0	0	0	0	0	0	0	0	0	2	0	0	0	0	0	2	0	0	0	0	0	0	0	0
Thauera sp. MZ1T	4	0	0	0	0	0	0	0	0	1	0	0	0	0	0	0	0	0	0	0	0	0	0	0	1	0	0	0	0	0	0	0	0	0	0	0	0	0	0	0	0	0	0	0	0	0	0	0	0
Thioalkalivibrio sulfidiphilus	4	0	0	0	0	0	0	0	1	1	0	0	0	0	0	0	0	0	0	1	0	0	0	0	0	0	0	0	0	0	0	0	0	0	1	0	0	0	0	0	0	0	0	0	0	0	0	0	0
Aeromonas hydrophila	3	0	0	0	0	0	0	0	0	0	0	0	0	0	0	0	0	0	0	0	0	0	0	0	0	0	1	0	0	0	0	0	0	0	0	0	0	0	0	0	0	0	0	0	0	0	0	0	0
Agrobacterium tumefaciens	3	0	0	0	0	1	0	0	0	0	0	0	0	0	0	0	0	0	0	0	0	0	0	0	0	0	0	0	0	0	0	0	0	0	0	0	0	0	0	0	1	0	0	0	0	0	0	0	0
Arthrobacter phenanthrenivorans	3	0	0	0	1	0	1	0	0	0	0	1	0	0	0	0	0	0	0	0	0	0	0	0	0	0	0	0	0	0	0	0	0	0	0	0	0	0	0	0	0	0	0	0	0	0	0	0	0
Atopobium parvulum	3	0	0	0	0	0	0	0	0	0	0	0	0	0	0	0	0	0	0	0	0	0	0	0	0	0	0	0	1	0	0	0	0	0	0	0	0	0	0	0	1	0	0	1	0	0	0	0	0
Brachybacterium faecium	3	0	0	0	0	0	0	0	0	1	0	0	0	2	0	0	0	0	0	0	0	0	0	0	0	0	0	0	0	0	0	0	0	0	0	0	0	0	0	0	0	0	0	0	0	0	0	0	0
Bradyrhizobium sp. S23321	3	0	0	0	0	0	1	0	0	0	1	1	0	0	0	0	0	0	0	0	0	0	0	0	0	0	0	0	0	0	0	0	0	0	0	0	0	0	0	0	0	0	0	0	0	0	0	0	0
Burkholderia lata	3	0	0	0	0	0	0	0	0	0	0	0	0	0	0	0	0	0	0	0	0	0	0	0	1	0	0	1	0	0	0	0	0	0	0	0	0	0	0	0	0	0	0	0	0	0	0	0	0
Burkholderia vietnamiensis	3	0	0	0	0	0	0	1	0	0	0	1	0	0	0	0	0	0	0	0	0	0	0	0	0	0	0	0	0	0	0	1	0	0	0	0	0	0	0	0	0	0	0	0	0	0	0	0	0
Chlamydia trachomatis	3	0	0	0	0	0	0	0	0	0	0	0	0	0	0	0	0	0	0	0	0	0	0	0	0	0	0	0	0	0	0	0	0	0	0	0	0	0	0	0	0	0	0	2	0	0	0	0	1
Debaryomyces hansenii	3	0	0	0	0	0	0	0	0	0	0	0	0	0	0	0	0	0	0	0	0	0	0	1	0	0	0	0	0	0	0	0	0	0	0	0	2	0	0	0	0	0	0	0	0	0	0	0	0
Geobacillus sp. JF8	3	0	0	0	0	0	0	0	0	0	0	0	0	0	0	0	0	0	0	0	0	0	0	0	0	0	0	0	0	0	0	0	0	0	0	0	0	2	0	1	0	0	0	0	0	0	0	0	0
Lactobacillus sanfranciscensis	3	0	0	0	0	0	0	0	0	0	0	0	0	0	0	0	0	0	0	0	3	0	0	0	0	0	0	0	0	0	0	0	0	0	0	0	0	0	0	0	0	0	0	0	0	0	0	0	0
Lactococcus garvieae	3	0	0	0	0	0	0	0	0	0	0	0	0	0	0	0	0	0	0	0	0	0	0	0	0	0	0	0	0	0	0	0	0	0	0	0	0	0	0	0	1	0	0	0	0	0	1	0	0
Leptothrix cholodnii	3	0	0	0	0	0	0	0	0	0	1	1	0	0	0	0	0	0	0	0	0	0	0	0	0	0	0	1	0	0	0	0	0	0	0	0	0	0	0	0	0	0	0	0	0	0	0	0	0
Leuconostoc gelidum	3	0	0	0	0	0	0	0	0	0	0	0	0	0	0	0	0	0	0	0	0	0	0	0	0	0	0	0	0	0	0	0	0	0	0	0	0	0	0	0	0	0	0	0	0	0	0	0	0
Megamonas hypermegale	3	0	0	0	0	0	0	0	0	0	0	0	0	3	0	0	0	0	0	0	0	0	0	0	0	0	0	0	0	0	0	0	0	0	0	0	0	0	0	0	0	0	0	0	0	0	0	0	0
Methylococcus capsulatus	3	0	0	0	0	0	0	0	1	0	0	0	0	0	0	0	0	0	0	0	0	0	0	0	0	0	0	0	0	0	0	0	0	0	0	0	0	0	0	0	0	0	0	0	0	0	0	0	0
Methylocystis sp. SC2	3	0	0	0	0	0	0	0	0	0	0	0	0	0	0	0	0	0	0	0	0	0	0	0	0	0	0	0	0	0	0	0	0	0	0	0	0	0	0	0	1	0	0	0	0	0	1	0	0
Myceliophthora thermophila	3	0	0	0	0	0	0	0	0	0	0	0	0	0	0	0	0	0	0	0	0	0	0	0	0	0	1	0	1	0	0	0	0	0	1	0	0	0	0	0	0	0	0	0	0	0	0	0	0
Mycobacterium gilvum	3	0	0	0	0	0	0	0	0	0	0	0	0	0	0	0	0	0	0	0	0	1	0	0	0	0	0	0	2	0	0	0	0	0	0	0	0	0	0	0	0	0	0	0	0	0	0	0	0
Nakamurella multipartita	3	0	0	0	1	0	0	0	0	0	0	2	0	0	0	0	0	0	0	0	0	0	0	0	0	0	0	0	0	0	0	0	0	0	0	0	0	0	0	0	0	0	0	0	0	0	0	0	0
Neisseria meningitidis	3	0	0	0	0	0	0	0	1	0	0	0	0	0	0	0	0	0	0	0	0	0	0	0	0	0	0	0	0	0	0	0	0	0	0	0	0	1	1	0	0	0	0	0	0	0	0	0	0
Odoribacter splanchnicus	3	0	2	0	0	0	0	0	0	0	0	0	1	0	0	0	0	0	0	0	0	0	0	0	0	0	0	0	0	0	0	0	0	0	0	0	0	0	0	0	0	0	0	0	0	0	0	0	0
Oligotropha carboxidovorans	3	0	0	0	0	0	0	0	0	0	0	0	0	0	0	0	0	0	0	0	0	0	0	0	0	0	0	0	0	0	0	0	0	0	0	0	0	2	0	0	0	0	0	0	0	0	1	0	0
Pediococcus pentosaceus	3	0	0	0	0	0	0	0	0	0	0	0	0	0	0	2	0	1	0	0	0	0	0	0	0	0	0	0	0	0	0	0	0	0	0	0	0	0	0	0	0	0	0	0	0	0	0	0	0
Rhodococcus hoagii	3	0	0	0	0	0	0	0	0	0	0	0	0	0	0	0	0	0	0	0	0	0	0	0	2	0	0	0	0	0	0	0	0	0	0	0	0	0	0	0	0	0	0	0	0	0	0	0	0
Rickettsia bellii	3	0	0	0	0	1	1	0	0	0	0	1	0	0	0	0	0	0	0	0	0	0	0	0	0	0	0	0	0	0	0	0	0	0	0	0	0	0	0	0	0	0	0	0	0	0	0	0	0
Rubrivivax gelatinosus	3	0	0	0	0	0	0	1	0	0	1	1	0	0	0	0	0	0	0	0	0	0	0	0	0	0	0	0	0	0	0	0	0	0	0	0	0	0	0	0	0	0	0	0	0	0	0	0	0
Starkeya novella	3	0	0	0	0	0	0	0	0	0	0	0	0	0	0	0	0	0	0	0	0	0	0	0	0	0	0	0	0	0	0	0	0	0	0	0	0	0	0	0	0	0	0	0	0	0	0	0	0
Streptococcus suis	3	0	0	2	0	0	0	0	0	0	0	0	0	0	0	0	0	0	0	0	0	0	0	0	0	0	0	0	0	0	0	0	0	0	0	0	0	0	0	0	0	0	0	1	0	0	0	0	0
Tannerella forsythia	3	0	0	0	0	0	0	0	0	0	0	0	0	0	0	0	0	0	0	0	0	0	0	0	0	0	0	1	1	0	0	0	0	0	0	0	0	0	0	0	1	0	0	0	0	0	0	0	0
Thermoanaerobacterium thermosaccharolyticum	3	0	0	0	0	0	0	0	0	0	0	0	0	0	0	0	0	0	0	0	0	0	0	0	0	1	0	0	0	0	0	0	0	0	0	0	0	0	0	0	0	0	0	0	0	0	1	0	0
Torque teno virus 10	3	0	0	0	0	0	0	0	0	0	0	0	0	0	0	0	0	0	0	0	0	0	0	0	0	0	0	0	0	3	0	0	0	0	0	0	0	0	0	0	0	0	0	0	0	0	0	0	0
uncultured phage crAssphage	3	0	0	0	0	0	0	0	0	0	0	0	0	1	1	0	0	1	0	0	0	0	0	0	0	0	0	0	0	0	0	0	0	0	0	0	0	0	0	0	0	0	0	0	0	0	0	0	0
Xanthomonas fuscans	3	0	0	0	0	0	1	0	0	0	0	0	0	0	0	0	0	0	0	0	0	0	0	0	0	0	0	0	0	0	0	0	0	0	0	0	0	0	0	0	0	0	0	0	0	0	1	0	0
Acinetobacter phage Acj61	2	0	0	0	0	0	0	0	0	0	0	0	0	0	0	0	0	0	0	0	0	0	0	0	0	0	0	0	0	0	0	0	0	0	0	1	0	0	0	0	0	0	0	0	0	0	0	0	0
Actinomyces phage Av-1	2	0	0	0	0	0	0	0	0	0	0	0	0	0	0	0	2	0	0	0	0	0	0	0	0	0	0	0	0	0	0	0	0	0	0	0	0	0	0	0	0	0	0	0	0	0	0	0	0
Aggregatibacter actinomycetemcomitans	2	0	0	0	0	0	0	0	0	0	0	0	0	0	0	0	0	0	0	0	0	0	0	0	0	0	0	0	0	0	0	0	0	0	0	0	0	0	0	0	0	0	0	0	0	0	0	0	0
Anaerococcus prevotii	2	0	0	0	0	0	0	0	0	0	0	0	0	0	0	0	0	0	0	0	0	0	0	0	0	0	0	0	0	0	0	0	0	0	0	0	0	0	0	0	2	0	0	0	0	0	0	0	0
Arthrobacter sp. FB24	2	0	0	0	0	0	0	0	0	0	0	0	0	0	0	0	0	0	0	0	0	0	0	0	0	0	0	0	0	0	0	0	0	0	0	0	0	0	0	0	0	0	0	0	0	0	0	0	2
Azorhizobium caulinodans	2	0	0	0	0	0	0	0	0	0	0	0	0	0	0	0	0	0	0	0	0	0	0	0	0	0	0	0	1	0	0	0	0	0	0	0	0	0	0	0	0	0	0	1	0	0	0	0	0
Bacteroides salanitronis	2	0	0	0	0	0	0	0	0	0	0	0	0	0	0	0	0	0	0	0	0	0	0	0	0	0	0	0	0	0	0	0	0	0	0	0	0	0	0	0	2	0	0	0	0	0	0	0	0
Bifidobacterium adolescentis	2	0	0	0	0	0	0	0	0	0	0	0	0	1	0	0	0	0	0	0	0	0	0	0	0	0	1	0	0	0	0	0	0	0	0	0	0	0	0	0	0	0	0	0	0	0	0	0	0
Bifidobacterium dentium	2	0	0	0	0	0	0	0	1	0	0	0	0	0	0	0	0	0	0	0	0	0	0	0	0	0	0	0	0	0	0	0	0	0	0	0	0	0	0	0	0	0	0	0	0	0	0	0	0
Bradyrhizobium sp. ORS 278	2	0	0	0	0	0	0	0	0	0	0	2	0	0	0	0	0	0	0	0	0	0	0	0	0	0	0	0	0	0	0	0	0	0	0	0	0	0	0	0	0	0	0	0	0	0	0	0	0
Candida dubliniensis	2	0	0	0	0	0	0	0	0	0	0	0	0	0	0	0	0	0	0	0	0	0	0	0	0	0	0	0	0	0	0	0	0	0	0	0	0	0	0	0	1	0	0	0	0	0	0	0	0
Cellulomonas flavigena	2	0	0	0	0	0	0	0	0	0	0	0	0	0	0	0	0	0	0	0	0	0	0	0	0	0	2	0	0	0	0	0	0	0	0	0	0	0	0	0	0	0	0	0	0	0	0	0	0
Corynebacterium halotolerans	2	0	0	0	0	0	0	0	0	2	0	0	0	0	0	0	0	0	0	0	0	0	0	0	0	0	0	0	0	0	0	0	0	0	0	0	0	0	0	0	0	0	0	0	0	0	0	0	0
Desulfovibrio alaskensis	2	0	0	0	0	0	0	1	1	0	0	0	0	0	0	0	0	0	0	0	0	0	0	0	0	0	0	0	0	0	0	0	0	0	0	0	0	0	0	0	0	0	0	0	0	0	0	0	0
Dickeya zeae	2	0	0	0	0	0	0	0	0	0	0	0	0	0	0	0	0	0	0	0	0	0	0	0	0	0	0	0	0	0	0	0	0	0	0	0	0	0	0	0	0	0	0	0	0	0	0	2	0
Dinoroseobacter shibae	2	0	0	0	0	0	0	0	0	0	0	0	0	0	0	0	0	0	0	0	0	0	0	0	0	0	0	0	0	0	0	0	1	0	0	0	1	0	0	0	0	0	0	0	0	0	0	0	0
Enterobacter asburiae	2	0	0	0	0	0	0	1	0	0	0	0	0	0	0	0	0	0	0	0	0	0	0	0	0	0	0	0	0	0	0	0	0	0	0	0	0	0	0	0	0	0	0	0	0	0	1	0	0
Enterobacteriaceae bacterium strain FGI 57	2	0	0	0	0	0	0	0	0	0	0	0	0	0	0	0	0	0	0	0	0	0	0	0	0	0	0	0	0	0	0	0	0	0	0	0	0	0	0	0	0	0	0	1	0	0	0	0	0
Enterobacter sp. 638	2	0	0	0	0	0	0	0	0	0	0	0	0	0	0	0	0	0	0	0	0	0	0	0	0	0	0	0	0	0	0	0	0	0	0	0	0	0	0	0	0	0	0	1	0	0	1	0	0
Flavobacterium johnsoniae	2	0	0	0	0	0	0	0	2	0	0	0	0	0	0	0	0	0	0	0	0	0	0	0	0	0	0	0	0	0	0	0	0	0	0	0	0	0	0	0	0	0	0	0	0	0	0	0	0
Geobacillus sp. WCH70	2	0	0	0	0	0	0	0	0	0	0	0	0	0	0	0	0	0	0	0	0	0	0	0	0	0	0	0	0	0	0	0	0	0	0	0	0	0	0	0	1	0	0	1	0	0	0	0	0
Geobacillus thermodenitrificans	2	0	0	0	0	0	0	0	0	0	0	0	0	0	0	0	0	0	0	0	0	0	0	0	0	0	0	1	0	0	0	0	0	0	1	0	0	0	0	0	0	0	0	0	0	0	0	0	0
Gordonia polyisoprenivorans	2	0	0	0	0	0	0	0	0	0	0	0	0	0	0	0	0	0	0	0	0	0	0	0	0	0	0	0	0	0	0	0	0	0	1	0	0	0	0	0	1	0	0	0	0	0	0	0	0
Gordonia sp. KTR9	2	0	0	0	0	0	0	0	0	0	0	0	0	0	0	0	0	0	0	0	0	0	0	0	0	0	0	0	1	0	0	0	0	0	0	1	0	0	0	0	0	0	0	0	0	0	0	0	0
Lactobacillus casei	2	0	0	0	0	0	0	0	2	0	0	0	0	0	0	0	0	0	0	0	0	0	0	0	0	0	0	0	0	0	0	0	0	0	0	0	0	0	0	0	0	0	0	0	0	0	0	0	0
Lactobacillus fermentum	2	0	0	0	0	0	0	0	0	0	0	0	0	0	0	0	1	0	0	0	0	0	1	0	0	0	0	0	0	0	0	0	0	0	0	0	0	0	0	0	0	0	0	0	0	0	0	0	0
Lactobacillus johnsonii	2	0	0	0	0	0	0	0	0	0	0	1	0	0	0	0	0	0	0	0	0	0	0	0	0	0	0	0	0	0	0	0	0	0	0	0	0	0	0	0	0	0	0	0	0	0	0	0	0
Laribacter hongkongensis	2	0	0	0	0	0	0	0	0	0	0	0	0	0	0	0	0	0	0	0	0	0	0	0	0	0	0	0	0	0	0	0	0	0	0	0	0	1	0	0	0	0	0	0	0	0	0	0	0
Methanosaeta concilii	2	0	0	0	0	0	0	0	0	0	0	0	0	0	0	0	0	0	0	0	0	0	0	0	0	0	0	0	0	0	0	0	0	0	0	2	0	0	0	0	0	0	0	0	0	0	0	0	0
Micavibrio aeruginosavorus	2	0	0	0	0	0	0	0	0	0	0	0	0	0	0	0	0	0	0	0	0	0	0	0	0	0	0	1	0	0	0	0	0	0	0	0	0	0	0	0	0	0	0	0	0	0	0	0	0
Microlunatus phosphovorus	2	0	0	0	0	0	0	0	0	0	0	1	0	0	0	0	0	0	0	0	0	0	0	0	0	0	0	0	0	0	0	0	0	0	0	1	0	0	0	0	0	0	0	0	0	0	0	0	0
Morganella morganii	2	0	0	0	0	0	0	0	0	0	0	0	0	0	0	0	0	0	0	0	0	0	0	0	0	0	0	1	0	0	0	0	0	0	0	0	0	0	0	0	0	0	0	0	0	0	1	0	0
Mycobacterium kansasii	2	0	0	0	0	0	0	0	0	0	0	0	0	0	0	0	0	0	0	0	0	0	0	0	0	0	0	0	0	0	0	0	0	0	1	0	0	0	0	1	0	0	0	0	0	0	0	0	0
Mycobacterium sp. JLS	2	0	0	0	0	0	0	0	0	0	0	0	0	0	0	0	0	0	0	0	0	0	0	0	1	0	0	0	0	0	1	0	0	0	0	0	0	0	0	0	0	0	0	0	0	0	0	0	0
Nocardioides sp. JS614	2	0	0	0	0	0	0	0	0	0	0	0	0	0	0	0	0	0	0	0	0	0	0	0	0	0	0	0	0	0	0	0	0	0	0	2	0	0	0	0	0	0	0	0	0	0	0	0	0
Pantoea ananatis	2	0	0	0	0	0	0	0	0	0	0	0	0	0	0	0	0	0	0	0	0	0	0	0	0	0	0	0	0	0	0	0	0	0	0	0	0	0	0	0	0	0	1	0	0	0	0	0	1
Parabacteroides distasonis	2	0	0	0	2	0	0	0	0	0	0	0	0	0	0	0	0	0	0	0	0	0	0	0	0	0	0	0	0	0	0	0	0	0	0	0	0	0	0	0	0	0	0	0	0	0	0	0	0
Paracoccus denitrificans	2	0	0	0	0	0	0	0	0	0	0	0	0	0	0	0	0	0	0	0	0	0	0	0	0	0	0	0	0	0	0	0	0	0	0	1	0	0	0	0	0	0	0	1	0	0	0	0	0
Plautia stali symbiont	2	0	0	0	0	0	0	0	0	0	0	0	0	0	0	0	0	0	0	0	0	0	0	0	1	0	0	0	0	0	0	0	0	0	0	0	1	0	0	0	0	0	0	0	0	0	0	0	0
Prevotella sp. oral taxon 299	2	0	0	0	0	0	0	0	0	0	0	0	0	0	0	0	0	0	0	0	0	1	0	0	0	0	0	1	0	0	0	0	0	0	0	0	0	0	0	0	0	0	0	0	0	0	0	0	0
Propionibacterium phage P105	2	0	0	0	0	0	0	0	0	0	0	0	0	0	0	0	0	0	0	0	0	0	0	0	0	0	0	0	0	0	0	0	0	0	0	0	0	0	0	0	0	0	0	0	0	0	0	0	0
Rhizobium etli	2	0	0	0	0	0	0	0	0	0	0	0	0	0	0	0	0	0	0	0	0	0	0	0	0	0	0	0	0	0	0	0	0	0	1	0	0	1	0	0	0	0	0	0	0	0	0	0	0
Rhodococcus pyridinivorans	2	0	0	0	0	0	0	0	0	0	0	0	1	0	0	0	0	0	0	0	0	0	0	0	0	0	1	0	0	0	0	0	0	0	0	0	0	0	0	0	0	0	0	0	0	0	0	0	0
[Ruminococcus] obeum	2	0	0	0	0	0	0	0	0	0	0	0	0	0	0	0	0	0	0	0	0	0	0	0	0	0	0	0	0	0	0	0	0	0	0	0	0	0	0	0	0	0	0	0	0	0	2	0	0
Sodalis glossinidius	2	0	0	0	0	0	0	0	0	0	0	0	0	0	0	0	0	0	0	0	0	0	0	0	0	0	0	0	0	0	0	0	0	0	0	0	0	0	0	0	0	0	0	0	0	0	2	0	0
Staphylococcus carnosus	2	0	0	0	0	0	0	0	0	0	0	0	0	0	0	0	0	0	0	0	0	0	0	0	0	0	1	0	0	0	0	0	0	0	0	0	1	0	0	0	0	0	0	0	0	0	0	0	0
Streptococcus agalactiae	2	0	0	0	0	0	0	0	0	0	0	0	0	2	0	0	0	0	0	0	0	0	0	0	0	0	0	0	0	0	0	0	0	0	0	0	0	0	0	0	0	0	0	0	0	0	0	0	0
Streptomyces sp. PAMC26508	2	0	0	0	0	0	0	0	0	0	0	0	0	0	0	0	0	0	0	0	0	0	0	0	0	0	2	0	0	0	0	0	0	0	0	0	0	0	0	0	0	0	0	0	0	0	0	0	0
Streptomyces violaceusniger	2	0	0	0	0	0	0	0	0	0	0	0	0	0	0	0	0	0	0	0	0	0	0	0	0	0	1	0	0	0	0	0	0	0	1	0	0	0	0	0	0	0	0	0	0	0	0	0	0
Tistrella mobilis	2	0	0	0	0	0	0	0	0	0	0	0	0	0	0	0	0	0	0	0	0	0	0	0	0	0	0	0	0	0	0	0	0	0	0	0	0	0	0	0	2	0	0	0	0	0	0	0	0
Xanthomonas alfalfae	2	0	0	0	0	0	0	0	0	0	0	0	0	0	0	0	0	0	0	0	0	0	1	0	0	0	0	0	0	0	0	0	0	0	0	0	0	0	0	0	0	0	0	1	0	0	0	0	0
Acetobacter pasteurianus	1	0	0	0	0	0	0	0	0	0	0	0	0	0	0	0	0	0	0	0	0	0	0	0	0	0	0	0	0	0	0	0	0	0	0	0	0	0	0	0	0	0	0	0	0	0	0	0	0
Acidithiobacillus caldus	1	0	0	0	0	0	0	0	0	0	0	0	0	0	0	0	0	0	0	0	0	0	0	0	0	0	0	0	0	0	0	0	0	0	0	0	0	0	0	0	0	0	0	0	0	0	0	0	0
Actinosynnema mirum	1	0	0	0	0	0	0	0	0	0	0	0	0	0	0	0	0	0	0	0	0	0	0	0	0	0	0	0	1	0	0	0	0	0	0	0	0	0	0	0	0	0	0	0	0	0	0	0	0
Aeromonas salmonicida	1	0	0	0	0	0	0	0	0	0	0	0	0	0	0	0	0	0	0	0	0	0	0	0	0	0	1	0	0	0	0	0	0	0	0	0	0	0	0	0	0	0	0	0	0	0	0	0	0
Aeromonas veronii	1	0	0	0	0	0	0	0	0	0	0	0	0	0	0	0	0	0	0	0	0	0	0	0	0	0	0	0	0	0	0	0	0	0	0	0	0	0	0	0	0	0	0	0	0	0	1	0	0
Alcanivorax dieselolei	1	0	0	0	0	0	0	0	0	0	0	0	0	0	0	0	0	0	0	0	0	0	0	0	0	0	0	0	0	0	0	0	0	0	0	0	0	0	0	0	0	0	0	0	0	0	0	0	0
Alteromonas sp. SN2	1	0	0	0	0	0	0	0	0	0	0	0	0	0	0	0	0	0	0	0	0	0	0	0	1	0	0	0	0	0	0	0	0	0	0	0	0	0	0	0	0	0	0	0	0	0	0	0	0
Aspergillus niger	1	0	0	0	0	0	0	0	0	0	0	0	0	0	0	0	0	0	0	0	0	0	0	0	0	0	0	0	0	0	0	0	0	0	0	0	0	0	0	0	0	0	0	0	0	0	0	0	0
Aspergillus oryzae	1	0	0	0	0	0	0	0	0	0	0	0	0	0	0	0	0	0	0	0	0	0	0	0	0	0	0	0	0	0	0	0	0	0	0	0	0	0	0	0	0	0	0	1	0	0	0	0	0
Azoarcus sp. BH72	1	0	0	0	0	0	0	0	0	0	0	0	0	0	0	0	0	0	0	0	0	0	0	0	0	0	0	0	0	0	0	0	0	0	0	0	0	0	0	0	0	0	0	1	0	0	0	0	0
Azoarcus sp. KH32C	1	0	0	0	0	0	0	1	0	0	0	0	0	0	0	0	0	0	0	0	0	0	0	0	0	0	0	0	0	0	0	0	0	0	0	0	0	0	0	0	0	0	0	0	0	0	0	0	0
Azospirillum lipoferum	1	0	0	0	0	0	0	0	0	0	0	0	0	0	0	0	0	0	0	0	0	0	0	0	0	0	0	0	0	0	0	0	0	0	0	0	0	0	0	0	0	1	0	0	0	0	0	0	0
Bacillus coagulans	1	0	0	0	0	0	0	0	0	0	0	0	0	0	0	0	0	0	0	0	0	0	0	0	0	0	0	0	1	0	0	0	0	0	0	0	0	0	0	0	0	0	0	0	0	0	0	0	0
Bacillus halodurans	1	0	0	0	0	0	0	0	0	0	0	0	0	0	0	0	0	0	0	0	0	0	0	0	0	0	0	1	0	0	0	0	0	0	0	0	0	0	0	0	0	0	0	0	0	0	0	0	0
Bacillus megaterium	1	0	0	0	0	0	0	0	0	0	0	0	0	0	0	0	0	0	0	0	0	0	0	0	1	0	0	0	0	0	0	0	0	0	0	0	0	0	0	0	0	0	0	0	0	0	0	0	0
Bifidobacterium thermophilum	1	0	0	0	0	0	0	0	0	0	0	0	0	0	0	0	0	0	0	0	0	0	0	0	0	0	0	0	0	0	0	0	0	0	0	0	0	0	0	0	0	0	1	0	0	0	0	0	0
Bordetella avium	1	0	0	0	0	0	0	0	0	0	0	0	0	0	0	0	0	0	0	0	0	0	0	0	0	0	1	0	0	0	0	0	0	0	0	0	0	0	0	0	0	0	0	0	0	0	0	0	0
Brochothrix phage A9	1	0	0	0	0	0	0	0	0	0	0	0	0	0	0	0	0	0	0	0	0	0	0	0	0	0	0	0	1	0	0	0	0	0	0	0	0	0	0	0	0	0	0	0	0	0	0	0	0
Burkholderia phymatum	1	0	0	0	0	0	0	0	0	0	0	0	0	0	0	0	0	0	0	0	0	0	0	0	0	0	1	0	0	0	0	0	0	0	0	0	0	0	0	0	0	0	0	0	0	0	0	0	0
Burkholderia sp. KJ006	1	0	0	0	0	0	0	0	0	0	0	0	0	0	0	0	0	0	0	0	0	0	0	0	0	0	1	0	0	0	0	0	0	0	0	0	0	0	0	0	0	0	0	0	0	0	0	0	0
Burkholderia sp. RPE64	1	0	0	0	0	0	0	0	0	0	0	0	0	0	0	0	0	0	0	0	0	0	0	0	0	0	0	0	0	0	0	0	0	0	0	0	0	1	0	0	0	0	0	0	0	0	0	0	0
butyrate-producing bacterium SSC/2	1	0	0	0	0	0	0	0	0	0	0	0	0	0	0	0	0	0	0	0	0	0	0	0	0	0	0	0	0	0	0	0	0	0	0	0	0	0	0	0	1	0	0	0	0	0	0	0	0
Campylobacter coli	1	0	0	0	0	0	0	0	0	0	0	0	0	1	0	0	0	0	0	0	0	0	0	0	0	0	0	0	0	0	0	0	0	0	0	0	0	0	0	0	0	0	0	0	0	0	0	0	0
Candida parapsilosis	1	0	0	0	0	0	0	0	0	0	0	0	0	0	0	0	0	0	0	0	0	0	0	0	0	0	0	0	0	0	0	0	0	0	0	0	0	0	0	0	0	0	0	0	0	0	1	0	0
Candidatus Saccharibacteria bacterium RAAC3_TM7_1	1	0	0	0	0	1	0	0	0	0	0	0	0	0	0	0	0	0	0	0	0	0	0	0	0	0	0	0	0	0	0	0	0	0	0	0	0	0	0	0	0	0	0	0	0	0	0	0	0
Capnocytophaga ochracea	1	0	0	0	0	0	0	0	0	0	0	0	0	0	0	0	0	0	0	0	0	0	0	0	0	0	0	0	0	0	0	0	0	0	0	0	1	0	0	0	0	0	0	0	0	0	0	0	0
Carnobacterium sp. WN1359	1	0	0	0	0	0	0	0	0	0	0	0	0	1	0	0	0	0	0	0	0	0	0	0	0	0	0	0	0	0	0	0	0	0	0	0	0	0	0	0	0	0	0	0	0	0	0	0	0
[Cellvibrio] gilvus	1	0	0	0	0	0	0	0	0	0	0	0	0	0	0	0	0	0	0	0	0	0	0	0	1	0	0	0	0	0	0	0	0	0	0	0	0	0	0	0	0	0	0	0	0	0	0	0	0
Clostridiales genomosp. BVAB3	1	0	0	0	0	0	0	0	0	0	0	0	0	0	0	0	0	0	0	0	0	0	0	0	0	0	0	1	0	0	0	0	0	0	0	0	0	0	0	0	0	0	0	0	0	0	0	0	0
Cronobacter phage CR5	1	0	0	0	0	0	0	0	0	0	0	0	0	0	0	0	0	0	0	0	0	0	0	0	0	0	0	0	0	0	0	0	0	0	0	0	0	1	0	0	0	0	0	0	0	0	0	0	0
Cryptobacterium curtum	1	0	0	0	0	0	0	0	0	0	0	0	0	0	0	0	0	0	0	0	0	0	0	0	0	0	0	0	0	0	0	0	0	0	0	0	0	0	0	0	0	0	0	0	0	0	0	0	0
Deinococcus gobiensis	1	0	0	0	0	1	0	0	0	0	0	0	0	0	0	0	0	0	0	0	0	0	0	0	0	0	0	0	0	0	0	0	0	0	0	0	0	0	0	0	0	0	0	0	0	0	0	0	0
Desulfovibrio vulgaris	1	0	0	0	0	0	0	0	0	0	0	0	0	0	0	0	0	0	0	0	0	0	0	0	0	0	1	0	0	0	0	0	0	0	0	0	0	0	0	0	0	0	0	0	0	0	0	0	0
Dyadobacter fermentans	1	0	0	0	0	0	0	0	0	0	0	0	0	0	0	0	0	0	0	0	0	0	1	0	0	0	0	0	0	0	0	0	0	0	0	0	0	0	0	0	0	0	0	0	0	0	0	0	0
Enterobacteria phage N15	1	0	0	0	0	0	0	1	0	0	0	0	0	0	0	0	0	0	0	0	0	0	0	0	0	0	0	0	0	0	0	0	0	0	0	0	0	0	0	0	0	0	0	0	0	0	0	0	0
Ethanoligenens harbinense	1	0	0	0	0	0	0	0	0	0	0	0	0	0	0	0	0	0	0	0	0	0	0	0	0	0	0	0	0	0	0	0	0	0	0	0	0	0	0	0	0	0	0	1	0	0	0	0	0
Eubacterium limosum	1	0	0	0	0	0	0	0	0	0	0	0	0	0	0	0	0	0	0	0	0	0	0	0	0	0	0	0	0	0	0	0	0	0	0	0	0	0	0	0	0	0	0	1	0	0	0	0	0
Flavobacteriaceae bacterium 3519-10	1	0	0	0	0	0	0	0	0	0	0	0	0	0	0	0	0	0	0	0	0	0	0	0	0	0	0	0	0	0	0	0	0	0	0	0	0	0	0	0	1	0	0	0	0	0	0	0	0
Frateuria aurantia	1	0	0	0	0	0	0	0	0	0	0	0	0	0	0	0	0	0	0	0	0	0	0	0	0	0	0	0	0	0	0	0	0	0	0	0	0	0	0	0	0	1	0	0	0	0	0	0	0
Geobacillus sp. GHH01	1	0	0	0	0	0	0	0	0	0	0	0	0	0	0	0	0	0	0	0	0	0	0	0	0	0	0	0	1	0	0	0	0	0	0	0	0	0	0	0	0	0	0	0	0	0	0	0	0
Gluconacetobacter diazotrophicus	1	0	0	0	0	0	0	0	0	0	0	0	0	0	0	0	0	0	0	0	0	0	0	0	0	0	0	0	0	0	0	1	0	0	0	0	0	0	0	0	0	0	0	0	0	0	0	0	0
Human erythrovirus V9	1	0	0	0	0	0	0	0	0	0	0	0	0	0	0	0	0	0	0	0	0	0	0	0	1	0	0	0	0	0	0	0	0	0	0	0	0	0	0	0	0	0	0	0	0	0	0	0	0
Janthinobacterium sp. Marseille	1	0	0	0	0	0	0	0	0	0	0	0	0	0	0	0	1	0	0	0	0	0	0	0	0	0	0	0	0	0	0	0	0	0	0	0	0	0	0	0	0	0	0	0	0	0	0	0	0
JC polyomavirus	1	0	0	0	0	0	0	0	0	0	0	0	0	0	0	0	0	0	0	0	0	0	0	0	0	0	0	0	0	0	0	0	0	0	0	0	0	0	0	0	0	0	0	0	0	0	0	0	1
Lactobacillus kefiranofaciens	1	0	0	0	0	0	0	0	0	0	0	0	0	1	0	0	0	0	0	0	0	0	0	0	0	0	0	0	0	0	0	0	0	0	0	0	0	0	0	0	0	0	0	0	0	0	0	0	0
Lactobacillus salivarius	1	0	0	0	0	0	0	0	0	0	0	0	0	0	0	0	0	0	0	0	0	0	0	0	0	0	0	0	0	0	0	0	0	0	0	0	1	0	0	0	0	0	0	0	0	0	0	0	0
Leptotrichia buccalis	1	0	0	0	0	0	0	0	0	0	0	0	0	0	0	0	0	0	0	0	0	0	0	0	0	0	0	0	0	0	0	0	0	0	0	0	0	0	0	0	0	0	0	0	0	0	0	0	0
Macrococcus caseolyticus	1	0	0	1	0	0	0	0	0	0	0	0	0	0	0	0	0	0	0	0	0	0	0	0	0	0	0	0	0	0	0	0	0	0	0	0	0	0	0	0	0	0	0	0	0	0	0	0	0
Magnetospirillum magneticum	1	0	0	0	0	0	0	0	0	0	0	0	0	0	0	0	0	0	0	0	0	0	0	0	0	0	0	0	0	0	0	0	0	0	0	0	0	0	0	0	0	0	0	0	0	0	0	0	0
Marinobacter hydrocarbonoclasticus	1	0	0	0	0	0	1	0	0	0	0	0	0	0	0	0	0	0	0	0	0	0	0	0	0	0	0	0	0	0	0	0	0	0	0	0	0	0	0	0	0	0	0	0	0	0	0	0	0
Methylobacillus flagellatus	1	0	0	0	1	0	0	0	0	0	0	0	0	0	0	0	0	0	0	0	0	0	0	0	0	0	0	0	0	0	0	0	0	0	0	0	0	0	0	0	0	0	0	0	0	0	0	0	0
Modestobacter marinus	1	0	0	0	0	0	0	0	0	0	0	0	0	0	0	0	0	0	0	0	0	0	0	0	0	0	1	0	0	0	0	0	0	0	0	0	0	0	0	0	0	0	0	0	0	0	0	0	0
Nocardiopsis dassonvillei	1	0	0	0	0	0	0	0	0	0	0	0	0	0	0	0	0	0	0	0	0	0	0	0	0	0	1	0	0	0	0	0	0	0	0	0	0	0	0	0	0	0	0	0	0	0	0	0	0
Olsenella uli	1	0	0	0	0	0	0	0	0	0	0	0	0	0	0	0	0	0	0	0	0	0	0	0	0	0	0	0	0	0	0	0	0	0	0	0	0	0	0	0	1	0	0	0	0	0	0	0	0
Paenibacillus mucilaginosus	1	0	0	0	0	0	0	0	0	1	0	0	0	0	0	0	0	0	0	0	0	0	0	0	0	0	0	0	0	0	0	0	0	0	0	0	0	0	0	0	0	0	0	0	0	0	0	0	0
Panine herpesvirus 2	1	0	0	0	0	0	0	0	0	0	0	0	0	0	0	0	0	1	0	0	0	0	0	0	0	0	0	0	0	0	0	0	0	0	0	0	0	0	0	0	0	0	0	0	0	0	0	0	0
Parvibaculum lavamentivorans	1	0	0	0	0	0	0	0	0	0	0	0	0	1	0	0	0	0	0	0	0	0	0	0	0	0	0	0	0	0	0	0	0	0	0	0	0	0	0	0	0	0	0	0	0	0	0	0	0
Pasteurella multocida	1	0	0	0	0	0	0	0	0	0	0	0	0	0	0	0	0	0	0	0	0	0	0	0	0	0	0	0	0	0	0	0	0	0	0	0	0	0	0	0	0	0	0	1	0	0	0	0	0
Prevotella dentalis	1	1	0	0	0	0	0	0	0	0	0	0	0	0	0	0	0	0	0	0	0	0	0	0	0	0	0	0	0	0	0	0	0	0	0	0	0	0	0	0	0	0	0	0	0	0	0	0	0
Propionibacterium phage P1.1	1	0	0	0	0	0	0	0	0	0	0	0	0	0	0	0	0	0	0	0	0	0	0	0	0	0	0	0	0	0	0	0	0	0	0	0	0	0	0	0	0	0	0	0	0	0	0	0	0
Pseudoalteromonas haloplanktis	1	0	0	0	0	0	0	0	0	0	0	0	0	0	0	0	0	0	0	0	0	0	0	0	0	0	0	0	0	0	0	0	0	0	0	0	0	0	0	0	0	0	0	0	0	0	0	0	0
Pseudogulbenkiania sp. NH8B	1	0	0	0	0	0	0	0	0	0	0	0	0	0	0	0	0	0	0	0	0	0	0	0	0	0	1	0	0	0	0	0	0	0	0	0	0	0	0	0	0	0	0	0	0	0	0	0	0
Pseudomonas phage vB_PaeS_PMG1	1	0	0	0	0	0	0	0	0	0	0	0	0	0	0	0	0	0	0	0	0	0	0	0	0	0	0	0	0	0	0	1	0	0	0	0	0	0	0	0	0	0	0	0	0	0	0	0	0
Pseudonocardia dioxanivorans	1	0	0	0	0	0	0	0	1	0	0	0	0	0	0	0	0	0	0	0	0	0	0	0	0	0	0	0	0	0	0	0	0	0	0	0	0	0	0	0	0	0	0	0	0	0	0	0	0
Psychrobacter cryohalolentis	1	0	0	0	0	0	0	0	0	0	0	0	1	0	0	0	0	0	0	0	0	0	0	0	0	0	0	0	0	0	0	0	0	0	0	0	0	0	0	0	0	0	0	0	0	0	0	0	0
Rhodobacter sphaeroides	1	0	0	0	0	0	0	0	0	0	0	0	0	0	0	0	0	0	0	0	0	0	0	0	0	0	0	0	0	0	0	0	0	0	0	0	0	0	0	0	0	0	0	0	0	0	0	0	0
Rhodococcus opacus	1	0	0	0	1	0	0	0	0	0	0	0	0	0	0	0	0	0	0	0	0	0	0	0	0	0	0	0	0	0	0	0	0	0	0	0	0	0	0	0	0	0	0	0	0	0	0	0	0
Rickettsia massiliae	1	0	0	0	0	1	0	0	0	0	0	0	0	0	0	0	0	0	0	0	0	0	0	0	0	0	0	0	0	0	0	0	0	0	0	0	0	0	0	0	0	0	0	0	0	0	0	0	0
Roseobacter litoralis	1	0	0	0	0	0	0	0	0	0	0	0	0	0	0	0	0	0	0	0	0	0	0	0	0	0	0	0	0	0	0	0	0	0	0	0	0	0	0	0	0	0	0	0	0	0	0	0	0
Saccharomonospora viridis	1	0	0	0	0	0	0	0	0	0	0	0	0	0	0	0	0	0	0	0	0	0	0	0	0	0	1	0	0	0	0	0	0	0	0	0	0	0	0	0	0	0	0	0	0	0	0	0	0
Salmonella phage SPN3UB	1	0	0	0	0	0	0	1	0	0	0	0	0	0	0	0	0	0	0	0	0	0	0	0	0	0	0	0	0	0	0	0	0	0	0	0	0	0	0	0	0	0	0	0	0	0	0	0	0
Selenomonas sputigena	1	0	0	0	0	0	0	0	0	0	0	0	0	0	0	0	0	0	0	0	0	0	0	0	0	0	0	0	0	0	0	0	0	0	0	1	0	0	0	0	0	0	0	0	0	0	0	0	0
Serratia plymuthica	1	0	0	0	0	0	0	0	0	0	0	0	0	0	0	0	0	0	0	0	0	0	0	0	0	0	0	1	0	0	0	0	0	0	0	0	0	0	0	0	0	0	0	0	0	0	0	0	0
Shewanella baltica	1	0	0	0	0	0	0	0	0	0	0	0	1	0	0	0	0	0	0	0	0	0	0	0	0	0	0	0	0	0	0	0	0	0	0	0	0	0	0	0	0	0	0	0	0	0	0	0	0
Sinorhizobium fredii	1	0	0	0	0	0	0	0	0	0	0	0	0	0	0	0	0	0	0	0	0	0	0	0	0	1	0	0	0	0	0	0	0	0	0	0	0	0	0	0	0	0	0	0	0	0	0	0	0
Sinorhizobium meliloti	1	0	0	0	0	0	0	0	0	0	0	0	0	0	0	0	0	0	0	0	0	0	0	0	0	0	0	0	0	0	0	0	0	0	1	0	0	0	0	0	0	0	0	0	0	0	0	0	0
Staphylococcus phage 6ec	1	0	0	0	0	0	0	0	0	0	0	0	0	0	0	0	0	0	0	0	0	0	0	0	0	0	0	0	0	0	0	0	0	0	0	0	0	0	0	0	0	0	0	0	0	1	0	0	0
Staphylococcus phage PH15	1	0	0	0	0	0	0	0	0	0	0	0	0	0	0	0	0	0	0	0	0	0	0	0	0	0	1	0	0	0	0	0	0	0	0	0	0	0	0	0	0	0	0	0	0	0	0	0	0
Staphylococcus phage StB12	1	0	0	0	0	0	0	0	0	0	0	0	0	0	0	0	0	0	0	0	0	0	0	0	0	0	0	0	0	0	0	0	0	0	1	0	0	0	0	0	0	0	0	0	0	0	0	0	0
Streptococcus dysgalactiae	1	0	0	0	0	0	0	0	0	0	0	0	0	1	0	0	0	0	0	0	0	0	0	0	0	0	0	0	0	0	0	0	0	0	0	0	0	0	0	0	0	0	0	0	0	0	0	0	0
Streptococcus infantarius	1	0	0	1	0	0	0	0	0	0	0	0	0	0	0	0	0	0	0	0	0	0	0	0	0	0	0	0	0	0	0	0	0	0	0	0	0	0	0	0	0	0	0	0	0	0	0	0	0
Streptococcus phage EJ-1	1	0	0	0	0	0	0	0	0	0	0	0	0	0	0	0	0	0	0	0	0	0	0	0	1	0	0	0	0	0	0	0	0	0	0	0	0	0	0	0	0	0	0	0	0	0	0	0	0
Streptococcus phage PH10	1	0	0	0	0	0	0	0	0	0	0	0	0	0	0	0	0	0	0	0	0	0	0	0	0	0	1	0	0	0	0	0	0	0	0	0	0	0	0	0	0	0	0	0	0	0	0	0	0
Streptococcus sp. I-P16	1	0	0	0	0	0	0	0	0	0	0	0	0	0	0	0	0	0	0	0	0	0	0	0	0	0	0	0	0	0	0	0	0	0	0	0	0	0	0	0	0	0	1	0	0	0	0	0	0
Streptomyces albus	1	0	0	0	0	0	0	0	0	0	0	0	0	0	0	0	0	0	0	0	0	0	0	0	0	0	1	0	0	0	0	0	0	0	0	0	0	0	0	0	0	0	0	0	0	0	0	0	0
Streptomyces collinus	1	0	0	0	0	0	0	0	0	0	0	0	0	0	0	0	0	0	0	0	0	0	0	0	0	0	1	0	0	0	0	0	0	0	0	0	0	0	0	0	0	0	0	0	0	0	0	0	0
Streptomyces fulvissimus	1	0	0	0	0	0	0	0	0	0	0	0	0	0	0	0	0	0	0	0	0	0	0	0	0	1	0	0	0	0	0	0	0	0	0	0	0	0	0	0	0	0	0	0	0	0	0	0	0
Sulfurihydrogenibium azorense	1	0	0	0	0	0	0	0	0	0	0	0	0	0	0	0	0	0	0	0	0	0	0	0	0	0	0	1	0	0	0	0	0	0	0	0	0	0	0	0	0	0	0	0	0	0	0	0	0
Terriglobus saanensis	1	0	0	0	0	0	1	0	0	0	0	0	0	0	0	0	0	0	0	0	0	0	0	0	0	0	0	0	0	0	0	0	0	0	0	0	0	0	0	0	0	0	0	0	0	0	0	0	0
Thermus sp. CCB_US3_UF1	1	0	0	0	0	0	0	0	0	0	0	0	0	0	0	0	0	0	0	0	0	0	0	0	0	0	0	0	0	1	0	0	0	0	0	0	0	0	0	0	0	0	0	0	0	0	0	0	0
Torque teno virus	1	0	0	0	0	0	0	0	0	0	0	0	0	0	0	0	0	0	0	0	0	0	0	0	0	0	0	0	0	0	0	0	0	0	0	0	0	0	1	0	0	0	0	0	0	0	0	0	0
Torque teno virus 19	1	0	0	0	0	0	0	0	0	0	0	0	0	0	0	0	0	0	0	0	0	0	0	0	0	0	0	0	1	0	0	0	0	0	0	0	0	0	0	0	0	0	0	0	0	0	0	0	0
Treponema denticola	1	0	0	0	0	0	0	0	0	0	0	0	0	0	0	0	0	0	0	0	0	0	0	0	0	0	0	0	0	0	0	0	0	0	0	0	0	0	0	0	1	0	0	0	0	0	0	0	0
Wolbachia endosymbiont of Brugia malayi	1	0	0	0	0	0	0	0	0	0	0	1	0	0	0	0	0	0	0	0	0	0	0	0	0	0	0	0	0	0	0	0	0	0	0	0	0	0	0	0	0	0	0	0	0	0	0	0	0
Xylanimonas cellulosilytica	1	0	0	0	0	0	0	0	0	0	0	0	0	0	0	0	0	0	0	0	0	0	0	0	0	0	0	0	0	0	0	0	0	0	0	0	0	0	0	0	0	0	0	1	0	0	0	0	0
Yersinia pestis	1	0	0	0	0	0	0	0	0	0	0	0	0	0	0	0	0	0	0	0	0	0	0	0	0	0	0	0	1	0	0	0	0	0	0	0	0	0	0	0	0	0	0	0	0	0	0	0	0
Zymomonas mobilis	1	0	0	0	0	0	0	0	0	0	0	0	0	0	0	0	0	0	0	0	0	0	0	0	0	0	0	0	0	0	0	0	0	0	0	0	0	0	0	0	0	0	0	0	0	0	0	0	0
[truncated: 4 more columns]

## Sheet: SuppTab_2C
Tag a	Tag b
Detected contaminant species according to published contaminant genera (Salter et al., 2014)	Detected batch contaminants present in more than 50% of all samples (complete dataset to be published)
Acidovorax avenae	Acidovorax ebreus
Acidovorax citrulli	Acidovorax sp. JS42
Acidovorax ebreus	Acidovorax sp. KKS102
Acidovorax sp. JS42	Acinetobacter baumannii
Acidovorax sp. KKS102	Alicycliphilus denitrificans
Acinetobacter baumannii	Amycolicicoccus subflavus
Acinetobacter calcoaceticus	Arthrobacter arilaitensis
Acinetobacter oleivorans	Arthrobacter aurescens
Acinetobacter phage Acj61	Azospira oryzae
Acinetobacter sp. ADP1	Bordetella petrii
Arthrobacter arilaitensis	Bradyrhizobium sp. BTAi1
Arthrobacter aurescens	Burkholderia multivorans
Arthrobacter chlorophenolicus	Burkholderia sp. YI23
Arthrobacter phenanthrenivorans	Candidatus Accumulibacter phosphatis
Arthrobacter sp. FB24	Comamonas testosteroni
Asticcacaulis excentricus	Cupriavidus metallidurans
Azoarcus sp. BH72	Delftia acidovorans
Azoarcus sp. KH32C	Delftia sp. Cs1-4
Azospira oryzae	Enterobacteria phage phiX174 sensu lato
Bacillus amyloliquefaciens	Escherichia coli
Bacillus cereus	Gordonia bronchialis
Bacillus coagulans	Herbaspirillum seropedicae
Bacillus halodurans	Klebsiella pneumoniae
Bacillus licheniformis	Micrococcus luteus
Bacillus megaterium	Nitrosomonas europaea
Bacillus pseudofirmus	Propionibacterium acnes
Bacillus subtilis	Pseudomonas aeruginosa
Bacillus thuringiensis	Pseudomonas fluorescens
Bradyrhizobium diazoefficiens	Pseudomonas mendocina
Bradyrhizobium japonicum	Pseudomonas poae
Bradyrhizobium oligotrophicum	Pseudomonas putida
Bradyrhizobium sp. BTAi1	Pseudomonas resinovorans
Bradyrhizobium sp. ORS 278	Pseudomonas sp. TKP
Bradyrhizobium sp. S23321	Pseudomonas stutzeri
Brevundimonas subvibrioides	Ralstonia pickettii
Burkholderia ambifaria	Ralstonia solanacearum
Burkholderia cenocepacia	Rhodococcus erythropolis
Burkholderia cepacia	Salmonella enterica
Burkholderia gladioli	Shewanella sp. ANA-3
Burkholderia glumae	Staphylococcus epidermidis
Burkholderia lata	Stenotrophomonas maltophilia
Burkholderia multivorans	Thiomonas intermedia
Burkholderia phytofirmans	Xanthomonas campestris
Burkholderia pseudomallei
Burkholderia sp. YI23
Burkholderia thailandensis
Burkholderia vietnamiensis
Burkholderia xenovorans
Caulobacter segnis
Caulobacter sp. K31
Caulobacter vibrioides
Comamonas testosteroni
Corynebacterium argentoratense
Corynebacterium aurimucosum
Corynebacterium callunae
Corynebacterium diphtheriae
Corynebacterium efficiens
Corynebacterium glutamicum
Corynebacterium halotolerans
Corynebacterium jeikeium
Corynebacterium kroppenstedtii
Corynebacterium maris
Corynebacterium resistens
Corynebacterium urealyticum
Corynebacterium variabile
Cupriavidus metallidurans
Cupriavidus necator
Cupriavidus pinatubonensis
Cupriavidus taiwanensis
Deinococcus geothermalis
Deinococcus gobiensis
Delftia acidovorans
Delftia sp. Cs1-4
Enterobacter aerogenes
Enterobacter asburiae
Enterobacter cloacae
Enterobacter lignolyticus
Enterobacter sp. 638
Enterobacter sp. R4-368
Escherichia coli
Escherichia fergusonii
Escherichia phage wV8
Flavobacterium johnsoniae
Herbaspirillum seropedicae
Janthinobacterium sp. Marseille
Kocuria rhizophila
Leptothrix cholodnii
Mesorhizobium australicum
Methylobacterium extorquens
Methylobacterium populi
Methylobacterium radiotolerans
Microbacterium testaceum
Micrococcus luteus
Microlunatus phosphovorus
Novosphingobium aromaticivorans
Novosphingobium sp. PP1Y
Ochrobactrum anthropi
Paenibacillus mucilaginosus
Paracoccus denitrificans
Pedobacter saltans
Polaromonas naphthalenivorans
Polaromonas sp. JS666
Propionibacterium acidipropionici
Propionibacterium acnes
Propionibacterium avidum
Propionibacterium freudenreichii
Propionibacterium phage P1.1
Propionibacterium phage P100_1
Propionibacterium phage P105
Propionibacterium phage PHL113M01
Propionibacterium propionicum
Pseudomonas aeruginosa
Pseudomonas brassicacearum
Pseudomonas denitrificans
Pseudomonas entomophila
Pseudomonas fluorescens
Pseudomonas fulva
Pseudomonas mendocina
Pseudomonas monteilii
Pseudomonas phage JBD5
Pseudomonas phage vB_PaeP_Tr60_Ab31
Pseudomonas poae
Pseudomonas protegens
Pseudomonas putida
Pseudomonas resinovorans
Pseudomonas savastanoi
Pseudomonas sp. TKP
Pseudomonas sp. UW4
Pseudomonas sp. VLB120
Pseudomonas stutzeri
Pseudomonas syringae
Pseudomonas syringae group genomosp. 3
Pseudoxanthomonas spadix
Pseudoxanthomonas suwonensis
Psychrobacter cryohalolentis
Psychrobacter sp. G
Psychrobacter sp. PRwf-1
Ralstonia pickettii
Ralstonia solanacearum
Rhizobium leguminosarum
Rhizobium phage RR1-A
Rhizobium sp. IRBG74
Rhodococcus erythropolis
Rhodococcus hoagii
Rhodococcus jostii
Rhodococcus opacus
Rhodococcus pyridinivorans
Sphingobium chlorophenolicum
Sphingobium japonicum
Sphingobium sp. SYK-6
Sphingomonas sp. MM-1
Sphingomonas wittichii
Sphingopyxis alaskensis
Stenotrophomonas maltophilia
Stenotrophomonas phage S1
Streptococcus agalactiae
Streptococcus anginosus
Streptococcus constellatus
Streptococcus dysgalactiae
Streptococcus equi
Streptococcus gordonii
Streptococcus infantarius
Streptococcus intermedius
Streptococcus lutetiensis
Streptococcus macedonicus
Streptococcus mitis
Streptococcus mutans
Streptococcus oligofermentans
Streptococcus oralis
Streptococcus parasanguinis
Streptococcus phage 20617
Streptococcus phage 7201
Streptococcus phage Abc2
Streptococcus phage ALQ13.2
Streptococcus phage DT1
Streptococcus phage Sfi19
Streptococcus phage TP-J34
Streptococcus pneumoniae
Streptococcus pseudopneumoniae
Streptococcus salivarius
Streptococcus sanguinis
Streptococcus sp. I-G2
Streptococcus sp. I-P16
Streptococcus suis
Streptococcus thermophilus
Thermus oshimai
Thermus scotoductus
Thermus thermophilus
Tsukamurella paurometabola
Variovorax paradoxus

## Sheet: SuppTab_2D
Exclusion criteria
i: Taxonomy in RefSeq database does show a clear species assignment.
ii: Hit is a phage.
iii: Bacterial/viral hits with less than ten or fungal hits with less than two normalized counts, respectively.
iv: P-vlaue above 0.05
v: Hits belong to known contaminant genus according to Salter and colleagues (Salter et al. ), except SIQ score is above 500 and species previously described as pathogen (labeled with contaminant tag a).
v:i Species counts in more than 50 % of all samples detected according to the complete investigated cohort , except SIQ score is above 500 and species previously described as pathogen (labeled with contaminant tag b).
viii: All hits from Stenotrophomonas maltophilia, Rhodococcus erythropolis, Ralstonia pickettii and Herbaspirillum seropedicae as they show a SIQ score of 500 or above.in more than 25 % of the samples according to the complete investigated cohort.
Sample ID	Species hit	SIQ score	Normalized counts	P-value	i	ii	iii	iv	v	vi	vii	Tag a or b (pathogen)	SIQ score
S16_T0	Enterococcus faecium	4.1583e+06	13516.2	0									valid
S16_T0	Enterococcus casseliflavus	4080.27	39.53	6.03103e-104									valid
S16_T0	Enterococcus faecalis	3411.06	37.11	1.20872e-92									valid
S16_T1	Enterococcus faecium	6.15452e+06	20004.8	0									valid
S16_T1	Enterococcus faecalis	8295.37	56.28	4.03137e-148									valid
S16_T1	Enterococcus casseliflavus	7785.95	53.32	9.48352e-147									valid
S16_T1	Citrobacter koseri	3710.57	41.47	3.34116e-90									valid
S16_T2	Enterococcus faecium	3.00139e+06	9755.79	0									valid
S16_T2	Enterococcus faecalis	1145.74	22.47	1.02428e-51									valid
S16_T2	Enterococcus casseliflavus	914.983	19.87	8.94391e-47									valid
S16_T3	Enterococcus faecium	67126.7	218.19	0									valid
S16_T4	Candida albicans	3896.8	70.69	7.49592e-56									valid
S16_T5	Enterococcus faecium	2649.41	33.71	2.54589e-79									valid
S16_T6	Enterobacter cloacae	10416.7	171.65	2.06115e-61								a	valid
S16_T6	Bacteroides fragilis	6280.51	46.02	3.36135e-137									valid
S16_T6	Candida albicans	334.963	27.36	5.71733e-13									valid
S25_T0	Klebsiella pneumoniae	700.754	24.28	1.37607e-29								b	valid
S25_T0	Lactobacillus gasseri	504.066	14.28	5.02664e-36									valid
S25_T2	Pseudomonas mendocina	840.041	28.16	1.47572e-30								a, b	valid
S25_T2	Bordetella petrii	794.836	21.12	2.32127e-38								b	valid
S25_T3	Lactobacillus gasseri	2477.3	30.28	1.53834e-82									valid
S25_T3	Pseudomonas mendocina	2289.15	43.61	3.22519e-53								a, b	valid
S25_T3	Klebsiella pneumoniae	1759.89	36.34	3.72911e-49								b	valid
S25_T3	Bordetella petrii	1066.75	24.23	9.42173e-45								b	valid
S25_T3	Candida glabrata	744.519	2.42	0									valid
S25_T3	Gordonia bronchialis	618.406	24.23	3.00387e-26								b	valid
S25_T3	Comamonas testosteroni	563.426	44.82	2.68627e-13								a, b	valid
S25_T3	Salmonella enterica	547.504	30.28	8.29165e-19								a, b	valid
S35_T0	Human herpesvirus 5	38053.6	123.69	0									valid
S35_T0	Bacteroides thetaiotaomicron	25033.7	81.37	0									valid
S35_T0	Faecalibacterium prausnitzii	1699.92	25.23	4.19852e-68									valid
S35_T0	Enterococcus faecalis	450.656	14.65	1.73176e-31									valid
S35_T1	Human herpesvirus 5	29355.1	95.99	1.53453e-306									valid
S35_T1	Bacteroides thetaiotaomicron	17890	58.15	0									valid
S35_T1	Enterococcus faecium	10143.3	62.76	2.39221e-162									valid
S35_T1	Enterococcus faecalis	7699.64	54.45	3.91219e-142									valid
S35_T1	Faecalibacterium prausnitzii	964.177	19.38	1.77363e-50									valid
S35_T1	Lactococcus lactis	50.3001	14.77	0.000393047									valid
S35_T2	Human herpesvirus 5	16669.4	73.23	2.33718e-228									valid
S35_T2	Bacteroides thetaiotaomicron	14628.9	47.55	0									valid
S35_T2	Enterococcus faecium	9807.28	61.82	2.27742e-159									valid
S35_T2	Enterococcus faecalis	6529.54	50.41	2.95983e-130									valid
S35_T2	Candida glabrata	876.81	2.85	0									valid
S35_T2	Faecalibacterium prausnitzii	373.089	12.36	6.52866e-31									valid
S35_T3	Human herpesvirus 5	140139	455.51	0									valid
S35_T4	Human herpesvirus 5	3.21936e+06	10464.3	0									valid
S35_T4	Rothia dentocariosa	78728.3	255.9	0									valid
S35_T4	Haemophilus influenzae	415.818	14.44	1.5987e-29									valid
S35_T4	Staphylococcus lugdunensis	304.169	13.12	6.55265e-24									valid
S35_T4	Rothia mucilaginosa	90.3984	11.81	2.21617e-08									valid
S35_T5	Human herpesvirus 5	2.08302e+06	6770.69	0									valid
S35_T6	Human herpesvirus 5	825789	2684.16	0									valid
S35_T6	Pseudomonas aeruginosa	5327.96	270.59	2.04093e-20								a, b	valid
S16_T0	Enterococcus hirae	1239.84	4.03	0			exclude						invalid
S16_T0	Peptoclostridium difficile	495.321	1.61	0			exclude						invalid
S16_T0	Prevotella dentalis	249.199	0.81	0			exclude						invalid
S16_T0	Xanthobacter autotrophicus	1.01788	1.61	0.233226			exclude	exclude					invalid
S16_T0	Streptococcus thermophilus	0.731059	2.42	0.49878			exclude	exclude	exclude				invalid
S16_T0	Herbaspirillum seropedicae	0.44018	0.81	0.286133			exclude	exclude	exclude	exclude			invalid
S16_T0	Dickeya dadantii	0.258795	0.81	0.479181			exclude	exclude					invalid
S16_T0	Pseudomonas fulva	0.197157	0.81	0.570948			exclude	exclude	exclude				invalid
S16_T0	Staphylococcus haemolyticus	0.16968	0.81	0.617332			exclude	exclude					invalid
S16_T0	Pseudomonas sp. VLB120	0.134461	0.81	0.682337	exclude		exclude	exclude	exclude				invalid
S16_T0	Pseudomonas syringae group genomosp. 3	0.0769774	1.61	0.895752	exclude		exclude	exclude	exclude				invalid
S16_T0	Pseudomonas protegens	0.0580018	5.65	0.976639			exclude	exclude	exclude				invalid
S16_T0	Sphingomonas sp. MM-1	0.0363443	0.81	0.901842	exclude		exclude	exclude	exclude				invalid
S16_T0	Candida albicans	0.0318816	1.61	0.955428			exclude	exclude					invalid
S16_T0	Thermus scotoductus	0.0172156	1.61	0.975679			exclude	exclude	exclude				invalid
S16_T0	Agrobacterium fabrum	0.00932498	0.81	0.97384			exclude	exclude					invalid
S16_T0	Pseudomonas sp. UW4	0.00363659	2.42	0.996546	exclude		exclude	exclude	exclude				invalid
S16_T0	Comamonas testosteroni	0.003167	3.23	0.997745			exclude	exclude	exclude	exclude			invalid
S16_T0	Pseudomonas savastanoi	0.00258907	2.42	0.99754			exclude	exclude	exclude				invalid
S16_T0	Amycolicicoccus subflavus	0.00221961	0.81	0.99371			exclude	exclude		exclude			invalid
S16_T0	Agrobacterium sp. H13-3	0.000496839	1.61	0.99929	exclude		exclude	exclude					invalid
S16_T0	Burkholderia sp. YI23	0.000145581	1.61	0.999792	exclude		exclude	exclude	exclude	exclude			invalid
S16_T0	Escherichia coli	7.17306e-05	0.81	0.999796			exclude	exclude	exclude	exclude			invalid
S16_T0	Erythrobacter litoralis	6.72003e-05	2.42	0.999936			exclude	exclude					invalid
S16_T0	Acinetobacter baumannii	6.60761e-05	5.65	0.999973			exclude	exclude	exclude	exclude			invalid
S16_T0	Acidovorax sp. JS42	1.18237e-06	0.81	0.999997	exclude		exclude	exclude	exclude	exclude			invalid
S16_T0	Rhodococcus erythropolis	9.99726e-08	7.26	1			exclude	exclude	exclude	exclude			invalid
S16_T0	Enterobacter cloacae	2.90799e-08	7.26	1			exclude	exclude	exclude				invalid
S16_T0	Acidovorax sp. KKS102	4.34163e-10	4.03	1	exclude		exclude	exclude	exclude	exclude			invalid
S16_T0	Pseudomonas stutzeri	1.22481e-10	12.91	1				exclude	exclude	exclude			invalid
S16_T0	Brevundimonas subvibrioides	2.51906e-14	6.45	1			exclude	exclude	exclude				invalid
S16_T0	Arthrobacter aurescens	0	20.17	1				exclude	exclude	exclude			invalid
S16_T0	Propionibacterium acnes	0	11.29	1				exclude	exclude	exclude			invalid
S16_T0	Pseudomonas aeruginosa	0	10.49	1				exclude	exclude	exclude			invalid
S16_T0	Pseudomonas fluorescens	0	103.26	1				exclude	exclude	exclude			invalid
S16_T0	Pseudomonas poae	0	21.78	1				exclude	exclude	exclude			invalid
S16_T0	Pseudomonas putida	0	616.32	1				exclude	exclude	exclude			invalid
S16_T0	Pseudomonas resinovorans	0	45.18	1				exclude	exclude	exclude			invalid
S16_T0	Pseudomonas sp. TKP	0	104.87	1	exclude			exclude	exclude	exclude			invalid
S16_T0	Ralstonia pickettii	0	10.49	1				exclude	exclude	exclude			invalid
S16_T0	Ralstonia solanacearum	0	35.49	1				exclude	exclude	exclude			invalid
S16_T0	Stenotrophomonas maltophilia	0	264.6	1				exclude	exclude	exclude			invalid
S16_T1	Enterococcus hirae	910.652	2.96	0			exclude						invalid
S16_T1	Odoribacter splanchnicus	606.076	1.97	0			exclude						invalid
S16_T1	Enterobacteria phage T4 sensu lato	304.576	0.99	0		exclude	exclude						invalid
S16_T1	Peptoclostridium difficile	304.576	0.99	0			exclude						invalid
S16_T1	Streptococcus anginosus	5.35322	1.97	0.00191703			exclude		exclude				invalid
S16_T1	Prevotella intermedia	1.28657	0.99	0.0501684			exclude	exclude					invalid
S16_T1	Staphylococcus haemolyticus	1.18693	1.97	0.249746			exclude	exclude					invalid
S16_T1	Porphyromonas asaccharolytica	1.04653	0.99	0.0876802			exclude	exclude					invalid
S16_T1	Corynebacterium resistens	0.920651	0.99	0.117503			exclude	exclude	exclude				invalid
S16_T1	Prevotella denticola	0.841314	0.99	0.141315			exclude	exclude					invalid
S16_T1	Pantoea sp. At-9b	0.723571	0.99	0.185832	exclude		exclude	exclude					invalid
S16_T1	Corynebacterium diphtheriae	0.591563	0.99	0.252616			exclude	exclude	exclude				invalid
S16_T1	Candida albicans	0.568039	3.95	0.718113				exclude					invalid
S16_T1	Thermus thermophilus	0.44388	0.99	0.356153			exclude	exclude	exclude				invalid
S16_T1	Finegoldia magna	0.415051	0.99	0.380853			exclude	exclude					invalid
S16_T1	Pseudomonas entomophila	0.29004	0.99	0.509367			exclude	exclude	exclude				invalid
S16_T1	Klebsiella oxytoca	0.277971	0.99	0.523867			exclude	exclude					invalid
S16_T1	Streptococcus thermophilus	0.25107	1.97	0.745681			exclude	exclude	exclude				invalid
S16_T1	Propionibacterium avidum	0.231255	0.99	0.583995			exclude	exclude	exclude				invalid
S16_T1	Pseudomonas syringae	0.178323	0.99	0.660504			exclude	exclude	exclude				invalid
S16_T1	Alicycliphilus denitrificans	0.126146	2.96	0.906532			exclude	exclude		exclude			invalid
S16_T1	Acidovorax sp. JS42	0.099409	6.91	0.967417	exclude		exclude	exclude	exclude	exclude			invalid
S16_T1	Escherichia coli	0.0525205	3.95	0.969848			exclude	exclude	exclude	exclude			invalid
S16_T1	Sphingomonas sp. MM-1	0.0444209	0.99	0.901842	exclude		exclude	exclude	exclude				invalid
S16_T1	Pseudomonas savastanoi	0.0160265	3.95	0.990701			exclude	exclude	exclude				invalid
S16_T1	Pseudomonas brassicacearum	0.00692369	0.99	0.984026			exclude	exclude	exclude				invalid
S16_T1	Amycolicicoccus subflavus	0.00271286	0.99	0.99371			exclude	exclude		exclude			invalid
S16_T1	Thermus scotoductus	0.00158629	0.99	0.996317			exclude	exclude	exclude				invalid
S16_T1	Rhizobium sp. IRBG74	0.00077893	0.99	0.99819	exclude		exclude	exclude	exclude				invalid
S16_T1	Agrobacterium sp. H13-3	0.000607933	1.97	0.99929	exclude		exclude	exclude					invalid
S16_T1	Enterobacter cloacae	0.000294007	14.81	0.999954				exclude	exclude				invalid
S16_T1	Azospira oryzae	0.000232401	0.99	0.99946			exclude	exclude	exclude	exclude			invalid
S16_T1	Pseudomonas protegens	8.3876e-05	1.97	0.999902			exclude	exclude	exclude				invalid
S16_T1	Comamonas testosteroni	6.70355e-05	1.97	0.999922			exclude	exclude	exclude	exclude			invalid
S16_T1	Burkholderia sp. YI23	7.48505e-06	0.99	0.999983	exclude		exclude	exclude	exclude	exclude			invalid
S16_T1	Erythrobacter litoralis	7.05493e-06	1.97	0.999992			exclude	exclude					invalid
S16_T1	Rhodococcus erythropolis	2.28913e-06	9.87	0.999999			exclude	exclude	exclude	exclude			invalid
S16_T1	Staphylococcus epidermidis	5.16648e-07	7.9	1			exclude	exclude		exclude			invalid
S16_T1	Pseudomonas stutzeri	3.0154e-08	16.79	1				exclude	exclude	exclude			invalid
S16_T1	Acidovorax sp. KKS102	5.32199e-10	4.94	1	exclude		exclude	exclude	exclude	exclude			invalid
S16_T1	Acinetobacter baumannii	2.47922e-10	0.99	1			exclude	exclude	exclude	exclude			invalid
S16_T1	Brevundimonas subvibrioides	2.21308e-13	7.9	1			exclude	exclude	exclude				invalid
S16_T1	Arthrobacter aurescens	0	34.56	1				exclude	exclude	exclude			invalid
S16_T1	Propionibacterium acnes	0	70.11	1				exclude	exclude	exclude			invalid
S16_T1	Pseudomonas aeruginosa	0	13.82	1				exclude	exclude	exclude			invalid
S16_T1	Pseudomonas fluorescens	0	122.44	1				exclude	exclude	exclude			invalid
S16_T1	Pseudomonas poae	0	18.76	1				exclude	exclude	exclude			invalid
S16_T1	Pseudomonas putida	0	660.57	1				exclude	exclude	exclude			invalid
S16_T1	Pseudomonas resinovorans	0	54.31	1				exclude	exclude	exclude			invalid
S16_T1	Pseudomonas sp. TKP	0	101.7	1	exclude			exclude	exclude	exclude			invalid
S16_T1	Ralstonia pickettii	0	12.84	1				exclude	exclude	exclude			invalid
S16_T1	Ralstonia solanacearum	0	46.41	1				exclude	exclude	exclude			invalid
S16_T1	Stenotrophomonas maltophilia	0	278.45	1				exclude	exclude	exclude			invalid
S16_T2	Enterococcus hirae	796.82	2.59	0			exclude						invalid
S16_T2	Human herpesvirus 1	264.581	0.86	0			exclude						invalid
S16_T2	Macrococcus caseolyticus	264.581	0.86	0			exclude						invalid
S16_T2	Streptococcus infantarius	264.581	0.86	0			exclude		exclude				invalid
S16_T2	Streptococcus suis	6.32393	1.73	0.000221081			exclude		exclude				invalid
S16_T2	Streptococcus pseudopneumoniae	1.12818	0.86	0.0487706			exclude		exclude				invalid
S16_T2	Staphylococcus haemolyticus	1.04233	1.73	0.249746			exclude	exclude					invalid
S16_T2	Corynebacterium jeikeium	0.930325	0.86	0.0828375			exclude	exclude	exclude				invalid
S16_T2	Enterobacter aerogenes	0.763107	0.86	0.129618			exclude	exclude	exclude				invalid
S16_T2	Enterobacter lignolyticus	0.513883	0.86	0.252616			exclude	exclude	exclude				invalid
S16_T2	Burkholderia ambifaria	0.433936	0.86	0.312913			exclude	exclude	exclude				invalid
S16_T2	Gardnerella vaginalis	0.372457	0.86	0.368902			exclude	exclude					invalid
S16_T2	Phenylobacterium zucineum	0.351102	0.86	0.390608			exclude	exclude					invalid
S16_T2	Pseudomonas syringae group genomosp. 3	0.343132	2.59	0.737083	exclude		exclude	exclude	exclude				invalid
S16_T2	Enterobacter sp. R4-368	0.293225	1.73	0.676871	exclude		exclude	exclude	exclude				invalid
S16_T2	Xanthobacter autotrophicus	0.190965	0.86	0.599719			exclude	exclude					invalid
S16_T2	Candida albicans	0.162986	2.59	0.86511				exclude					invalid
S16_T2	Methylobacterium extorquens	0.107096	0.86	0.750705			exclude	exclude	exclude				invalid
S16_T2	Escherichia coli	0.010508	2.59	0.990702			exclude	exclude	exclude	exclude			invalid
S16_T2	Acinetobacter baumannii	0.00969652	9.51	0.997655			exclude	exclude	exclude	exclude			invalid
S16_T2	Comamonas testosteroni	0.00339251	3.46	0.997745			exclude	exclude	exclude	exclude			invalid
S16_T2	Pseudomonas savastanoi	0.00277095	2.59	0.99754			exclude	exclude	exclude				invalid
S16_T2	Amycolicicoccus subflavus	0.00235662	0.86	0.99371			exclude	exclude		exclude			invalid
S16_T2	Azospira oryzae	0.000201883	0.86	0.99946			exclude	exclude	exclude	exclude			invalid
S16_T2	Achromobacter xylosoxidans	3.64092e-05	0.86	0.999903			exclude	exclude					invalid
S16_T2	Acidovorax sp. JS42	3.43532e-05	1.73	0.999954	exclude		exclude	exclude	exclude	exclude			invalid
S16_T2	Staphylococcus epidermidis	9.33703e-06	9.51	0.999998			exclude	exclude		exclude			invalid
S16_T2	Erythrobacter litoralis	6.19545e-06	1.73	0.999992			exclude	exclude					invalid
S16_T2	Rhodococcus erythropolis	2.48217e-09	5.18	1			exclude	exclude	exclude	exclude			invalid
S16_T2	Enterobacter cloacae	7.62657e-11	4.32	1			exclude	exclude	exclude				invalid
S16_T2	Acidovorax sp. KKS102	2.87387e-12	2.59	1	exclude		exclude	exclude	exclude	exclude			invalid
S16_T2	Pseudomonas stutzeri	2.49761e-16	5.18	1			exclude	exclude	exclude	exclude			invalid
S16_T2	Brevundimonas subvibrioides	2.08295e-16	4.32	1			exclude	exclude	exclude				invalid
S16_T2	Arthrobacter aurescens	0	14.69	1				exclude	exclude	exclude			invalid
S16_T2	Propionibacterium acnes	0	8.64	1			exclude	exclude	exclude	exclude			invalid
S16_T2	Pseudomonas aeruginosa	0	8.64	1			exclude	exclude	exclude	exclude			invalid
S16_T2	Pseudomonas fluorescens	0	78.63	1				exclude	exclude	exclude			invalid
S16_T2	Pseudomonas poae	0	20.74	1				exclude	exclude	exclude			invalid
S16_T2	Pseudomonas putida	0	450.2	1				exclude	exclude	exclude			invalid
S16_T2	Pseudomonas resinovorans	0	43.21	1				exclude	exclude	exclude			invalid
S16_T2	Pseudomonas sp. TKP	0	63.08	1	exclude			exclude	exclude	exclude			invalid
S16_T2	Ralstonia pickettii	0	10.37	1				exclude	exclude	exclude			invalid
S16_T2	Ralstonia solanacearum	0	34.56	1				exclude	exclude	exclude			invalid
S16_T2	Stenotrophomonas maltophilia	0	221.21	1				exclude	exclude	exclude			invalid
S16_T3	Rhodococcus erythropolis	1.50233e+06	4883.2	0					exclude	exclude	exclude	a, b	invalid
S16_T3	Stenotrophomonas maltophilia	1.05449e+06	4636.96	3.89208e-228					exclude	exclude	exclude	a, b	invalid
S16_T3	Acidovorax sp. KKS102	12600.7	179.74	7.85209e-71	exclude				exclude	exclude			invalid
S16_T3	Herbaspirillum seropedicae	5023.78	52.99	1.56248e-95					exclude	exclude	exclude	a, b	invalid
S16_T3	Thiomonas intermedia	2384.01	29.09	1.11426e-82						exclude			invalid
S16_T3	Ralstonia pickettii	1500.3	134.03	6.40113e-12					exclude	exclude	exclude	a, b	invalid
S16_T3	Human herpesvirus 1	1279.84	4.16	0			exclude						invalid
S16_T3	Alicycliphilus denitrificans	1001.83	42.6	3.04061e-24						exclude			invalid
S16_T3	Candidatus Accumulibacter phosphatis	639.918	2.08	0			exclude			exclude			invalid
S16_T3	Enterobacteria phage T7	639.918	2.08	0		exclude	exclude						invalid
S16_T3	Nitrosomonas europaea	639.918	2.08	0			exclude			exclude			invalid
S16_T3	Parabacteroides distasonis	639.918	2.08	0			exclude						invalid
S16_T3	Acidovorax ebreus	619.031	20.78	1.62276e-30					exclude	exclude			invalid
S16_T3	Arthrobacter phenanthrenivorans	319.959	1.04	0			exclude		exclude				invalid
S16_T3	Methylobacillus flagellatus	319.959	1.04	0			exclude						invalid
S16_T3	Nakamurella multipartita	319.959	1.04	0			exclude						invalid
S16_T3	Polaromonas sp. JS666	319.959	1.04	0	exclude		exclude		exclude				invalid
S16_T3	Rhodanobacter denitrificans	319.959	1.04	0			exclude						invalid
S16_T3	Rhodococcus opacus	319.959	1.04	0			exclude		exclude				invalid
S16_T3	Acidovorax sp. JS42	256.096	35.33	5.64045e-08	exclude				exclude	exclude			invalid
S16_T3	Shewanella sp. ANA-3	175.014	9.35	1.91396e-19	exclude		exclude			exclude			invalid
S16_T3	Escherichia coli	103.871	22.86	2.859e-05					exclude	exclude		a, b	invalid
S16_T3	Delftia acidovorans	102.07	8.31	5.21478e-13			exclude		exclude	exclude			invalid
S16_T3	Human herpesvirus 5	93.9013	6.23	8.46371e-16			exclude						invalid
S16_T3	Azospira oryzae	54.5247	17.66	0.000817586					exclude	exclude			invalid
S16_T3	Gordonia bronchialis	36.088	7.27	1.08654e-05			exclude			exclude			invalid
S16_T3	Pseudomonas mendocina	33.4535	7.27	2.50277e-05			exclude		exclude	exclude			invalid
S16_T3	Arthrobacter arilaitensis	16.0327	3.12	7.26639e-06			exclude		exclude	exclude			invalid
S16_T3	Delftia sp. Cs1-4	14.7405	3.12	1.88569e-05	exclude		exclude		exclude	exclude			invalid
S16_T3	Bordetella petrii	13.8638	3.12	3.60151e-05			exclude			exclude			invalid
S16_T3	Eubacterium siraeum	10.1969	2.08	1.2521e-05			exclude						invalid
S16_T3	Verminephrobacter eiseniae	7.58456	2.08	0.000225723			exclude						invalid
S16_T3	Psychrobacter sp. PRwf-1	7.4135	2.08	0.000272783	exclude		exclude		exclude				invalid
S16_T3	Variovorax paradoxus	5.6791	2.08	0.00186065			exclude		exclude				invalid
S16_T3	Enterococcus casseliflavus	3.20064	1.04	0.000836497			exclude						invalid
S16_T3	Klebsiella pneumoniae	2.94583	2.08	0.0383474			exclude			exclude			invalid
S16_T3	Cupriavidus metallidurans	2.92624	2.08	0.039188			exclude		exclude	exclude			invalid
S16_T3	Enterococcus faecalis	2.9125	1.04	0.00158313			exclude						invalid
S16_T3	Microbacterium testaceum	2.70355	1.04	0.00251441			exclude		exclude				invalid
S16_T3	Propionibacterium acidipropionici	2.22285	1.04	0.00728862			exclude		exclude				invalid
S16_T3	Burkholderia multivorans	1.8583	1.04	0.0163369			exclude		exclude	exclude			invalid
S16_T3	Sphingopyxis alaskensis	1.77849	1.04	0.0194945			exclude		exclude				invalid
S16_T3	Methylobacterium extorquens	1.63379	2.08	0.163879			exclude	exclude	exclude				invalid
S16_T3	Pseudoxanthomonas suwonensis	1.33622	1.04	0.0519008			exclude	exclude	exclude				invalid
S16_T3	Thermus thermophilus	1.18418	1.04	0.0726709			exclude	exclude	exclude				invalid
S16_T3	Comamonas testosteroni	0.292902	7.27	0.911404			exclude	exclude	exclude	exclude			invalid
S16_T3	Acinetobacter baumannii	0.117936	12.47	0.978459				exclude	exclude	exclude			invalid
S16_T3	Salmonella enterica	0.0591474	1.04	0.877258			exclude	exclude		exclude			invalid
S16_T3	Candida albicans	0.0205943	1.04	0.955428			exclude	exclude					invalid
S16_T3	Amycolicicoccus subflavus	0.0175786	1.04	0.961828			exclude	exclude		exclude			invalid
S16_T3	Micrococcus luteus	0.0157903	2.08	0.982672			exclude	exclude	exclude	exclude			invalid
S16_T3	Burkholderia sp. YI23	0.00113303	2.08	0.998747	exclude		exclude	exclude	exclude	exclude			invalid
S16_T3	Achromobacter xylosoxidans	0.000450886	1.04	0.999002			exclude	exclude					invalid
S16_T3	Staphylococcus epidermidis	2.79709e-13	1.04	1			exclude	exclude		exclude			invalid
S16_T3	Enterobacter cloacae	9.32698e-15	1.04	1			exclude	exclude	exclude				invalid
S16_T3	Propionibacterium acnes	0	23.9	1				exclude	exclude	exclude			invalid
S16_T3	Pseudomonas fluorescens	0	5.19	1			exclude	exclude	exclude	exclude			invalid
S16_T3	Pseudomonas poae	0	2.08	1			exclude	exclude	exclude	exclude			invalid
S16_T3	Pseudomonas putida	0	23.9	1				exclude	exclude	exclude			invalid
S16_T3	Pseudomonas sp. TKP	0	1.04	1	exclude		exclude	exclude	exclude	exclude			invalid
S16_T3	Pseudomonas stutzeri	0	1.04	1			exclude	exclude	exclude	exclude			invalid
S16_T3	Ralstonia solanacearum	0	2.08	1			exclude	exclude	exclude	exclude			invalid
S16_T4	Rhodococcus erythropolis	3.0317e+06	9854.28	0					exclude	exclude	exclude	a, b	invalid
S16_T4	Stenotrophomonas maltophilia	1.88721e+06	6134.22	0					exclude	exclude	exclude	a, b	invalid
S16_T4	Acidovorax sp. KKS102	14078.7	186.9	4.70629e-76	exclude				exclude	exclude			invalid
S16_T4	Herbaspirillum seropedicae	7021.87	61.1	1.1907e-115					exclude	exclude	exclude	a, b	invalid
S16_T4	Thiomonas intermedia	4775.18	40.74	6.14917e-118						exclude			invalid
S16_T4	Ralstonia pickettii	3319.62	162.94	4.23413e-21					exclude	exclude	exclude	a, b	invalid
S16_T4	Nitrosomonas europaea	1842.84	5.99	0			exclude			exclude			invalid
S16_T4	Enterobacteria phage T4 sensu lato	738.366	2.4	0		exclude	exclude						invalid
S16_T4	Acidovorax sp. JS42	609.001	46.73	9.28248e-14	exclude				exclude	exclude			invalid
S16_T4	Azospira oryzae	434.471	34.74	3.11636e-13					exclude	exclude			invalid
S16_T4	Candidatus Accumulibacter phosphatis	369.183	1.2	0			exclude			exclude			invalid
S16_T4	Candidatus Nitrospira defluvii	369.183	1.2	0			exclude						invalid
S16_T4	Candidatus Saccharibacteria bacterium RAAC3_TM7_1	369.183	1.2	0			exclude						invalid
S16_T4	Deinococcus gobiensis	369.183	1.2	0			exclude		exclude				invalid
S16_T4	Polaromonas naphthalenivorans	369.183	1.2	0			exclude		exclude				invalid
S16_T4	Ramlibacter tataouinensis	369.183	1.2	0			exclude						invalid
S16_T4	Rhodococcus jostii	369.183	1.2	0			exclude		exclude				invalid
S16_T4	Rickettsia bellii	369.183	1.2	0			exclude						invalid
S16_T4	Rickettsia massiliae	369.183	1.2	0			exclude						invalid
S16_T4	Acidovorax ebreus	173.664	11.98	3.19027e-15					exclude	exclude			invalid
S16_T4	Alicycliphilus denitrificans	132.969	20.37	2.96709e-07						exclude			invalid
S16_T4	Alistipes finegoldii	121.451	8.39	3.34471e-15			exclude						invalid
S16_T4	Arthrobacter arilaitensis	117.212	8.39	1.0703e-14			exclude		exclude	exclude			invalid
S16_T4	Shewanella sp. ANA-3	60.8619	5.99	6.90897e-11	exclude		exclude			exclude			invalid
S16_T4	Salmonella enterica	60.1014	13.18	2.75393e-05						exclude		a, b	invalid
S16_T4	Enterococcus faecium	59.6468	5.99	1.10222e-10			exclude						invalid
S16_T4	Gordonia bronchialis	49.668	8.39	1.20254e-06			exclude			exclude			invalid
S16_T4	Pseudomonas mendocina	46.2031	8.39	3.11228e-06			exclude		exclude	exclude			invalid
S16_T4	Klebsiella pneumoniae	42.8823	7.19	1.08603e-06			exclude			exclude			invalid
S16_T4	Delftia sp. Cs1-4	29.9316	4.79	5.63941e-07	exclude		exclude		exclude	exclude			invalid
S16_T4	Bordetella petrii	15.9522	3.59	3.60151e-05			exclude			exclude			invalid
S16_T4	Burkholderia multivorans	15.4653	3.59	4.92179e-05			exclude		exclude	exclude			invalid
S16_T4	Human herpesvirus 5	13.5717	2.4	2.21366e-06			exclude						invalid
S16_T4	Escherichia coli	9.83026	11.98	0.151162				exclude	exclude	exclude			invalid
S16_T4	Verminephrobacter eiseniae	8.75142	2.4	0.000225723			exclude						invalid
S16_T4	Delftia acidovorans	7.33089	2.4	0.000881992			exclude		exclude	exclude			invalid
S16_T4	Bacteroides fragilis	4.30372	1.2	0.000259159			exclude						invalid
S16_T4	Agrobacterium tumefaciens	3.48312	1.2	0.00125142			exclude						invalid
S16_T4	Bradyrhizobium japonicum	3.41443	1.2	0.0014277			exclude		exclude				invalid
S16_T4	Burkholderia cenocepacia	2.80776	1.2	0.00457295			exclude		exclude				invalid
S16_T4	Psychrobacter sp. PRwf-1	2.60049	1.2	0.00680647	exclude		exclude		exclude				invalid
S16_T4	Variovorax paradoxus	1.94312	1.2	0.0240288			exclude		exclude				invalid
S16_T4	Human herpesvirus 6B	1.29179	1.2	0.0838514			exclude	exclude					invalid
S16_T4	Bradyrhizobium sp. BTAi1	0.990813	1.2	0.14939	exclude		exclude	exclude	exclude	exclude			invalid
S16_T4	Cupriavidus metallidurans	0.924008	1.2	0.169822			exclude	exclude	exclude	exclude			invalid
S16_T4	Staphylococcus warneri	0.913266	1.2	0.173359			exclude	exclude					invalid
S16_T4	Achromobacter xylosoxidans	0.101255	4.79	0.952492			exclude	exclude					invalid
S16_T4	Thermus scotoductus	0.0893479	2.4	0.91785			exclude	exclude	exclude				invalid
S16_T4	Micrococcus luteus	0.00205237	1.2	0.99607			exclude	exclude	exclude	exclude			invalid
S16_T4	Burkholderia sp. YI23	0.00130735	2.4	0.998747	exclude		exclude	exclude	exclude	exclude			invalid
S16_T4	Comamonas testosteroni	0.000534945	2.4	0.999487			exclude	exclude	exclude	exclude			invalid
S16_T4	Acinetobacter baumannii	7.00524e-05	5.99	0.999973			exclude	exclude	exclude	exclude			invalid
S16_T4	Staphylococcus epidermidis	4.70215e-07	7.19	1			exclude	exclude		exclude			invalid
S16_T4	Arthrobacter aurescens	0	1.2	1			exclude	exclude	exclude	exclude			invalid
S16_T4	Propionibacterium acnes	0	20.37	1				exclude	exclude	exclude			invalid
S16_T4	Pseudomonas fluorescens	0	4.79	1			exclude	exclude	exclude	exclude			invalid
S16_T4	Pseudomonas poae	0	1.2	1			exclude	exclude	exclude	exclude			invalid
S16_T4	Pseudomonas putida	0	26.36	1				exclude	exclude	exclude			invalid
S16_T4	Pseudomonas resinovorans	0	2.4	1			exclude	exclude	exclude	exclude			invalid
S16_T4	Pseudomonas sp. TKP	0	5.99	1	exclude		exclude	exclude	exclude	exclude			invalid
S16_T4	Ralstonia solanacearum	0	1.2	1			exclude	exclude	exclude	exclude			invalid
S16_T5	Stenotrophomonas maltophilia	2.6699e+06	8678.29	0					exclude	exclude	exclude	a, b	invalid
S16_T5	Rhodococcus erythropolis	2.41582e+06	7852.44	0					exclude	exclude	exclude	a, b	invalid
S16_T5	Acidovorax sp. KKS102	53654.1	303.37	1.38001e-177	exclude				exclude	exclude			invalid
S16_T5	Herbaspirillum seropedicae	17070.5	91.93	2.0387e-186					exclude	exclude	exclude	a, b	invalid
S16_T5	Thiomonas intermedia	14627	68.95	7.26468e-213						exclude			invalid
S16_T5	Ralstonia pickettii	7632.92	203.78	3.49392e-38					exclude	exclude	exclude	a, b	invalid
S16_T5	Acidovorax sp. JS42	3530.54	85.8	7.10336e-42	exclude				exclude	exclude			invalid
S16_T5	Azospira oryzae	1692.75	56.69	1.38101e-30					exclude	exclude			invalid
S16_T5	Nitrosomonas europaea	1415.2	4.6	0			exclude			exclude			invalid
S16_T5	Acidovorax ebreus	1067.02	26.05	1.09542e-41					exclude	exclude			invalid
S16_T5	Candidatus Accumulibacter phosphatis	941.417	3.06	0			exclude			exclude			invalid
S16_T5	Delftia acidovorans	573.823	18.39	6.26656e-32					exclude	exclude			invalid
S16_T5	Alicycliphilus denitrificans	532.485	33.71	1.5993e-16						exclude			invalid
S16_T5	Acidovorax avenae	470.709	1.53	0			exclude		exclude				invalid
S16_T5	Arthrobacter phenanthrenivorans	470.709	1.53	0			exclude		exclude				invalid
S16_T5	Bradyrhizobium sp. S23321	470.709	1.53	0	exclude		exclude		exclude				invalid
S16_T5	Marinobacter hydrocarbonoclasticus	470.709	1.53	0			exclude						invalid
S16_T5	Polaromonas naphthalenivorans	470.709	1.53	0			exclude		exclude				invalid
S16_T5	Rhodanobacter denitrificans	470.709	1.53	0			exclude						invalid
S16_T5	Rickettsia bellii	470.709	1.53	0			exclude						invalid
S16_T5	Terriglobus saanensis	470.709	1.53	0			exclude						invalid
S16_T5	Pseudomonas mendocina	303.616	18.39	3.09161e-17					exclude	exclude		a, b	invalid
S16_T5	Arthrobacter arilaitensis	268.79	12.26	1.19081e-22					exclude	exclude			invalid
S16_T5	Shewanella sp. ANA-3	225.041	10.73	1.06395e-21	exclude					exclude			invalid
S16_T5	Delftia sp. Cs1-4	136.468	9.19	1.41369e-15	exclude		exclude		exclude	exclude			invalid
S16_T5	Escherichia coli	87.9821	21.45	7.91173e-05					exclude	exclude		a, b	invalid
S16_T5	Gordonia bronchialis	63.6005	9.19	1.20055e-07			exclude			exclude			invalid
S16_T5	Klebsiella pneumoniae	30.1705	6.13	1.19734e-05			exclude			exclude			invalid
S16_T5	Bordetella petrii	27.1195	4.6	1.2719e-06			exclude			exclude			invalid
S16_T5	Corynebacterium callunae	24.7375	3.06	8.2385e-09			exclude		exclude				invalid
S16_T5	Cupriavidus metallidurans	13.7925	4.6	0.00100374			exclude		exclude	exclude			invalid
S16_T5	Burkholderia multivorans	13.1821	3.06	4.92179e-05			exclude		exclude	exclude			invalid
S16_T5	Variovorax paradoxus	12.1262	3.06	0.000108938			exclude		exclude				invalid
S16_T5	Human herpesvirus 6B	8.64299	3.06	0.00149794			exclude						invalid
S16_T5	Salmonella enterica	6.86759	6.13	0.0758012			exclude	exclude		exclude			invalid
S16_T5	Micrococcus luteus	5.57734	9.19	0.247234			exclude	exclude	exclude	exclude			invalid
S16_T5	Bacillus subtilis	4.12178	1.53	0.00202315			exclude		exclude				invalid
S16_T5	Dechloromonas aromatica	3.97209	1.53	0.00253432			exclude						invalid
S16_T5	Rhodopseudomonas palustris	3.75632	1.53	0.0035066			exclude						invalid
S16_T5	Methylobacterium populi	3.21488	1.53	0.00792086			exclude		exclude				invalid
S16_T5	Acidovorax citrulli	3.16473	1.53	0.00854177			exclude		exclude				invalid
S16_T5	Sphingomonas wittichii	2.63899	1.53	0.018844			exclude		exclude				invalid
S16_T5	Pseudoxanthomonas spadix	2.27611	1.53	0.0325346			exclude		exclude				invalid
S16_T5	Pseudoxanthomonas suwonensis	1.96578	1.53	0.0519008			exclude	exclude	exclude				invalid
S16_T5	Comamonas testosteroni	1.09833	9.19	0.759427			exclude	exclude	exclude	exclude			invalid
S16_T5	Veillonella parvula	0.655527	1.53	0.372864			exclude	exclude					invalid
S16_T5	Candida albicans	0.44005	3.06	0.718113				exclude					invalid
S16_T5	Amycolicicoccus subflavus	0.39209	3.06	0.744502			exclude	exclude		exclude			invalid
S16_T5	Thermus scotoductus	0.0163602	1.53	0.975679			exclude	exclude	exclude				invalid
S16_T5	Acinetobacter baumannii	0.00937025	9.19	0.997655			exclude	exclude	exclude	exclude			invalid
S16_T5	Burkholderia sp. YI23	0.000138347	1.53	0.999792	exclude		exclude	exclude	exclude	exclude			invalid
S16_T5	Pseudomonas protegens	6.51423e-05	1.53	0.999902			exclude	exclude	exclude				invalid
S16_T5	Propionibacterium acnes	0	41.37	1				exclude	exclude	exclude			invalid
S16_T5	Pseudomonas fluorescens	0	13.79	1				exclude	exclude	exclude			invalid
S16_T5	Pseudomonas putida	0	30.64	1				exclude	exclude	exclude			invalid
S16_T5	Pseudomonas resinovorans	0	4.6	1			exclude	exclude	exclude	exclude			invalid
S16_T5	Pseudomonas sp. TKP	0	7.66	1	exclude		exclude	exclude	exclude	exclude			invalid
S16_T5	Ralstonia solanacearum	0	7.66	1			exclude	exclude	exclude	exclude			invalid
S16_T6	Rhodococcus erythropolis	3.30509e+06	10742.9	0					exclude	exclude	exclude	a, b	invalid
S16_T6	Stenotrophomonas maltophilia	2.15441e+06	7002.74	0					exclude	exclude	exclude	a, b	invalid
S16_T6	Acidovorax sp. KKS102	22018.8	218.91	2.60645e-101	exclude				exclude	exclude			invalid
S16_T6	Herbaspirillum seropedicae	10466.4	73.39	2.43357e-143					exclude	exclude	exclude	a, b	invalid
S16_T6	Ralstonia pickettii	4653.36	177.87	6.89351e-27					exclude	exclude	exclude	a, b	invalid
S16_T6	Thiomonas intermedia	3406.27	34.83	1.59604e-98						exclude			invalid
S16_T6	Candidatus Accumulibacter phosphatis	2679.65	8.71	0			exclude			exclude			invalid
S16_T6	Nitrosomonas europaea	2295.09	7.46	0			exclude			exclude			invalid
S16_T6	Acidovorax sp. JS42	1810.09	67.17	1.12744e-27	exclude				exclude	exclude			invalid
S16_T6	Alicycliphilus denitrificans	994.536	42.29	3.04061e-24						exclude			invalid
S16_T6	Azospira oryzae	397.435	33.58	1.46057e-12					exclude	exclude			invalid
S16_T6	Azoarcus sp. KH32C	381.489	1.24	0	exclude		exclude		exclude				invalid
S16_T6	Candidatus Nitrospira defluvii	381.489	1.24	0			exclude						invalid
S16_T6	Desulfovibrio alaskensis	381.489	1.24	0			exclude						invalid
S16_T6	Enterobacteria phage N15	381.489	1.24	0		exclude	exclude						invalid
S16_T6	Enterobacteria phage T7	381.489	1.24	0		exclude	exclude						invalid
S16_T6	Polaromonas sp. JS666	381.489	1.24	0	exclude		exclude		exclude				invalid
S16_T6	Ramlibacter tataouinensis	381.489	1.24	0			exclude						invalid
S16_T6	Rhodococcus jostii	381.489	1.24	0			exclude		exclude				invalid
S16_T6	Rubrivivax gelatinosus	381.489	1.24	0			exclude						invalid
S16_T6	Salmonella phage SPN3UB	381.489	1.24	0		exclude	exclude						invalid
S16_T6	Pseudomonas aeruginosa	375.509	176.62	0.0074802					exclude	exclude		a, b	invalid
S16_T6	Human herpesvirus 5	226.851	9.95	1.58816e-23			exclude						invalid
S16_T6	Bordetella petrii	198.699	11.19	1.75056e-18						exclude		b	invalid
S16_T6	Shewanella sp. ANA-3	186.245	9.95	1.91396e-19	exclude		exclude			exclude			invalid
S16_T6	Enterococcus faecium	182.87	9.95	4.17977e-19			exclude						invalid
S16_T6	Salmonella enterica	172.778	19.9	2.07823e-09						exclude		a, b	invalid
S16_T6	Acidovorax ebreus	162.212	11.19	3.19027e-15					exclude	exclude			invalid
S16_T6	Arthrobacter arilaitensis	90.1635	7.46	8.19863e-13			exclude		exclude	exclude			invalid
S16_T6	Delftia acidovorans	78.9905	7.46	2.57904e-11			exclude		exclude	exclude			invalid
S16_T6	Pseudomonas mendocina	64.2462	9.95	3.49216e-07			exclude		exclude	exclude			invalid
S16_T6	Klebsiella pneumoniae	44.4926	7.46	1.08603e-06			exclude			exclude			invalid
S16_T6	Escherichia coli	23.3301	14.93	0.027376					exclude	exclude		a, b	invalid
S16_T6	Corynebacterium callunae	14.4606	2.49	1.55781e-06			exclude		exclude				invalid
S16_T6	Bradyrhizobium sp. BTAi1	8.50587	3.73	0.00524331	exclude		exclude		exclude	exclude			invalid
S16_T6	Gordonia bronchialis	6.3784	3.73	0.0194973			exclude			exclude			invalid
S16_T6	Pseudoxanthomonas spadix	6.29598	2.49	0.00296138			exclude		exclude				invalid
S16_T6	Burkholderia vietnamiensis	4.53276	1.24	0.000221081			exclude		exclude				invalid
S16_T6	Enterobacter asburiae	4.35535	1.24	0.00030734			exclude		exclude				invalid
S16_T6	Bacillus subtilis	3.34052	1.24	0.00202315			exclude		exclude				invalid
S16_T6	Methylibium petroleiphilum	2.9107	1.24	0.00449428			exclude						invalid
S16_T6	Verminephrobacter eiseniae	2.75449	1.24	0.0060067			exclude						invalid
S16_T6	Delftia sp. Cs1-4	2.46808	1.24	0.0102238	exclude		exclude		exclude	exclude			invalid
S16_T6	Acinetobacter oleivorans	2.18685	1.24	0.0172352			exclude		exclude				invalid
S16_T6	Variovorax paradoxus	2.00789	1.24	0.0240288			exclude		exclude				invalid
S16_T6	Cronobacter sakazakii	1.94248	1.24	0.027132			exclude						invalid
S16_T6	Burkholderia ambifaria	1.56143	1.24	0.0550531			exclude	exclude	exclude				invalid
S16_T6	Comamonas testosteroni	1.18916	9.95	0.759427			exclude	exclude	exclude	exclude			invalid
S16_T6	Cupriavidus metallidurans	0.954808	1.24	0.169822			exclude	exclude	exclude	exclude			invalid
S16_T6	Cupriavidus necator	0.869857	1.24	0.198839			exclude	exclude	exclude				invalid
S16_T6	Staphylococcus haemolyticus	0.747101	1.24	0.249746			exclude	exclude					invalid
S16_T6	Achromobacter xylosoxidans	0.556351	6.22	0.813869			exclude	exclude					invalid
S16_T6	Burkholderia sp. YI23	0.510906	7.46	0.85411	exclude		exclude	exclude	exclude	exclude			invalid
S16_T6	Rothia dentocariosa	0.111003	1.24	0.813732			exclude	exclude					invalid
S16_T6	Corynebacterium kroppenstedtii	0.0630723	1.24	0.889478			exclude	exclude	exclude				invalid
S16_T6	Amycolicicoccus subflavus	0.0209591	1.24	0.961828			exclude	exclude		exclude			invalid
S16_T6	Thermus scotoductus	0.0132592	1.24	0.975679			exclude	exclude	exclude				invalid
S16_T6	Micrococcus luteus	0.00212078	1.24	0.99607			exclude	exclude	exclude	exclude			invalid
S16_T6	Acinetobacter baumannii	0.00105892	7.46	0.999673			exclude	exclude	exclude	exclude			invalid
S16_T6	Erythrobacter litoralis	6.91441e-05	2.49	0.999936			exclude	exclude					invalid
S16_T6	Propionibacterium acnes	0	24.88	1				exclude	exclude	exclude			invalid
S16_T6	Pseudomonas fluorescens	0	8.71	1			exclude	exclude	exclude	exclude			invalid
S16_T6	Pseudomonas poae	0	3.73	1			exclude	exclude	exclude	exclude			invalid
S16_T6	Pseudomonas putida	0	33.58	1				exclude	exclude	exclude			invalid
S16_T6	Pseudomonas sp. TKP	0	2.49	1	exclude		exclude	exclude	exclude	exclude			invalid
S16_T6	Pseudomonas stutzeri	0	1.24	1			exclude	exclude	exclude	exclude			invalid
S16_T6	Ralstonia solanacearum	0	2.49	1			exclude	exclude	exclude	exclude			invalid
S25_T0	Rhodococcus erythropolis	5.29339e+06	17205.7	0					exclude	exclude	exclude	a, b	invalid
S25_T0	Stenotrophomonas maltophilia	3.86744e+06	12570.8	0					exclude	exclude	exclude	a, b	invalid
S25_T0	Acidovorax sp. KKS102	140619	457.07	0	exclude				exclude	exclude			invalid
S25_T0	Herbaspirillum seropedicae	48338.4	157.12	0					exclude	exclude	exclude	a, b	invalid
S25_T0	Ralstonia pickettii	45021.1	354.23	8.02291e-128					exclude	exclude	exclude	a, b	invalid
S25_T0	Thiomonas intermedia	17920.9	75.7	1.83835e-237						exclude			invalid
S25_T0	Acidovorax sp. JS42	5765.58	102.84	8.63768e-57	exclude				exclude	exclude			invalid
S25_T0	Azospira oryzae	4818.81	84.27	6.56151e-58					exclude	exclude			invalid
S25_T0	Nitrosomonas europaea	4393.28	14.28	0						exclude			invalid
S25_T0	Alicycliphilus denitrificans	3570.85	69.99	9.56293e-52						exclude			invalid
S25_T0	Candidatus Accumulibacter phosphatis	2196.64	7.14	0			exclude			exclude			invalid
S25_T0	Propionibacterium acnes	1787.61	1376.92	0.0503187				exclude	exclude	exclude			invalid
S25_T0	Acidovorax avenae	1319.83	4.29	0			exclude		exclude				invalid
S25_T0	Acidovorax ebreus	1280.43	28.57	1.52337e-45					exclude	exclude			invalid
S25_T0	Candidatus Nitrospira defluvii	879.887	2.86	0			exclude						invalid
S25_T0	Flavobacterium johnsoniae	879.887	2.86	0			exclude		exclude				invalid
S25_T0	Lactobacillus casei	879.887	2.86	0			exclude						invalid
S25_T0	Ramlibacter tataouinensis	879.887	2.86	0			exclude						invalid
S25_T0	Delftia acidovorans	706.095	20	4.95727e-36					exclude	exclude			invalid
S25_T0	Pseudomonas mendocina	494.062	22.85	2.38791e-22					exclude	exclude		a, b	invalid
S25_T0	Aggregatibacter aphrophilus	439.943	1.43	0			exclude						invalid
S25_T0	Desulfovibrio alaskensis	439.943	1.43	0			exclude						invalid
S25_T0	Enterobacteria phage T4 sensu lato	439.943	1.43	0		exclude	exclude						invalid
S25_T0	Polaromonas naphthalenivorans	439.943	1.43	0			exclude		exclude				invalid
S25_T0	Polaromonas sp. JS666	439.943	1.43	0	exclude		exclude		exclude				invalid
S25_T0	Pseudonocardia dioxanivorans	439.943	1.43	0			exclude						invalid
S25_T0	Rhodococcus jostii	439.943	1.43	0			exclude		exclude				invalid
S25_T0	Shewanella sp. ANA-3	433.293	14.28	4.5432e-31	exclude					exclude			invalid
S25_T0	Bordetella petrii	252.334	12.86	2.38981e-20						exclude		b	invalid
S25_T0	Gordonia bronchialis	178.111	14.28	3.36675e-13						exclude		b	invalid
S25_T0	Corynebacterium callunae	128.569	7.14	9.84315e-19			exclude		exclude				invalid
S25_T0	Delftia sp. Cs1-4	111.633	8.57	9.41912e-14	exclude		exclude		exclude	exclude			invalid
S25_T0	Arthrobacter arilaitensis	86.2959	7.14	8.19863e-13			exclude		exclude	exclude			invalid
S25_T0	Burkholderia multivorans	74.2682	7.14	3.96542e-11			exclude		exclude	exclude			invalid
S25_T0	Salmonella enterica	74.0315	14.28	6.54218e-06						exclude		a, b	invalid
S25_T0	Escherichia coli	29.2198	15.71	0.0138055					exclude	exclude		a, b	invalid
S25_T0	Comamonas testosteroni	26.3834	18.57	0.0379528					exclude	exclude		a, b	invalid
S25_T0	Burkholderia xenovorans	15.5344	4.29	0.00023929			exclude		exclude				invalid
S25_T0	Micrococcus luteus	11.8622	11.43	0.0916624				exclude	exclude	exclude			invalid
S25_T0	Burkholderia cenocepacia	10.9414	2.86	0.00014939			exclude		exclude				invalid
S25_T0	Sphingopyxis alaskensis	8.2059	2.86	0.00135146			exclude		exclude				invalid
S25_T0	Pseudoxanthomonas spadix	7.23153	2.86	0.00296138			exclude		exclude				invalid
S25_T0	Thermus thermophilus	5.68773	2.86	0.0102632			exclude		exclude				invalid
S25_T0	Bifidobacterium dentium	5.1129	1.43	0.000265794			exclude						invalid
S25_T0	Thioalkalivibrio sulfidiphilus	4.41838	1.43	0.000813252			exclude						invalid
S25_T0	Neisseria meningitidis	4.24616	1.43	0.00107313			exclude						invalid
S25_T0	Bradyrhizobium japonicum	4.06887	1.43	0.0014277			exclude		exclude				invalid
S25_T0	Cupriavidus metallidurans	4.02358	2.86	0.039188			exclude		exclude	exclude			invalid
S25_T0	Methylococcus capsulatus	4.00469	1.43	0.00158313			exclude						invalid
S25_T0	Azospirillum brasilense	3.85238	1.43	0.00202315			exclude						invalid
S25_T0	Bacillus subtilis	3.85238	1.43	0.00202315			exclude		exclude				invalid
S25_T0	Enterococcus faecium	3.83058	1.43	0.00209542			exclude						invalid
S25_T0	Microbacterium testaceum	3.71738	1.43	0.00251441			exclude		exclude				invalid
S25_T0	Burkholderia pseudomallei	3.59179	1.43	0.00307793			exclude		exclude				invalid
S25_T0	Rhodopseudomonas palustris	3.51081	1.43	0.0035066			exclude						invalid
S25_T0	Corynebacterium jeikeium	3.5067	1.43	0.00352989			exclude		exclude				invalid
S25_T0	Moraxella catarrhalis	3.40083	1.43	0.00418596			exclude						invalid
S25_T0	Propionibacterium propionicum	3.10471	1.43	0.00674332			exclude		exclude				invalid
S25_T0	Collimonas fungivorans	3.09316	1.43	0.00686988			exclude						invalid
S25_T0	Rothia dentocariosa	2.99973	4.29	0.199876			exclude	exclude					invalid
S25_T0	Achromobacter xylosoxidans	2.05968	8.57	0.574995			exclude	exclude					invalid
S25_T0	Propionibacterium avidum	0.942783	1.43	0.219135			exclude	exclude	exclude				invalid
S25_T0	Thermus scotoductus	0.778471	4.29	0.658474			exclude	exclude	exclude				invalid
S25_T0	Acinetobacter baumannii	0.121625	12.86	0.978459				exclude	exclude	exclude			invalid
S25_T0	Burkholderia sp. YI23	0.0972563	5.71	0.96154	exclude		exclude	exclude	exclude	exclude			invalid
S25_T0	Lactococcus lactis	0.020267	1.43	0.967893			exclude	exclude					invalid
S25_T0	Rhizobium sp. IRBG74	0.00827707	1.43	0.986761	exclude		exclude	exclude	exclude				invalid
S25_T0	Staphylococcus epidermidis	2.30166e-06	8.57	0.999999			exclude	exclude		exclude			invalid
S25_T0	Arthrobacter aurescens	0	4.29	1			exclude	exclude	exclude	exclude			invalid
S25_T0	Pseudomonas aeruginosa	0	1.43	1			exclude	exclude	exclude	exclude			invalid
S25_T0	Pseudomonas fluorescens	0	27.14	1				exclude	exclude	exclude			invalid
S25_T0	Pseudomonas putida	0	41.42	1				exclude	exclude	exclude			invalid
S25_T0	Pseudomonas resinovorans	0	1.43	1			exclude	exclude	exclude	exclude			invalid
S25_T0	Pseudomonas sp. TKP	0	1.43	1	exclude		exclude	exclude	exclude	exclude			invalid
S25_T0	Pseudomonas stutzeri	0	2.86	1			exclude	exclude	exclude	exclude			invalid
S25_T0	Ralstonia solanacearum	0	2.86	1			exclude	exclude	exclude	exclude			invalid
S25_T1	Rhodococcus erythropolis	4.83915e+06	15729.3	0					exclude	exclude	exclude	a, b	invalid
S25_T1	Stenotrophomonas maltophilia	4.08559e+06	13279.9	0					exclude	exclude	exclude	a, b	invalid
S25_T1	Acidovorax sp. KKS102	151553	492.61	0	exclude				exclude	exclude			invalid
S25_T1	Ralstonia pickettii	57634.8	385.67	3.62536e-150					exclude	exclude	exclude	a, b	invalid
S25_T1	Herbaspirillum seropedicae	46310.7	144.48	2.92486862338018e-321				exclude	exclude	exclude			invalid
S25_T1	Thiomonas intermedia	28785.7	94.43	1.45575e-305						exclude			invalid
S25_T1	Acidovorax sp. JS42	10213.1	127.42	7.02483e-81	exclude				exclude	exclude			invalid
S25_T1	Acidovorax ebreus	7337.41	62.57	5.40495e-118					exclude	exclude			invalid
S25_T1	Alicycliphilus denitrificans	4494.56	76.22	1.07575e-59						exclude			invalid
S25_T1	Azospira oryzae	3727.32	76.22	1.25293e-49					exclude	exclude			invalid
S25_T1	Nitrosomonas europaea	2101.27	6.83	0			exclude			exclude			invalid
S25_T1	Acidovorax avenae	1399.82	4.55	0			exclude		exclude				invalid
S25_T1	Candidatus Nitrospira defluvii	1049.1	3.41	0			exclude						invalid
S25_T1	Corynebacterium halotolerans	701.448	2.28	0			exclude		exclude				invalid
S25_T1	Rhodococcus jostii	701.448	2.28	0			exclude		exclude				invalid
S25_T1	Shewanella sp. ANA-3	642.701	17.06	2.12329e-38	exclude					exclude			invalid
S25_T1	Brachybacterium faecium	350.724	1.14	0			exclude						invalid
S25_T1	Paenibacillus mucilaginosus	350.724	1.14	0			exclude		exclude				invalid
S25_T1	Polaromonas sp. JS666	350.724	1.14	0	exclude		exclude		exclude				invalid
S25_T1	Rhodoferax ferrireducens	350.724	1.14	0			exclude						invalid
S25_T1	Pseudomonas mendocina	343.424	19.34	1.74906e-18					exclude	exclude		a, b	invalid
S25_T1	Arthrobacter arilaitensis	274.271	12.51	1.19081e-22					exclude	exclude			invalid
S25_T1	Cupriavidus metallidurans	95.5749	10.24	4.63999e-10					exclude	exclude		a, b	invalid
S25_T1	Bordetella petrii	84.9934	7.96	2.10103e-11			exclude			exclude			invalid
S25_T1	Delftia acidovorans	84.2848	7.96	2.57904e-11			exclude		exclude	exclude			invalid
S25_T1	Variovorax paradoxus	77.1966	7.96	2.00418e-10			exclude		exclude				invalid
S25_T1	Klebsiella pneumoniae	74.5687	9.1	6.39198e-09			exclude			exclude			invalid
S25_T1	Delftia sp. Cs1-4	28.4319	4.55	5.63941e-07	exclude		exclude		exclude	exclude			invalid
S25_T1	Burkholderia multivorans	26.0484	4.55	1.88396e-06			exclude		exclude	exclude			invalid
S25_T1	Comamonas testosteroni	20.3932	17.06	0.0637701				exclude	exclude	exclude			invalid
S25_T1	Escherichia coli	13.0348	12.51	0.0907927				exclude	exclude	exclude			invalid
S25_T1	Acinetobacter baumannii	12.3227	23.89	0.304923				exclude	exclude	exclude			invalid
S25_T1	Gordonia bronchialis	11.0184	4.55	0.00378765			exclude			exclude			invalid
S25_T1	Verminephrobacter eiseniae	8.31385	2.28	0.000225723			exclude						invalid
S25_T1	Citrobacter koseri	8.09857	2.28	0.00028054			exclude						invalid
S25_T1	Corynebacterium callunae	4.16721	1.14	0.000221081			exclude		exclude				invalid
S25_T1	Lactobacillus gasseri	3.87451	1.14	0.000399306			exclude						invalid
S25_T1	Thioalkalivibrio sulfidiphilus	3.52234	1.14	0.000813252			exclude						invalid
S25_T1	Bradyrhizobium sp. BTAi1	3.41055	2.28	0.0319261	exclude		exclude		exclude	exclude			invalid
S25_T1	Thauera sp. MZ1T	2.87045	1.14	0.00303435	exclude		exclude						invalid
S25_T1	Methylibium petroleiphilum	2.67597	1.14	0.00449428			exclude						invalid
S25_T1	Salmonella enterica	2.38329	4.55	0.299364			exclude	exclude		exclude			invalid
S25_T1	Pseudomonas sp. VLB120	2.19305	2.28	0.109178	exclude		exclude	exclude	exclude				invalid
S25_T1	Propionibacterium freudenreichii	1.99012	1.14	0.0179588			exclude		exclude				invalid
S25_T1	Pseudoxanthomonas spadix	1.69593	1.14	0.0325346			exclude		exclude				invalid
S25_T1	Pseudoxanthomonas suwonensis	1.4647	1.14	0.0519008			exclude	exclude	exclude				invalid
S25_T1	Burkholderia ambifaria	1.43551	1.14	0.0550531			exclude	exclude	exclude				invalid
S25_T1	Phenylobacterium zucineum	1.19892	1.14	0.0887803			exclude	exclude					invalid
S25_T1	Cupriavidus necator	0.799707	1.14	0.198839			exclude	exclude	exclude				invalid
S25_T1	Amycolicicoccus subflavus	0.436936	3.41	0.744502			exclude	exclude		exclude			invalid
S25_T1	Burkholderia sp. YI23	0.248409	6.83	0.919665	exclude		exclude	exclude	exclude	exclude			invalid
S25_T1	Lactococcus lactis	0.0161569	1.14	0.967893			exclude	exclude					invalid
S25_T1	Achromobacter xylosoxidans	0.000494241	1.14	0.999002			exclude	exclude					invalid
S25_T1	Staphylococcus epidermidis	1.00024e-11	2.28	1			exclude	exclude		exclude			invalid
S25_T1	Pseudomonas stutzeri	7.43275e-13	9.1	1			exclude	exclude	exclude	exclude			invalid
S25_T1	Arthrobacter aurescens	0	1.14	1			exclude	exclude	exclude	exclude			invalid
S25_T1	Propionibacterium acnes	0	43.23	1				exclude	exclude	exclude			invalid
S25_T1	Pseudomonas fluorescens	0	9.1	1			exclude	exclude	exclude	exclude			invalid
S25_T1	Pseudomonas putida	0	47.78	1				exclude	exclude	exclude			invalid
S25_T1	Pseudomonas resinovorans	0	4.55	1			exclude	exclude	exclude	exclude			invalid
S25_T1	Pseudomonas sp. TKP	0	5.69	1	exclude		exclude	exclude	exclude	exclude			invalid
S25_T1	Ralstonia solanacearum	0	6.83	1			exclude	exclude	exclude	exclude			invalid
S25_T2	Stenotrophomonas maltophilia	8.48707e+06	27586.5	0					exclude	exclude	exclude	a, b	invalid
S25_T2	Rhodococcus erythropolis	4.43866e+06	14427.5	0					exclude	exclude	exclude	a, b	invalid
S25_T2	Acidovorax sp. KKS102	228691	743.34	0	exclude				exclude	exclude			invalid
S25_T2	Ralstonia pickettii	133771	519.49	3.12496e-258					exclude	exclude	exclude	a, b	invalid
S25_T2	Herbaspirillum seropedicae	59337	192.87	0					exclude	exclude	exclude	a, b	invalid
S25_T2	Thiomonas intermedia	42446.8	137.97	0						exclude			invalid
S25_T2	Acidovorax sp. JS42	24834.4	180.2	1.5284e-138	exclude				exclude	exclude			invalid
S25_T2	Azospira oryzae	20077.6	149.23	2.87535e-135					exclude	exclude			invalid
S25_T2	Alicycliphilus denitrificans	7259.98	92.92	7.38787e-79						exclude			invalid
S25_T2	Acidovorax ebreus	5841.42	56.31	1.83281e-104					exclude	exclude			invalid
S25_T2	Nitrosomonas europaea	4331.75	14.08	0						exclude			invalid
S25_T2	Delftia acidovorans	2858.78	38.01	6.14897e-76					exclude	exclude			invalid
S25_T2	Shewanella sp. ANA-3	2493.49	32.38	9.83589e-78	exclude					exclude			invalid
S25_T2	Rhodoferax ferrireducens	1298.29	4.22	0			exclude						invalid
S25_T2	Arthrobacter arilaitensis	1104.32	23.93	7.11533e-47					exclude	exclude			invalid
S25_T2	Acidovorax avenae	867.58	2.82	0			exclude		exclude				invalid
S25_T2	Candidatus Accumulibacter phosphatis	867.58	2.82	0			exclude			exclude			invalid
S25_T2	Salmonella enterica	457.011	28.16	5.90082e-17						exclude		a, b	invalid
S25_T2	Bradyrhizobium sp. S23321	433.79	1.41	0	exclude		exclude		exclude				invalid
S25_T2	Ramlibacter tataouinensis	433.79	1.41	0			exclude						invalid
S25_T2	Rhodococcus jostii	433.79	1.41	0			exclude		exclude				invalid
S25_T2	Rubrivivax gelatinosus	433.79	1.41	0			exclude						invalid
S25_T2	Delftia sp. Cs1-4	209.63	11.26	2.41402e-19	exclude				exclude	exclude			invalid
S25_T2	Klebsiella pneumoniae	203.223	14.08	3.68569e-15						exclude		b	invalid
S25_T2	Gordonia bronchialis	175.617	14.08	3.36675e-13						exclude		b	invalid
S25_T2	Cupriavidus metallidurans	149.407	12.67	1.6138e-12					exclude	exclude		a, b	invalid
S25_T2	Leuconostoc carnosum	102.558	8.45	7.29339e-13			exclude						invalid
S25_T2	Pseudoxanthomonas spadix	89.981	8.45	2.24577e-11			exclude		exclude				invalid
S25_T2	Bradyrhizobium sp. BTAi1	83.6623	9.85	3.209e-09	exclude		exclude		exclude	exclude			invalid
S25_T2	Comamonas testosteroni	67.5341	23.93	0.00150607					exclude	exclude		a, b	invalid
S25_T2	Bradyrhizobium diazoefficiens	33.2494	4.22	1.32128e-08			exclude		exclude				invalid
S25_T2	Burkholderia cenocepacia	10.7884	2.82	0.00014939			exclude		exclude				invalid
S25_T2	Escherichia coli	9.23946	11.26	0.151162				exclude	exclude	exclude			invalid
S25_T2	Variovorax paradoxus	7.69954	2.82	0.00186065			exclude		exclude				invalid
S25_T2	Pseudoxanthomonas suwonensis	6.24846	2.82	0.00608463			exclude		exclude				invalid
S25_T2	Leptothrix cholodnii	4.93825	1.41	0.000314553			exclude		exclude				invalid
S25_T2	Sphingobium sp. SYK-6	4.1718	1.41	0.0010997	exclude		exclude		exclude				invalid
S25_T2	Novosphingobium sp. PP1Y	4.16439	1.41	0.0011131	exclude		exclude		exclude				invalid
S25_T2	Enterococcus faecium	3.77701	1.41	0.00209542			exclude						invalid
S25_T2	Microbacterium testaceum	3.66538	1.41	0.00251441			exclude		exclude				invalid
S25_T2	Rhodopseudomonas palustris	3.46171	1.41	0.0035066			exclude						invalid
S25_T2	Burkholderia thailandensis	3.4376	1.41	0.00364743			exclude		exclude				invalid
S25_T2	Verminephrobacter eiseniae	3.13212	1.41	0.0060067			exclude						invalid
S25_T2	Sphingopyxis alaskensis	2.41123	1.41	0.0194945			exclude		exclude				invalid
S25_T2	Kytococcus sedentarius	2.39864	1.41	0.0198994			exclude						invalid
S25_T2	Amycolicicoccus subflavus	2.26427	5.63	0.396114			exclude	exclude		exclude			invalid
S25_T2	Methylobacterium extorquens	2.21505	2.82	0.163879			exclude	exclude	exclude				invalid
S25_T2	Klebsiella oxytoca	1.08309	1.41	0.170549			exclude	exclude					invalid
S25_T2	Pelagibacterium halotolerans	1.04919	1.41	0.180257			exclude	exclude					invalid
S25_T2	Pseudomonas denitrificans	1.01037	1.41	0.192054			exclude	exclude	exclude				invalid
S25_T2	Burkholderia sp. YI23	0.986364	8.45	0.764312	exclude		exclude	exclude	exclude	exclude			invalid
S25_T2	Staphylococcus haemolyticus	0.849527	1.41	0.249746			exclude	exclude					invalid
S25_T2	Thermus scotoductus	0.104984	2.82	0.91785			exclude	exclude	exclude				invalid
S25_T2	Pseudomonas syringae group genomosp. 3	0.067415	1.41	0.895752	exclude		exclude	exclude	exclude				invalid
S25_T2	Acinetobacter baumannii	0.0550644	11.26	0.988803				exclude	exclude	exclude			invalid
S25_T2	Pseudomonas sp. UW4	0.000390996	1.41	0.999362	exclude		exclude	exclude	exclude				invalid
S25_T2	Staphylococcus epidermidis	4.60406e-07	7.04	1			exclude	exclude		exclude			invalid
S25_T2	Pseudomonas stutzeri	1.45961e-14	7.04	1			exclude	exclude	exclude	exclude			invalid
S25_T2	Enterobacter cloacae	1.26452e-14	1.41	1			exclude	exclude	exclude				invalid
S25_T2	Arthrobacter aurescens	0	5.63	1			exclude	exclude	exclude	exclude			invalid
S25_T2	Propionibacterium acnes	0	64.76	1				exclude	exclude	exclude			invalid
S25_T2	Pseudomonas aeruginosa	0	4.22	1			exclude	exclude	exclude	exclude			invalid
S25_T2	Pseudomonas fluorescens	0	33.79	1				exclude	exclude	exclude			invalid
S25_T2	Pseudomonas poae	0	5.63	1			exclude	exclude	exclude	exclude			invalid
S25_T2	Pseudomonas putida	0	149.23	1				exclude	exclude	exclude			invalid
S25_T2	Pseudomonas resinovorans	0	5.63	1			exclude	exclude	exclude	exclude			invalid
S25_T2	Pseudomonas sp. TKP	0	19.71	1	exclude			exclude	exclude	exclude			invalid
S25_T2	Ralstonia solanacearum	0	8.45	1			exclude	exclude	exclude	exclude			invalid
S25_T3	Stenotrophomonas maltophilia	1.42366e+07	46274.9	0					exclude	exclude	exclude	a, b	invalid
S25_T3	Rhodococcus erythropolis	9.06447e+06	29463.3	0					exclude	exclude	exclude	a, b	invalid
S25_T3	Acidovorax sp. KKS102	351816	1143.55	0	exclude				exclude	exclude			invalid
S25_T3	Ralstonia pickettii	253798	824.95	0					exclude	exclude	exclude	a, b	invalid
S25_T3	Herbaspirillum seropedicae	100999	328.29	0					exclude	exclude	exclude	a, b	invalid
S25_T3	Thiomonas intermedia	68200.4	221.68	0						exclude			invalid
S25_T3	Acidovorax sp. JS42	59572.5	256.81	1.06853e-232	exclude				exclude	exclude			invalid
S25_T3	Azospira oryzae	32265.2	181.71	2.72805e-178					exclude	exclude			invalid
S25_T3	Alicycliphilus denitrificans	22086.7	146.58	2.08702e-151						exclude			invalid
S25_T3	Acidovorax ebreus	19193.1	96.91	8.89979e-199					exclude	exclude			invalid
S25_T3	Nitrosomonas europaea	7454.42	24.23	0						exclude			invalid
S25_T3	Candidatus Accumulibacter phosphatis	4473.27	14.54	0						exclude			invalid
S25_T3	Shewanella sp. ANA-3	4451.32	42.4	1.03757e-105	exclude					exclude			invalid
S25_T3	Arthrobacter arilaitensis	2054.15	31.5	6.15007e-66					exclude	exclude			invalid
S25_T3	Lactobacillus phage phiadh	1492.12	4.85	0		exclude	exclude						invalid
S25_T3	Acidovorax avenae	1116.78	3.63	0			exclude		exclude				invalid
S25_T3	Delftia acidovorans	1059.92	24.23	1.80316e-44					exclude	exclude			invalid
S25_T3	Bradyrhizobium sp. ORS 278	744.519	2.42	0	exclude		exclude		exclude				invalid
S25_T3	Candidatus Nitrospira defluvii	744.519	2.42	0			exclude						invalid
S25_T3	Nakamurella multipartita	744.519	2.42	0			exclude						invalid
S25_T3	Polaromonas naphthalenivorans	744.519	2.42	0			exclude		exclude				invalid
S25_T3	Delftia sp. Cs1-4	676.545	19.38	1.23186e-35	exclude				exclude	exclude			invalid
S25_T3	Burkholderia multivorans	454.343	16.96	1.62516e-27					exclude	exclude		a, b	invalid
S25_T3	Arthrobacter phenanthrenivorans	372.26	1.21	0			exclude		exclude				invalid
S25_T3	Bradyrhizobium sp. S23321	372.26	1.21	0	exclude		exclude		exclude				invalid
S25_T3	Polaromonas sp. JS666	372.26	1.21	0	exclude		exclude		exclude				invalid
S25_T3	Rhodanobacter denitrificans	372.26	1.21	0			exclude						invalid
S25_T3	Rhodococcus jostii	372.26	1.21	0			exclude		exclude				invalid
S25_T3	Rickettsia bellii	372.26	1.21	0			exclude						invalid
S25_T3	Rubrivivax gelatinosus	372.26	1.21	0			exclude						invalid
S25_T3	Wolbachia endosymbiont of Brugia malayi	372.26	1.21	0			exclude						invalid
S25_T3	Bradyrhizobium sp. BTAi1	180.595	13.33	2.83155e-14	exclude				exclude	exclude			invalid
S25_T3	Variovorax paradoxus	158.835	10.9	2.67892e-15					exclude				invalid
S25_T3	Acinetobacter baumannii	149.11	39.98	0.00018637					exclude	exclude		a, b	invalid
S25_T3	Burkholderia sp. YI23	120.267	26.65	3.0703e-05	exclude				exclude	exclude			invalid
S25_T3	Pseudoxanthomonas spadix	90.3004	8.48	2.24577e-11			exclude		exclude				invalid
S25_T3	Verminephrobacter eiseniae	62.7333	6.06	4.44605e-11			exclude						invalid
S25_T3	Cupriavidus metallidurans	59.5713	8.48	9.44253e-08			exclude		exclude	exclude			invalid
S25_T3	Escherichia coli	52.4764	18.17	0.00129395					exclude	exclude		a, b	invalid
S25_T3	Acidovorax citrulli	31.2763	4.85	3.55855e-07			exclude		exclude				invalid
S25_T3	Methylibium petroleiphilum	19.7847	3.63	3.5455e-06			exclude						invalid
S25_T3	Propionibacterium freudenreichii	15.331	3.63	5.97838e-05			exclude		exclude				invalid
S25_T3	Clavibacter michiganensis	14.375	2.42	1.14796e-06			exclude						invalid
S25_T3	Amycolicicoccus subflavus	14.1816	9.69	0.0343932			exclude			exclude			invalid
S25_T3	Mycobacterium abscessus	11.6557	2.42	1.52607e-05			exclude						invalid
S25_T3	Methylobacterium radiotolerans	10.711	2.42	3.74958e-05			exclude		exclude				invalid
S25_T3	Bacillus subtilis	10.5525	2.42	4.35965e-05			exclude		exclude				invalid
S25_T3	Burkholderia cenocepacia	9.25814	2.42	0.00014939			exclude		exclude				invalid
S25_T3	Methylobacterium extorquens	9.01731	4.85	0.0138281			exclude		exclude				invalid
S25_T3	Burkholderia vietnamiensis	4.42309	1.21	0.000221081			exclude		exclude				invalid
S25_T3	Corynebacterium callunae	4.42309	1.21	0.000221081			exclude		exclude				invalid
S25_T3	Microlunatus phosphovorus	4.33959	1.21	0.000259159			exclude		exclude				invalid
S25_T3	Leptothrix cholodnii	4.23779	1.21	0.000314553			exclude		exclude				invalid
S25_T3	Lactobacillus johnsonii	4.11242	1.21	0.000399306			exclude						invalid
S25_T3	Klebsiella oxytoca	3.39737	2.42	0.0394574			exclude						invalid
S25_T3	Staphylococcus aureus	3.19104	2.42	0.0480165			exclude						invalid
S25_T3	Microbacterium testaceum	3.14547	1.21	0.00251441			exclude		exclude				invalid
S25_T3	Staphylococcus haemolyticus	2.74793	2.42	0.0731967			exclude	exclude					invalid
S25_T3	Geobacillus kaustophilus	2.69309	1.21	0.00594708			exclude						invalid
S25_T3	Psychrobacter sp. PRwf-1	2.62216	1.21	0.00680647	exclude		exclude		exclude				invalid
S25_T3	Kocuria rhizophila	2.51019	2.42	0.0917767			exclude	exclude	exclude				invalid
S25_T3	Burkholderia glumae	2.14863	1.21	0.0167598			exclude		exclude				invalid
S25_T3	Azotobacter vinelandii	1.65863	1.21	0.0425822			exclude						invalid
S25_T3	Pseudomonas denitrificans	0.867058	1.21	0.192054			exclude	exclude	exclude				invalid
S25_T3	Pseudomonas fulva	0.825412	1.21	0.207894			exclude	exclude	exclude				invalid
S25_T3	Ochrobactrum anthropi	0.813126	1.21	0.212811			exclude	exclude	exclude				invalid
S25_T3	Streptococcus oralis	0.708933	1.21	0.25948			exclude	exclude	exclude				invalid
S25_T3	Pseudomonas sp. VLB120	0.601976	1.21	0.318053	exclude		exclude	exclude	exclude				invalid
S25_T3	Enterobacter sp. R4-368	0.205088	1.21	0.676871	exclude		exclude	exclude	exclude				invalid
S25_T3	Achromobacter xylosoxidans	0.0285626	3.63	0.982045			exclude	exclude					invalid
S25_T3	Pseudomonas protegens	0.00429274	3.63	0.997281			exclude	exclude	exclude				invalid
S25_T3	Staphylococcus epidermidis	8.45556e-08	6.06	1			exclude	exclude		exclude			invalid
S25_T3	Enterobacter cloacae	1.08516e-14	1.21	1			exclude	exclude	exclude				invalid
S25_T3	Arthrobacter aurescens	0	4.85	1			exclude	exclude	exclude	exclude			invalid
S25_T3	Propionibacterium acnes	0	93.28	1				exclude	exclude	exclude			invalid
S25_T3	Pseudomonas aeruginosa	0	2.42	1			exclude	exclude	exclude	exclude			invalid
S25_T3	Pseudomonas fluorescens	0	35.13	1				exclude	exclude	exclude			invalid
S25_T3	Pseudomonas poae	0	6.06	1			exclude	exclude	exclude	exclude			invalid
S25_T3	Pseudomonas putida	0	247.12	1				exclude	exclude	exclude			invalid
S25_T3	Pseudomonas resinovorans	0	13.33	1				exclude	exclude	exclude			invalid
S25_T3	Pseudomonas sp. TKP	0	35.13	1	exclude			exclude	exclude	exclude			invalid
S25_T3	Pseudomonas stutzeri	0	2.42	1			exclude	exclude	exclude	exclude			invalid
S25_T3	Ralstonia solanacearum	0	18.17	1				exclude	exclude	exclude			invalid
S35_T0	Rhodococcus erythropolis	452874	1472.03	0					exclude	exclude	exclude	a, b	invalid
S35_T0	Stenotrophomonas maltophilia	4215.59	2870	0.0339744					exclude	exclude	exclude	a, b	invalid
S35_T0	Nitrosomonas europaea	750.672	2.44	0			exclude			exclude			invalid
S35_T0	Acidovorax sp. KKS102	708.044	74.05	2.74346e-10	exclude				exclude	exclude			invalid
S35_T0	Methanobrevibacter smithii	501.474	1.63	0			exclude						invalid
S35_T0	Thiomonas intermedia	381.708	12.21	5.47087e-32						exclude			invalid
S35_T0	Azospira oryzae	271.795	29.29	5.25496e-10					exclude	exclude			invalid
S35_T0	Candida glabrata	249.199	0.81	0			exclude						invalid
S35_T0	Enterobacteria phage T4 sensu lato	249.199	0.81	0		exclude	exclude						invalid
S35_T0	Enterobacteria phage T7	249.199	0.81	0		exclude	exclude						invalid
S35_T0	Odoribacter splanchnicus	249.199	0.81	0			exclude						invalid
S35_T0	Psychrobacter cryohalolentis	249.199	0.81	0			exclude		exclude				invalid
S35_T0	Rhodanobacter denitrificans	249.199	0.81	0			exclude						invalid
S35_T0	Shewanella baltica	249.199	0.81	0			exclude						invalid
S35_T0	Herbaspirillum seropedicae	230.312	13.02	2.04618e-18					exclude	exclude	exclude	a, b	invalid
S35_T0	Bacteroides xylanisolvens	161.965	8.14	1.26648e-20			exclude						invalid
S35_T0	Bacteroides vulgatus	35.3875	4.88	5.60351e-08			exclude						invalid
S35_T0	Acidovorax sp. JS42	23.5415	18.72	0.0552637	exclude			exclude	exclude	exclude			invalid
S35_T0	Alicycliphilus denitrificans	22.8357	11.39	0.00988809						exclude			invalid
S35_T0	Acidovorax ebreus	22.2895	4.88	2.70698e-05			exclude		exclude	exclude			invalid
S35_T0	Enterococcus faecium	10.5836	2.44	4.59664e-05			exclude						invalid
S35_T0	Porphyromonas gingivalis	9.83881	4.07	0.00382474			exclude						invalid
S35_T0	Bordetella petrii	7.53248	2.44	0.000818312			exclude			exclude			invalid
S35_T0	Delftia acidovorans	7.45307	2.44	0.000881992			exclude		exclude	exclude			invalid
S35_T0	Gordonia bronchialis	5.55759	3.25	0.0194973			exclude			exclude			invalid
S35_T0	Shewanella sp. ANA-3	4.47521	1.63	0.00179668	exclude		exclude			exclude			invalid
S35_T0	Arthrobacter arilaitensis	3.57583	1.63	0.00640085			exclude		exclude	exclude			invalid
S35_T0	Escherichia coli	2.61974	8.14	0.476612			exclude	exclude	exclude	exclude			invalid
S35_T0	Salmonella enterica	2.55615	4.88	0.299364			exclude	exclude		exclude			invalid
S35_T0	Pseudomonas mendocina	2.37157	2.44	0.106671			exclude	exclude	exclude	exclude			invalid
S35_T0	Rhodococcus pyridinivorans	1.4008	0.81	0.0186475			exclude		exclude				invalid
S35_T0	Bacteroides fragilis	1.33193	0.81	0.02268			exclude						invalid
S35_T0	Cupriavidus metallidurans	1.25511	1.63	0.169822			exclude	exclude	exclude	exclude			invalid
S35_T0	Alistipes shahii	1.08556	0.81	0.0456881			exclude						invalid
S35_T0	Bacillus subtilis	0.972911	0.81	0.0629325			exclude	exclude	exclude				invalid
S35_T0	Microbacterium testaceum	0.935114	0.81	0.070071			exclude	exclude	exclude				invalid
S35_T0	Alistipes finegoldii	0.816801	0.81	0.0980853			exclude	exclude					invalid
S35_T0	Delftia sp. Cs1-4	0.692781	0.81	0.139545	exclude		exclude	exclude	exclude	exclude			invalid
S35_T0	Sphingomonas wittichii	0.588409	0.81	0.187745			exclude	exclude	exclude				invalid
S35_T0	Bifidobacterium longum	0.54996	0.81	0.209429			exclude	exclude					invalid
S35_T0	Pseudoxanthomonas suwonensis	0.418441	0.81	0.304373			exclude	exclude	exclude				invalid
S35_T0	Ralstonia pickettii	0.415818	53.71	0.982332				exclude	exclude	exclude			invalid
S35_T0	Klebsiella pneumoniae	0.23018	0.81	0.519789			exclude	exclude		exclude			invalid
S35_T0	Streptococcus sanguinis	0.229037	0.81	0.521481			exclude	exclude	exclude				invalid
S35_T0	Acinetobacter baumannii	6.66609e-05	5.7	0.999973			exclude	exclude	exclude	exclude			invalid
S35_T0	Comamonas testosteroni	5.5466e-05	1.63	0.999922			exclude	exclude	exclude	exclude			invalid
S35_T0	Staphylococcus epidermidis	3.4229e-05	10.58	0.999993				exclude		exclude			invalid
S35_T0	Burkholderia sp. YI23	6.12413e-06	0.81	0.999983	exclude		exclude	exclude	exclude	exclude			invalid
S35_T0	Brevundimonas subvibrioides	0	0.81	1			exclude	exclude	exclude				invalid
S35_T0	Propionibacterium acnes	0	27.67	1				exclude	exclude	exclude			invalid
S35_T0	Pseudomonas fluorescens	0	1.63	1			exclude	exclude	exclude	exclude			invalid
S35_T0	Pseudomonas putida	0	11.39	1				exclude	exclude	exclude			invalid
S35_T0	Pseudomonas sp. TKP	0	4.07	1	exclude		exclude	exclude	exclude	exclude			invalid
S35_T1	Rhodococcus erythropolis	146803	477.17	0					exclude	exclude	exclude	a, b	invalid
S35_T1	Megamonas hypermegale	852.198	2.77	0			exclude						invalid
S35_T1	Brachybacterium faecium	569.157	1.85	0			exclude						invalid
S35_T1	Streptococcus agalactiae	569.157	1.85	0			exclude		exclude				invalid
S35_T1	Campylobacter coli	283.04	0.92	0			exclude						invalid
S35_T1	Candidatus Accumulibacter phosphatis	283.04	0.92	0			exclude			exclude			invalid
S35_T1	Enterobacteria phage T4 sensu lato	283.04	0.92	0		exclude	exclude						invalid
S35_T1	Parvibaculum lavamentivorans	283.04	0.92	0			exclude						invalid
S35_T1	Peptoclostridium difficile	283.04	0.92	0			exclude						invalid
S35_T1	Polaromonas sp. JS666	283.04	0.92	0	exclude		exclude		exclude				invalid
S35_T1	Streptococcus dysgalactiae	283.04	0.92	0			exclude		exclude				invalid
S35_T1	uncultured phage crAssphage	283.04	0.92	0		exclude	exclude						invalid
S35_T1	Corynebacterium jeikeium	237.916	11.08	3.36843e-22					exclude			a	invalid
S35_T1	Streptococcus equi	180.814	9.23	2.57158e-20			exclude		exclude				invalid
S35_T1	Corynebacterium aurimucosum	97.5576	9.23	2.69392e-11			exclude		exclude				invalid
S35_T1	Bacteroides xylanisolvens	95.9689	6.46	1.39357e-15			exclude						invalid
S35_T1	Bacteroides vulgatus	70.6199	6.46	1.16983e-11			exclude						invalid
S35_T1	Eubacterium rectale	55.3787	6.46	2.67575e-09			exclude						invalid
S35_T1	Propionibacterium propionicum	30.938	4.61	1.94513e-07			exclude		exclude				invalid
S35_T1	Finegoldia magna	27.4272	5.54	1.12006e-05			exclude						invalid
S35_T1	Thiomonas intermedia	15.8927	2.77	1.83053e-06			exclude			exclude			invalid
S35_T1	Corynebacterium resistens	9.77258	2.77	0.000296478			exclude		exclude				invalid
S35_T1	Staphylococcus epidermidis	7.53193	30.46	0.565884				exclude		exclude			invalid
S35_T1	Acidovorax ebreus	6.39042	2.77	0.00493161			exclude		exclude	exclude			invalid
S35_T1	Pseudoxanthomonas suwonensis	6.13767	2.77	0.00608463			exclude		exclude				invalid
S35_T1	Phenylobacterium zucineum	5.13236	2.77	0.0140334			exclude						invalid
S35_T1	Bacillus subtilis	4.98385	1.85	0.00202315			exclude		exclude				invalid
S35_T1	Lactobacillus crispatus	4.71668	2.77	0.0198257			exclude						invalid
S35_T1	Haemophilus influenzae	4.7049	1.85	0.00286294			exclude						invalid
S35_T1	Delftia acidovorans	3.38845	1.85	0.0147368			exclude		exclude	exclude			invalid
S35_T1	Staphylococcus saprophyticus	2.91356	1.85	0.0266137			exclude						invalid
S35_T1	Corynebacterium diphtheriae	2.69357	1.85	0.0349957			exclude		exclude				invalid
S35_T1	Herbaspirillum seropedicae	2.48236	1.85	0.045518			exclude		exclude	exclude			invalid
S35_T1	Micrococcus luteus	2.19084	7.38	0.504822			exclude	exclude	exclude	exclude			invalid
S35_T1	Bifidobacterium adolescentis	1.59103	0.92	0.0186475			exclude						invalid
S35_T1	Bradyrhizobium sp. BTAi1	1.5275	1.85	0.14939	exclude		exclude	exclude	exclude	exclude			invalid
S35_T1	Corynebacterium variabile	1.51281	0.92	0.02268			exclude		exclude				invalid
S35_T1	Alistipes shahii	1.23298	0.92	0.0456881			exclude						invalid
S35_T1	Prevotella intermedia	1.1956	0.92	0.0501684			exclude	exclude					invalid
S35_T1	Ruminococcus bromii	1.08793	0.92	0.0656846			exclude	exclude					invalid
S35_T1	Microbacterium testaceum	1.0621	0.92	0.070071			exclude	exclude	exclude				invalid
S35_T1	Serratia liquefaciens	0.938695	0.92	0.0954287			exclude	exclude					invalid
S35_T1	Alistipes finegoldii	0.927725	0.92	0.0980853			exclude	exclude					invalid
S35_T1	Alicycliphilus denitrificans	0.925566	4.61	0.629834			exclude	exclude		exclude			invalid
S35_T1	Acidovorax sp. JS42	0.862767	9.23	0.806354	exclude		exclude	exclude	exclude	exclude			invalid
S35_T1	Corynebacterium urealyticum	0.839173	0.92	0.122421			exclude	exclude	exclude				invalid
S35_T1	Streptococcus pneumoniae	0.669846	0.92	0.187028			exclude	exclude	exclude				invalid
S35_T1	Lactobacillus delbrueckii	0.608646	0.92	0.217986			exclude	exclude					invalid
S35_T1	Staphylococcus aureus	0.237042	0.92	0.552517			exclude	exclude					invalid
S35_T1	Staphylococcus haemolyticus	0.192723	0.92	0.617332			exclude	exclude					invalid
S35_T1	Gordonia bronchialis	0.181362	0.92	0.635138			exclude	exclude		exclude			invalid
S35_T1	Kocuria rhizophila	0.169823	0.92	0.653748			exclude	exclude	exclude				invalid
S35_T1	Veillonella parvula	0.127263	0.92	0.727228			exclude	exclude					invalid
S35_T1	Salmonella enterica	0.105214	1.85	0.877258			exclude	exclude		exclude			invalid
S35_T1	Acidovorax sp. KKS102	0.0904469	20.31	0.989798	exclude			exclude	exclude	exclude			invalid
S35_T1	Pseudomonas syringae group genomosp. 3	0.0884523	1.85	0.895752	exclude		exclude	exclude	exclude				invalid
S35_T1	Azospira oryzae	0.00370905	1.85	0.995394			exclude	exclude	exclude	exclude			invalid
S35_T1	Comamonas testosteroni	0.00361803	3.69	0.997745			exclude	exclude	exclude	exclude			invalid
S35_T1	Escherichia coli	0.00155739	1.85	0.998063			exclude	exclude	exclude	exclude			invalid
S35_T1	Acinetobacter baumannii	1.19922e-05	4.61	0.999994			exclude	exclude	exclude	exclude			invalid
S35_T1	Ralstonia pickettii	1.66606e-13	17.54	1				exclude	exclude	exclude			invalid
S35_T1	Enterobacter cloacae	2.21795e-16	0.92	1			exclude	exclude	exclude				invalid
S35_T1	Propionibacterium acnes	0	167.05	1				exclude	exclude	exclude			invalid
S35_T1	Pseudomonas putida	0	21.23	1				exclude	exclude	exclude			invalid
S35_T1	Pseudomonas sp. TKP	0	8.31	1	exclude		exclude	exclude	exclude	exclude			invalid
S35_T1	Stenotrophomonas maltophilia	0	907.26	1				exclude	exclude	exclude			invalid
S35_T2	Rhodococcus erythropolis	144544	469.83	0					exclude	exclude	exclude	a, b	invalid
S35_T2	Human herpesvirus 2	584.54	1.9	0			exclude						invalid
S35_T2	Methanobrevibacter smithii	292.27	0.95	0			exclude						invalid
S35_T2	uncultured phage crAssphage	292.27	0.95	0		exclude	exclude						invalid
S35_T2	Bacteroides xylanisolvens	170.322	8.56	1.26648e-20			exclude						invalid
S35_T2	Bacteroides vulgatus	127.078	8.56	1.42688e-15			exclude						invalid
S35_T2	Herbaspirillum seropedicae	85.1031	8.56	1.14301e-10			exclude		exclude	exclude			invalid
S35_T2	Thiomonas intermedia	49.2212	4.76	4.56462e-11			exclude			exclude			invalid
S35_T2	Acidovorax ebreus	12.8823	3.8	0.00040731			exclude		exclude	exclude			invalid
S35_T2	Leuconostoc mesenteroides	10.0464	2.85	0.00029851			exclude						invalid
S35_T2	Acidovorax sp. JS42	7.77799	14.27	0.285063	exclude			exclude	exclude	exclude			invalid
S35_T2	Bacteroides fragilis	6.81423	1.9	0.000259159			exclude						invalid
S35_T2	Burkholderia cenocepacia	4.44563	1.9	0.00457295			exclude		exclude				invalid
S35_T2	Enterobacter aerogenes	3.90652	1.9	0.00878894			exclude		exclude				invalid
S35_T2	Delftia acidovorans	3.48003	1.9	0.0147368			exclude		exclude	exclude			invalid
S35_T2	Gordonia bronchialis	3.09831	2.85	0.0818224			exclude	exclude		exclude			invalid
S35_T2	Clavibacter michiganensis	1.63657	0.95	0.0189361			exclude						invalid
S35_T2	Alistipes shahii	1.27319	0.95	0.0456881			exclude						invalid
S35_T2	Aspergillus fumigatus	1.11319	0.95	0.0673319			exclude	exclude					invalid
S35_T2	Enterococcus sp. 7L76	1.01971	0.95	0.0844546	exclude		exclude	exclude					invalid
S35_T2	Burkholderia multivorans	0.718579	0.95	0.175227			exclude	exclude	exclude	exclude			invalid
S35_T2	Salmonella enterica	0.436915	2.85	0.702581			exclude	exclude		exclude			invalid
S35_T2	Bradyrhizobium sp. BTAi1	0.290853	0.95	0.494127	exclude		exclude	exclude	exclude	exclude			invalid
S35_T2	Cupriavidus metallidurans	0.267513	0.95	0.522886			exclude	exclude	exclude	exclude			invalid
S35_T2	Pseudomonas mendocina	0.160038	0.95	0.678483			exclude	exclude	exclude	exclude			invalid
S35_T2	Escherichia coli	0.159948	4.76	0.925545			exclude	exclude	exclude	exclude			invalid
S35_T2	Acidovorax sp. KKS102	0.0505298	19.97	0.994191	exclude			exclude	exclude	exclude			invalid
S35_T2	Staphylococcus epidermidis	0.0252035	17.12	0.996616				exclude		exclude			invalid
S35_T2	Alicycliphilus denitrificans	0.0237987	1.9	0.971571			exclude	exclude		exclude			invalid
S35_T2	Azospira oryzae	0.0038093	1.9	0.995394			exclude	exclude	exclude	exclude			invalid
S35_T2	Ralstonia pickettii	1.15732e-08	26.63	1				exclude	exclude	exclude			invalid
S35_T2	Acinetobacter baumannii	2.37905e-10	0.95	1			exclude	exclude	exclude	exclude			invalid
S35_T2	Propionibacterium acnes	0	56.11	1				exclude	exclude	exclude			invalid
S35_T2	Pseudomonas putida	0	1.9	1			exclude	exclude	exclude	exclude			invalid
S35_T2	Pseudomonas resinovorans	0	0.95	1			exclude	exclude	exclude	exclude			invalid
S35_T2	Pseudomonas sp. TKP	0	1.9	1	exclude		exclude	exclude	exclude	exclude			invalid
S35_T2	Stenotrophomonas maltophilia	0	968.19	1				exclude	exclude	exclude			invalid
S35_T3	Rhodococcus erythropolis	156457	508.55	0					exclude	exclude	exclude	a, b	invalid
S35_T3	Bacteroides thetaiotaomicron	2239.71	7.28	0			exclude						invalid
S35_T3	Pediococcus pentosaceus	639.918	2.08	0			exclude						invalid
S35_T3	Candidatus Accumulibacter phosphatis	319.959	1.04	0			exclude			exclude			invalid
S35_T3	Enterobacteria phage T4 sensu lato	319.959	1.04	0		exclude	exclude						invalid
S35_T3	Methanobrevibacter smithii	319.959	1.04	0			exclude						invalid
S35_T3	Nitrosomonas europaea	319.959	1.04	0			exclude			exclude			invalid
S35_T3	Thiomonas intermedia	95.2572	6.24	5.42524e-16			exclude			exclude			invalid
S35_T3	Herbaspirillum seropedicae	82.717	8.32	1.14301e-10			exclude		exclude	exclude			invalid
S35_T3	Enterococcus faecalis	77.4654	6.24	3.85189e-13			exclude						invalid
S35_T3	Enterococcus faecium	33.2783	4.16	1.00093e-08			exclude						invalid
S35_T3	Delftia acidovorans	6.35343	2.08	0.000881992			exclude		exclude	exclude			invalid
S35_T3	Bacillus subtilis	2.80173	1.04	0.00202315			exclude		exclude				invalid
S35_T3	Alistipes finegoldii	2.39526	1.04	0.00497583			exclude						invalid
S35_T3	Verminephrobacter eiseniae	2.31022	1.04	0.0060067			exclude						invalid
S35_T3	Arthrobacter arilaitensis	2.28151	1.04	0.00640085			exclude		exclude	exclude			invalid
S35_T3	Leuconostoc mesenteroides	2.2269	1.04	0.00722346			exclude						invalid
S35_T3	Pseudomonas mendocina	2.02166	2.08	0.106671			exclude	exclude	exclude	exclude			invalid
S35_T3	Variovorax paradoxus	1.68404	1.04	0.0240288			exclude		exclude				invalid
S35_T3	Acidovorax ebreus	1.3976	1.04	0.0453059			exclude		exclude	exclude			invalid
S35_T3	Staphylococcus epidermidis	1.13819	24.96	0.900326				exclude		exclude			invalid
S35_T3	Gordonia bronchialis	0.595971	1.04	0.267271			exclude	exclude		exclude			invalid
S35_T3	Streptococcus salivarius	0.526634	1.04	0.311617			exclude	exclude	exclude				invalid
S35_T3	Pseudomonas sp. VLB120	0.517401	1.04	0.318053	exclude		exclude	exclude	exclude				invalid
S35_T3	Escherichia coli	0.366363	5.2	0.850248			exclude	exclude	exclude	exclude			invalid
S35_T3	Acidovorax sp. JS42	0.0897703	6.24	0.967417	exclude		exclude	exclude	exclude	exclude			invalid
S35_T3	Acidovorax sp. KKS102	0.0499984	19.76	0.994191	exclude			exclude	exclude	exclude			invalid
S35_T3	Azospira oryzae	0.0181561	2.08	0.980102			exclude	exclude	exclude	exclude			invalid
S35_T3	Alicycliphilus denitrificans	0.0130266	1.04	0.971571			exclude	exclude		exclude			invalid
S35_T3	Acinetobacter baumannii	1.08216e-05	4.16	0.999994			exclude	exclude	exclude	exclude			invalid
S35_T3	Ralstonia pickettii	3.77091e-14	16.64	1				exclude	exclude	exclude			invalid
S35_T3	Arthrobacter aurescens	0	1.04	1			exclude	exclude	exclude	exclude			invalid
S35_T3	Propionibacterium acnes	0	36.4	1				exclude	exclude	exclude			invalid
S35_T3	Pseudomonas fluorescens	0	1.04	1			exclude	exclude	exclude	exclude			invalid
S35_T3	Pseudomonas putida	0	8.32	1			exclude	exclude	exclude	exclude			invalid
S35_T3	Pseudomonas resinovorans	0	7.28	1			exclude	exclude	exclude	exclude			invalid
S35_T3	Pseudomonas sp. TKP	0	1.04	1	exclude		exclude	exclude	exclude	exclude			invalid
S35_T3	Pseudomonas stutzeri	0	1.04	1			exclude	exclude	exclude	exclude			invalid
S35_T3	Stenotrophomonas maltophilia	0	1078.45	1				exclude	exclude	exclude			invalid
S35_T4	Rhodococcus erythropolis	941909	3061.6	0					exclude	exclude	exclude	a, b	invalid
S35_T4	Aggregatibacter aphrophilus	2421.23	7.87	0			exclude						invalid
S35_T4	Enterobacteria phage T4 sensu lato	2421.23	7.87	0		exclude	exclude						invalid
S35_T4	Stenotrophomonas maltophilia	1724.57	2810.95	0.24349				exclude	exclude	exclude			invalid
S35_T4	Thiomonas intermedia	1347.24	22.31	4.1011e-61						exclude			invalid
S35_T4	Acidovorax sp. KKS102	826.592	77.43	2.11181e-11	exclude				exclude	exclude			invalid
S35_T4	Actinomyces phage Av-1	806.05	2.62	0		exclude	exclude						invalid
S35_T4	Herbaspirillum seropedicae	663.206	21	2.62291e-32					exclude	exclude	exclude	a, b	invalid
S35_T4	Human herpesvirus 2	403.025	1.31	0			exclude						invalid
S35_T4	Janthinobacterium sp. Marseille	403.025	1.31	0	exclude		exclude		exclude				invalid
S35_T4	Nitrosomonas europaea	403.025	1.31	0			exclude			exclude			invalid
S35_T4	Ramlibacter tataouinensis	403.025	1.31	0			exclude						invalid
S35_T4	Rhodoferax ferrireducens	403.025	1.31	0			exclude						invalid
S35_T4	Escherichia coli	322.797	32.81	1.45091e-10					exclude	exclude		a, b	invalid
S35_T4	Streptococcus pneumoniae	159.668	10.5	6.21584e-16					exclude			a	invalid
S35_T4	Streptococcus mitis	84.3899	7.87	1.89241e-11			exclude		exclude				invalid
S35_T4	Acidovorax ebreus	46.864	6.56	7.1795e-08			exclude		exclude	exclude			invalid
S35_T4	Azospira oryzae	36.6048	15.75	0.00474118					exclude	exclude			invalid
S35_T4	Haemophilus parainfluenzae	30.2327	6.56	2.46241e-05			exclude						invalid
S35_T4	Acidovorax sp. JS42	29.1951	19.68	0.0328481	exclude				exclude	exclude			invalid
S35_T4	Streptococcus pseudopneumoniae	26.0107	3.94	2.50214e-07			exclude		exclude				invalid
S35_T4	Delftia acidovorans	17.3349	3.94	3.98363e-05			exclude		exclude	exclude			invalid
S35_T4	Alicycliphilus denitrificans	17.1949	10.5	0.0230352						exclude			invalid
S35_T4	Ralstonia pickettii	15.5988	68.24	0.590762				exclude	exclude	exclude			invalid
S35_T4	Corynebacterium variabile	14.9439	2.62	1.97801e-06			exclude		exclude				invalid
S35_T4	Sphingobium sp. SYK-6	12.47	2.62	1.73963e-05	exclude		exclude		exclude				invalid
S35_T4	Enterococcus faecalis	11.8454	2.62	3.01205e-05			exclude						invalid
S35_T4	Shewanella sp. ANA-3	11.6283	2.62	3.64507e-05	exclude		exclude			exclude			invalid
S35_T4	Arthrobacter arilaitensis	9.44409	2.62	0.000248534			exclude		exclude	exclude			invalid
S35_T4	Bradyrhizobium sp. BTAi1	8.98475	3.94	0.00524331	exclude		exclude		exclude	exclude			invalid
S35_T4	Propionibacterium avidum	7.51805	3.94	0.0123556			exclude		exclude				invalid
S35_T4	Pseudoxanthomonas spadix	6.62468	2.62	0.00296138			exclude		exclude				invalid
S35_T4	Pseudomonas mendocina	6.09503	3.94	0.0283816			exclude		exclude	exclude			invalid
S35_T4	Lactobacillus fermentum	4.83673	1.31	0.000203161			exclude						invalid
S35_T4	Lactobacillus sakei	3.90686	2.62	0.0322726			exclude						invalid
S35_T4	Microbacterium testaceum	3.40543	1.31	0.00251441			exclude		exclude				invalid
S35_T4	Tolumonas auensis	2.86025	1.31	0.00655551			exclude						invalid
S35_T4	Delftia sp. Cs1-4	2.60741	1.31	0.0102238	exclude		exclude		exclude	exclude			invalid
S35_T4	Bordetella petrii	2.42738	1.31	0.0140293			exclude			exclude			invalid
S35_T4	Kytococcus sedentarius	2.22852	1.31	0.0198994			exclude						invalid
S35_T4	Streptococcus sanguinis	1.0122	1.31	0.168784			exclude	exclude	exclude				invalid
S35_T4	Klebsiella oxytoca	1.00628	1.31	0.170549			exclude	exclude					invalid
S35_T4	Streptococcus thermophilus	0.791477	2.62	0.49878			exclude	exclude	exclude				invalid
S35_T4	Gordonia bronchialis	0.750694	1.31	0.267271			exclude	exclude		exclude			invalid
S35_T4	Salmonella enterica	0.0745029	1.31	0.877258			exclude	exclude		exclude			invalid
S35_T4	Amycolicicoccus subflavus	0.0221423	1.31	0.961828			exclude	exclude		exclude			invalid
S35_T4	Comamonas testosteroni	0.000583981	2.62	0.999487			exclude	exclude	exclude	exclude			invalid
S35_T4	Achromobacter xylosoxidans	0.000567943	1.31	0.999002			exclude	exclude					invalid
S35_T4	Burkholderia sp. YI23	0.000118454	1.31	0.999792	exclude		exclude	exclude	exclude	exclude			invalid
S35_T4	Staphylococcus epidermidis	9.02285e-06	9.19	0.999998			exclude	exclude		exclude			invalid
S35_T4	Acinetobacter baumannii	1.63086e-07	2.62	1			exclude	exclude	exclude	exclude			invalid
S35_T4	Propionibacterium acnes	0	270.33	1				exclude	exclude	exclude			invalid
S35_T4	Pseudomonas putida	0	14.44	1				exclude	exclude	exclude			invalid
S35_T4	Pseudomonas resinovorans	0	1.31	1			exclude	exclude	exclude	exclude			invalid
S35_T4	Ralstonia solanacearum	0	1.31	1			exclude	exclude	exclude	exclude			invalid
S35_T5	Rhodococcus erythropolis	641640	2085.6	0					exclude	exclude	exclude	a, b	invalid
S35_T5	Acidovorax sp. KKS102	8281.82	155.9	7.53952e-54	exclude				exclude	exclude			invalid
S35_T5	Stenotrophomonas maltophilia	3367.68	2853.55	0.0660434				exclude	exclude	exclude			invalid
S35_T5	Herbaspirillum seropedicae	1963.63	34.64	2.05669e-57					exclude	exclude	exclude	a, b	invalid
S35_T5	Ralstonia pickettii	800.22	117.79	1.60838e-07					exclude	exclude	exclude	a, b	invalid
S35_T5	Candidatus Accumulibacter phosphatis	710.678	2.31	0			exclude			exclude			invalid
S35_T5	Human herpesvirus 2	710.678	2.31	0			exclude						invalid
S35_T5	Nitrosomonas europaea	710.678	2.31	0			exclude			exclude			invalid
S35_T5	Thiomonas intermedia	689.19	16.17	2.3903e-43						exclude			invalid
S35_T5	Azospira oryzae	472.176	35.8	6.46743e-14					exclude	exclude			invalid
S35_T5	Acidovorax avenae	353.801	1.15	0			exclude		exclude				invalid
S35_T5	Bacteroides thetaiotaomicron	353.801	1.15	0			exclude						invalid
S35_T5	Candidatus Nitrospira defluvii	353.801	1.15	0			exclude						invalid
S35_T5	Panine herpesvirus 2	353.801	1.15	0			exclude						invalid
S35_T5	Pediococcus pentosaceus	353.801	1.15	0			exclude						invalid
S35_T5	uncultured phage crAssphage	353.801	1.15	0		exclude	exclude						invalid
S35_T5	Alicycliphilus denitrificans	116.464	19.63	1.16695e-06						exclude			invalid
S35_T5	Acidovorax sp. JS42	81.4054	25.41	0.000625639	exclude				exclude	exclude			invalid
S35_T5	Acidovorax ebreus	80.411	8.08	1.11724e-10			exclude		exclude	exclude			invalid
S35_T5	Gordonia bronchialis	28.1206	6.93	8.75365e-05			exclude			exclude			invalid
S35_T5	Escherichia coli	27.9178	15.01	0.0138055					exclude	exclude		a, b	invalid
S35_T5	Pseudomonas mendocina	25.9587	6.93	0.000179538			exclude		exclude	exclude			invalid
S35_T5	Rhizobium phage RR1-A	19.4738	3.46	2.35368e-06		exclude	exclude		exclude				invalid
S35_T5	Delftia sp. Cs1-4	16.3469	3.46	1.88569e-05	exclude		exclude		exclude	exclude			invalid
S35_T5	Enterococcus faecalis	10.4438	2.31	3.01205e-05			exclude						invalid
S35_T5	Shewanella sp. ANA-3	10.2525	2.31	3.64507e-05	exclude		exclude			exclude			invalid
S35_T5	Chromobacterium violaceum	8.20513	2.31	0.00028054			exclude						invalid
S35_T5	Methylobacterium populi	8.00264	2.31	0.000343284			exclude		exclude				invalid
S35_T5	Klebsiella pneumoniae	7.50871	3.46	0.00675855			exclude			exclude			invalid
S35_T5	Rhizobium sp. IRBG74	5.88605	8.08	0.186865	exclude		exclude	exclude	exclude				invalid
S35_T5	Pseudoxanthomonas spadix	5.84085	2.31	0.00296138			exclude		exclude				invalid
S35_T5	Rothia mucilaginosa	4.55419	3.46	0.0482793			exclude						invalid
S35_T5	Bradyrhizobium sp. BTAi1	3.45542	2.31	0.0319261	exclude		exclude		exclude	exclude			invalid
S35_T5	Novosphingobium sp. PP1Y	3.39649	1.15	0.0011131	exclude		exclude		exclude				invalid
S35_T5	Bradyrhizobium japonicum	3.27217	1.15	0.0014277			exclude		exclude				invalid
S35_T5	Chelativorans sp. BNC1	3.18118	1.15	0.00171301	exclude		exclude						invalid
S35_T5	Burkholderia cenocepacia	2.69077	1.15	0.00457295			exclude		exclude				invalid
S35_T5	Alistipes finegoldii	2.6486	1.15	0.00497583			exclude						invalid
S35_T5	Verminephrobacter eiseniae	2.55457	1.15	0.0060067			exclude						invalid
S35_T5	Salmonella enterica	2.41996	4.62	0.299364			exclude	exclude		exclude			invalid
S35_T5	Acidovorax citrulli	2.37872	1.15	0.00854177			exclude		exclude				invalid
S35_T5	Bordetella petrii	2.13091	1.15	0.0140293			exclude			exclude			invalid
S35_T5	Delftia acidovorans	2.10634	1.15	0.0147368			exclude		exclude	exclude			invalid
S35_T5	Variovorax paradoxus	1.86216	1.15	0.0240288			exclude		exclude				invalid
S35_T5	Comamonas testosteroni	0.1395	6.93	0.954707			exclude	exclude	exclude	exclude			invalid
S35_T5	Acinetobacter baumannii	1.43789e-07	2.31	1			exclude	exclude	exclude	exclude			invalid
S35_T5	Staphylococcus epidermidis	3.09294e-13	1.15	1			exclude	exclude		exclude			invalid
S35_T5	Arthrobacter aurescens	0	1.15	1			exclude	exclude	exclude	exclude			invalid
S35_T5	Propionibacterium acnes	0	16.17	1				exclude	exclude	exclude			invalid
S35_T5	Pseudomonas aeruginosa	0	1.15	1			exclude	exclude	exclude	exclude			invalid
S35_T5	Pseudomonas fluorescens	0	1.15	1			exclude	exclude	exclude	exclude			invalid
S35_T5	Pseudomonas putida	0	9.24	1			exclude	exclude	exclude	exclude			invalid
S35_T5	Pseudomonas resinovorans	0	2.31	1			exclude	exclude	exclude	exclude			invalid
S35_T5	Pseudomonas sp. TKP	0	2.31	1	exclude		exclude	exclude	exclude	exclude			invalid
S35_T5	Ralstonia solanacearum	0	4.62	1			exclude	exclude	exclude	exclude			invalid
S35_T6	Rhodococcus erythropolis	342411	1112.98	0					exclude	exclude	exclude	a, b	invalid
S35_T6	Herbaspirillum seropedicae	1814.51	33.19	2.13623e-55					exclude	exclude	exclude	a, b	invalid
S35_T6	Bacteroides thetaiotaomicron	1178.31	3.83	0			exclude						invalid
S35_T6	Acidovorax sp. KKS102	425.124	65.09	2.94225e-07	exclude				exclude	exclude			invalid
S35_T6	Thiomonas intermedia	398.902	12.76	5.47087e-32						exclude			invalid
S35_T6	Candida glabrata	393.795	1.28	0			exclude						invalid
S35_T6	Enterobacteria phage T4 sensu lato	393.795	1.28	0		exclude	exclude						invalid
S35_T6	Bacteroides vulgatus	46.2882	5.11	8.74262e-10			exclude						invalid
S35_T6	Acidovorax sp. JS42	43.1716	21.7	0.0102453	exclude				exclude	exclude			invalid
S35_T6	Alicycliphilus denitrificans	30.667	12.76	0.00395032						exclude			invalid
S35_T6	Azospira oryzae	27.7676	14.04	0.0105257					exclude	exclude			invalid
S35_T6	Alistipes finegoldii	20.5315	3.83	4.35809e-06			exclude						invalid
S35_T6	Delftia acidovorans	7.78907	2.55	0.000881992			exclude		exclude	exclude			invalid
S35_T6	Escherichia coli	6.39486	10.21	0.236411				exclude	exclude	exclude			invalid
S35_T6	Pseudomonas mendocina	5.92487	3.83	0.0283816			exclude		exclude	exclude			invalid
S35_T6	Acidovorax ebreus	5.88288	2.55	0.00493161			exclude		exclude	exclude			invalid
S35_T6	Alistipes shahii	3.80762	1.28	0.00105997			exclude						invalid
S35_T6	Shewanella sp. ANA-3	3.51428	1.28	0.00179668	exclude		exclude			exclude			invalid
S35_T6	Bacillus subtilis	3.44828	1.28	0.00202315			exclude		exclude				invalid
S35_T6	Delftia sp. Cs1-4	2.54769	1.28	0.0102238	exclude		exclude		exclude	exclude			invalid
S35_T6	Bordetella petrii	2.37179	1.28	0.0140293			exclude			exclude			invalid
S35_T6	Klebsiella pneumoniae	0.993129	1.28	0.16754			exclude	exclude		exclude			invalid
S35_T6	Gordonia bronchialis	0.733502	1.28	0.267271			exclude	exclude		exclude			invalid
S35_T6	Rhizobium sp. IRBG74	0.0560169	2.55	0.950676	exclude		exclude	exclude	exclude				invalid
S35_T6	Candida albicans	0.0253468	1.28	0.955428				exclude					invalid
S35_T6	Micrococcus luteus	0.00218919	1.28	0.99607			exclude	exclude	exclude	exclude			invalid
S35_T6	Comamonas testosteroni	4.35561e-05	1.28	0.999922			exclude	exclude	exclude	exclude			invalid
S35_T6	Acinetobacter baumannii	1.7775e-06	3.83	0.999999			exclude	exclude	exclude	exclude			invalid
S35_T6	Ralstonia pickettii	5.49418e-07	30.63	1				exclude	exclude	exclude			invalid
S35_T6	Staphylococcus epidermidis	3.44257e-13	1.28	1			exclude	exclude		exclude			invalid
S35_T6	Propionibacterium acnes	0	10.21	1				exclude	exclude	exclude			invalid
S35_T6	Pseudomonas putida	0	6.38	1			exclude	exclude	exclude	exclude			invalid
S35_T6	Pseudomonas sp. TKP	0	1.28	1	exclude		exclude	exclude	exclude	exclude			invalid
S35_T6	Stenotrophomonas maltophilia	0	1335.06	1				exclude	exclude	exclude			invalid
